# Supplementary material for: Fish Skin Grafts Affect Adenosine and Methionine Metabolism during Burn Wound Healing
Source: Antioxidants (Basel). 2023 Dec 5;12(12):2076. doi: 10.3390/antiox12122076 (PMC10741162; doi:10.3390/antiox12122076)
Supplement: Supplementary file 1 [file antioxidants-12-02076-s001.zip]

Archive with 3 entries (3 files):
- Supplementary Figure 1.pdf
- Supplementary Table 2.xlsx
- Supplementary_Table_1.xlsx
