# Supplementary material for: Fish Skin Grafts Affect Adenosine and Methionine Metabolism during Burn Wound Healing
Source: Antioxidants (Basel). 2023 Dec 5;12(12):2076. doi: 10.3390/antiox12122076 (PMC10741162; doi:10.3390/antiox12122076)
Supplement: Supplementary file 1 [file antioxidants-12-02076-s001.zip › Supplementary Table 2.xlsx]

## Sheet: Annotation_partial_thickness
ionization mode	m/z	time	time min	Formula	Name	In House (https://doi.org/10.1021/ac500405x)	CAMERA+metlin	Annotation	chemical_ID	Adduct	delta_ppm	score	Confidence	Treatment(F.val)	Treatment(raw.p)	Treatment(adj.p)	Time(F.val)	Time(raw.p)	Time(adj.p)	Module_RTclust	MatchCategory	theoretical.mz	MonoisotopicMass	ISgroup	mean_int_vec	MD
pos	62.0245	331.039		NA	NA				NA	NA	NA	NA	NA	0.96996	0.3279	1	8.2076	1.5569e-05	0.009404	NA	NA	NA	NA	NA	NA	NA
pos	71.0298	331.024		NA	NA				NA	NA	NA	NA	NA	2.6246	0.10947	1	9.7097	2.2827e-06	0.0013788	NA	NA	NA	NA	NA	NA	NA
pos	73.5324	331.024		NA	NA				NA	NA	NA	NA	NA	0.82633	0.36629	1	8.4856	1.084e-05	0.0065471	NA	NA	NA	NA	NA	NA	NA
pos	76.04	270.1		C2H5NO2	Methyl carbamate				C19445	M+H	9.6	10	0	0.37865	0.54021	1	9.84	1.9406e-06	0.0011721	4_1	Multiple	76.0393	75.032	ISgroup_4_18_5	328.1	0.04
pos	76.04	270.1		C2H5NO2	Nitroethane				C01837	M+H	9.6	10	0	0.37865	0.54021	1	9.84	1.9406e-06	0.0011721	4_1	Multiple	76.0393	75.032	ISgroup_4_18_5	328.1	0.04
pos	76.04	270.1		C2H5NO2	Acetohydroxamic acid				C06808	M+H	9.6	10	0	0.37865	0.54021	1	9.84	1.9406e-06	0.0011721	4_1	Multiple	76.0393	75.032	ISgroup_4_18_5	328.1	0.04
pos	76.04	270.1		C2H5NO2	Glycine;Aminoacetic acid;Gly				C00037	M+H	9.6	10	0	0.37865	0.54021	1	9.84	1.9406e-06	0.0011721	4_1	Multiple	76.0393	75.032	ISgroup_4_18_5	328.1	0.04
pos	78.9997	327.72		NA	NA				NA	NA	NA	NA	NA	2.7534	0.10128	1	8.5865	9.5124e-06	0.0057455	NA	NA	NA	NA	NA	NA	NA
pos	82.0146	330.897		NA	NA				NA	NA	NA	NA	NA	0.45556	0.50181	1	9.2413	4.1147e-06	0.0024853	NA	NA	NA	NA	NA	NA	NA
pos	82.5379	330.987		NA	NA				NA	NA	NA	NA	NA	1.0999	0.2977	1	8.7929	7.2907e-06	0.0044036	NA	NA	NA	NA	NA	NA	NA
pos	83.016	331.317		NA	NA				NA	NA	NA	NA	NA	2.0709	0.15435	1	8.3355	1.3176e-05	0.0079582	NA	NA	NA	NA	NA	NA	NA
pos	84.9605	348.4		CH2Cl2	Dichloromethane;Methylene chloride;Methylene dichloride		DL-3,4-Dihydroxymandelic acid, 2 common fragments	DL-3,4-Dihydroxymandelic acid	C05580	M+H	1.53	534.653	3	3.9787	0.049763	1	8.3459	1.2998e-05	0.0078509	3_1	Unique	84.9607	83.9534	ISgroup_3_10_97	3086.5	0.961
pos	88.0707	261.533		NA	NA				NA	NA	NA	NA	NA	1.8029	0.18347	1	10.194	1.2523e-06	0.00075641	NA	NA	NA	NA	NA	NA	NA
pos	88.1067	303.036		NA	NA				NA	NA	NA	NA	NA	5.3953	0.022943	1	9.3034	3.8035e-06	0.0022973	NA	NA	NA	NA	NA	NA	NA
pos	92.0173	266.5	4.44167	C2H7NO2S	Hypotaurine		Hypotaurine, 2 common fragments	Hypotaurine	C00519	fragment	NA	NA	NA	6.4896	0.012927	1	22.661	3.0131e-12	1.8199e-09	NA	NA	NA	NA	NA	NA	NA
neg	92.9277	231.374		NA	NA				NA	NA	NA	NA	NA	3.1002	0.082415	1	9.2207	4.2235e-06	0.0013515	NA	NA	NA	NA	NA	NA	NA
neg	94.9247	231.292		NA	NA				NA	NA	NA	NA	NA	4.1141	0.046126	1	9.3029	3.8061e-06	0.001218	NA	NA	NA	NA	NA	NA	NA
pos	95.061	284.6	4.74333	C5H6N2	4-Aminopyridine;4-AP		Histamine, 2, common fragments	Histamine	C13728	M+H	6.94	25233.6	3	0.45494	0.5021	1	11.662	2.1384e-07	0.00012916	6_1	Unique	95.0604	94.0531	ISgroup_6_1_7	7713	0.061
pos	96.0642	285.3		C5H6N2	4-Aminopyridine;4-AP				C13728	M+H_[+1]	NA	25233.6	3	0.2152	0.64408	1	8.6664	8.5804e-06	0.0051826	6_1	Unique	NA	-	ISgroup_6_1_7	353.611	0.06419
neg	96.9218	231.612		NA	NA				NA	NA	NA	NA	NA	1.3306	0.25241	1	8.714	8.0698e-06	0.0025823	NA	NA	NA	NA	NA	NA	NA
pos	98.985	265.8		C2H3O2K	Potassium acetate				C12554	M+H	7.17	10	2	6.4943	0.012896	1	10.729	6.5169e-07	0.00039362	6_1	Unique	98.9843	97.977	ISgroup_6_1_99	3293.2	0.985
pos	100.511	327.428		NA	NA				NA	NA	NA	NA	NA	3.9446	0.050725	1	10.413	9.5756e-07	0.00057837	NA	NA	NA	NA	NA	NA	NA
neg	102.957	241		HCl	Hydrochloric acid;HCl;Hydrogen chloride;Hydrochloride				C01327	M-H+NaCOOH	2.62	0	0	2.3611	0.12866	1	10.866	5.5251e-07	0.0001768	2_1	Unique	102.957	35.9767	ISgroup_2_21_96	3463.2	0.957
neg	102.957	241		ClH	Hydrochloric acid				HMDB02306	M-H+NaCOOH	2.43	0	0	2.3611	0.12866	1	10.866	5.5251e-07	0.0001768	3_1	Unique	102.957	35.9767	ISgroup_3_6_96	3725.4	0.957
neg	104.954	239.985		NA	NA				NA	NA	NA	NA	NA	4.0291	0.048374	1	9.1045	4.8953e-06	0.0015665	NA	NA	NA	NA	NA	NA	NA
pos	105.111	136.231		NA	NA				NA	NA	NA	NA	NA	2.6011	0.11105	1	10.056	1.4852e-06	0.00089708	NA	NA	NA	NA	NA	NA	NA
neg	108.012	267.3	4.455	C2H7NO2S	Hypotaurine		Hypotaurine, 2 common fragments	Hypotaurine	HMDB00965	M-H	3.8	10	0	7.5814	0.0074156	1	22.75	2.7862e-12	8.9159e-10	13_1	Unique	108.012	109.02	ISgroup_13_1_2	447.8	0.012
neg	108.012	267.3		C2H7NO2S	Hypotaurine;2-Aminoethanesulfinic acid				C00519	M-H	3.33	10	0	7.5814	0.0074156	1	22.75	2.7862e-12	8.9159e-10	6_1	Unique	108.012	109.02	ISgroup_6_1_2	416.4	0.012
pos	110.028	266.5		C2H7NO2S	Hypotaurine;2-Aminoethanesulfinic acid		Hypotaurine, 2 common fragments	Hypotaurine	C00519	M+H	6	10	2	6.962	0.010145	1	26.282	1.4155e-13	8.5496e-11	6_1	Unique	110.027	109.02	ISgroup_6_1_3	8282.5	0.028
neg	115.921	22.8565		NA	NA				NA	NA	NA	NA	NA	0.96829	0.32831	1	8.035	1.9523e-05	0.0062475	NA	NA	NA	NA	NA	NA	NA
pos	118.087	225.9	3.765	C5H11NO2	D-Valine;(R)-2-Amino-3-methylbutyric acid	YES		Valine	C06417	M+H	2.88	27000	3	1.2997	0.25794	1	26.326	1.3655e-13	8.2474e-11	13_1	Multiple	118.086	117.079	ISgroup_13_1_9	275135	0.087
pos	118.087	225.9		C5H11NO2	L-Valine;2-Amino-3-methylbutyric acid			Valine	C00183	M+H	2.88	27000	3	1.2997	0.25794	1	26.326	1.3655e-13	8.2474e-11	13_1	Multiple	118.086	117.079	ISgroup_13_1_9	275135	0.087
pos	118.087	225.9		C5H11NO2	4-Methylaminobutyrate;gamma-N-Methylaminobutyrate			Valine	C15987	M+H	2.88	27000	3	1.2997	0.25794	1	26.326	1.3655e-13	8.2474e-11	13_1	Multiple	118.086	117.079	ISgroup_13_1_9	275135	0.087
pos	118.087	225.9		C5H11NO2	5-Aminopentanoate;5-Aminopentanoic acid;5-Aminovaleric acid			Valine	C00431	M+H	2.88	27000	3	1.2997	0.25794	1	26.326	1.3655e-13	8.2474e-11	13_1	Multiple	118.086	117.079	ISgroup_13_1_9	275135	0.087
pos	118.087	225.9		C5H11NO2	Betaine;Trimethylaminoacetate;Glycine betaine;NNN-Trimethylglycine;Trimethylammonioacetate			Valine	C00719	M+H	2.88	27000	3	1.2997	0.25794	1	26.326	1.3655e-13	8.2474e-11	13_1	Multiple	118.086	117.079	ISgroup_13_1_9	275135	0.087
pos	118.087	225.9		C5H11NO2	Valine			Valine	C16436	M+H	2.88	27000	3	1.2997	0.25794	1	26.326	1.3655e-13	8.2474e-11	13_1	Multiple	118.086	117.079	ISgroup_13_1_9	275135	0.087
pos	118.087	225.9		C5H11NO2	Amyl nitrite;Isoamyl nitrite			Valine	C07457	M+H	2.88	27000	3	1.2997	0.25794	1	26.326	1.3655e-13	8.2474e-11	13_1	Multiple	118.086	117.079	ISgroup_13_1_9	275135	0.087
pos	118.087	225.9		C5H11NO2	2-Amino-2-methylbutanoate			Valine	C03571	M+H	2.88	27000	3	1.2997	0.25794	1	26.326	1.3655e-13	8.2474e-11	13_1	Multiple	118.086	117.079	ISgroup_13_1_9	275135	0.087
pos	118.087	225.9		C5H11NO2	D-Norvaline;D-2-Aminovaleric acid;D-2-Aminopentanoic acid			Valine	C01799	M+H	2.88	27000	3	1.2997	0.25794	1	26.326	1.3655e-13	8.2474e-11	13_1	Multiple	118.086	117.079	ISgroup_13_1_9	275135	0.087
pos	118.087	225.9		C5H11NO2	L-Norvaline;L-2-Aminovaleric acid;L-2-Aminopentanoic acid;(S)-2-Aminopentanoic acid			Valine	C01826	M+H	2.88	27000	3	1.2997	0.25794	1	26.326	1.3655e-13	8.2474e-11	13_1	Multiple	118.086	117.079	ISgroup_13_1_9	275135	0.087
pos	119.09	225.9		C5H11NO2	2-Amino-2-methylbutanoate			Valine	C03571	M+H_[+1]	NA	27000	3	0.77719	0.38086	1	22.149	4.7429e-12	2.8647e-09	13_1	Multiple	NA	-	ISgroup_13_1_10	5552.58	0.09015
pos	119.09	225.9		C5H11NO2	L-Norvaline;L-2-Aminovaleric acid;L-2-Aminopentanoic acid;(S)-2-Aminopentanoic acid			Valine	C01826	M+H_[+1]	NA	27000	3	0.77719	0.38086	1	22.149	4.7429e-12	2.8647e-09	13_1	Multiple	NA	-	ISgroup_13_1_10	5552.58	0.09015
pos	119.09	225.9		C5H11NO2	Amyl nitrite;Isoamyl nitrite			Valine	C07457	M+H_[+1]	NA	27000	3	0.77719	0.38086	1	22.149	4.7429e-12	2.8647e-09	13_1	Multiple	NA	-	ISgroup_13_1_10	5552.58	0.09015
pos	119.09	225.9		C5H11NO2	L-Valine;2-Amino-3-methylbutyric acid			Valine	C00183	M+H_[+1]	NA	27000	3	0.77719	0.38086	1	22.149	4.7429e-12	2.8647e-09	13_1	Multiple	NA	-	ISgroup_13_1_10	5552.58	0.09015
pos	119.09	225.9		C5H11NO2	Valine			Valine	C16436	M+H_[+1]	NA	27000	3	0.77719	0.38086	1	22.149	4.7429e-12	2.8647e-09	13_1	Multiple	NA	-	ISgroup_13_1_10	5552.58	0.09015
pos	119.09	225.9		C5H11NO2	D-Valine;(R)-2-Amino-3-methylbutyric acid			Valine	C06417	M+H_[+1]	NA	27000	3	0.77719	0.38086	1	22.149	4.7429e-12	2.8647e-09	13_1	Multiple	NA	-	ISgroup_13_1_10	5552.58	0.09015
pos	119.09	225.9		C5H11NO2	5-Aminopentanoate;5-Aminopentanoic acid;5-Aminovaleric acid			Valine	C00431	M+H_[+1]	NA	27000	3	0.77719	0.38086	1	22.149	4.7429e-12	2.8647e-09	13_1	Multiple	NA	-	ISgroup_13_1_10	5552.58	0.09015
pos	119.09	225.9		C5H11NO2	4-Methylaminobutyrate;gamma-N-Methylaminobutyrate			Valine	C15987	M+H_[+1]	NA	27000	3	0.77719	0.38086	1	22.149	4.7429e-12	2.8647e-09	13_1	Multiple	NA	-	ISgroup_13_1_10	5552.58	0.09015
pos	119.09	225.9		C5H11NO2	Betaine;Trimethylaminoacetate;Glycine betaine;NNN-Trimethylglycine;Trimethylammonioacetate			Valine	C00719	M+H_[+1]	NA	27000	3	0.77719	0.38086	1	22.149	4.7429e-12	2.8647e-09	13_1	Multiple	NA	-	ISgroup_13_1_10	5552.58	0.09015
pos	119.09	225.9		C5H11NO2	D-Norvaline;D-2-Aminovaleric acid;D-2-Aminopentanoic acid			Valine	C01799	M+H_[+1]	NA	27000	3	0.77719	0.38086	1	22.149	4.7429e-12	2.8647e-09	13_1	Multiple	NA	-	ISgroup_13_1_10	5552.58	0.09015
neg	124.048	78.586		NA	NA				NA	NA	NA	NA	NA	0.78597	0.3782	1	9.2176	4.2403e-06	0.0013569	NA	NA	NA	NA	NA	NA	NA
neg	130.983	330.844		NA	NA				NA	NA	NA	NA	NA	2.576	0.11275	1	13.853	1.7568e-08	5.6218e-06	NA	NA	NA	NA	NA	NA	NA
pos	134.028	323.2		C2H4O2S	Thioglycolate;Mercaptoacetic acid;Mercaptoethanoic acid;Thioglycolic acid		L-cystathionine, 3 common fragments	Cystathionine	C02086	M+ACN+H	6.94	0	0	0.00011322	0.99154	1	12.135	1.2306e-07	7.4328e-05	13_1	Unique	134.027	91.9932	ISgroup_13_1_3	2876	0.028
pos	134.113	302.95		NA	NA				NA	NA	NA	NA	NA	3.8996	0.052029	1	8.9757	5.7686e-06	0.0034842	NA	NA	NA	NA	NA	NA	NA
pos	135.082	261.707		NA	NA				NA	NA	NA	NA	NA	2.9302	0.091123	1	8.8627	6.6664e-06	0.0040265	NA	NA	NA	NA	NA	NA	NA
pos	142.051	270.4		C6H7NO3	Gentianaine				C09960	M+H	6.12	10	0	0.16317	0.68742	1	9.0826	5.0338e-06	0.0030404	4_1	Multiple	142.05	141.043	ISgroup_4_18_6	1853.7	0.051
pos	142.051	270.4		C6H7NO3	6-Oxo-1456-tetrahydronicotinate;1456-Tetrahydro-6-oxonicotinate;1456-Tetrahydro-6-oxonicotinic acid				C04226	M+H	6.12	10	0	0.16317	0.68742	1	9.0826	5.0338e-06	0.0030404	4_1	Multiple	142.05	141.043	ISgroup_4_18_6	1853.7	0.051
pos	142.051	270.4		C6H7NO3	2-Aminomuconate semialdehyde;2-Aminomuconate 6-semialdehyde				C03824	M+H	6.12	10	0	0.16317	0.68742	1	9.0826	5.0338e-06	0.0030404	4_1	Multiple	142.05	141.043	ISgroup_4_18_6	1853.7	0.051
pos	142.051	270.4		C6H7NO3	4-Methylene-L-glutamate				METLIN	[M+H-H2O]+	2
pos	145.106	226		C7H13NO2	Stachydrine;Proline betaine				C10172	M+H_[+1]	NA	50467.3	3	0.0037825	0.95112	1	9.5431	2.8121e-06	0.0016985	13_1	Multiple	NA	-	ISgroup_13_1_11	1927.58	0.10614
pos	145.106	226		C7H13NO2	(E)-4-(Trimethylammonio)but-2-enoate;Crotono-betaine;Crotonobetaine				C04114	M+H_[+1]	NA	50467.3	3	0.0037825	0.95112	1	9.5431	2.8121e-06	0.0016985	13_1	Multiple	NA	-	ISgroup_13_1_11	1927.58	0.10614
pos	148.005	251.012		NA	NA				NA	NA	NA	NA	NA	1.3389	0.25095	1	11.807	1.8044e-07	0.00010899	NA	NA	NA	NA	NA	NA	NA
pos	148.08	285.7	4.76167	C5H10N2O3	L-Glutamine;L-2-Aminoglutaramic acid	YES	Glutamine	Glutamine	C00064	M+H_[+1]	NA	28571.4	3	0.56744	0.45367	1	8.591	9.457e-06	0.005712	13_1	Multiple	NA	-	ISgroup_13_1_8	470.57	0.0799
pos	148.08	285.7		C5H10N2O3	Glutamine;2-Aminoglutaramic acid			Glutamine	C00303	M+H_[+1]	NA	28571.4	3	0.56744	0.45367	1	8.591	9.457e-06	0.005712	13_1	Multiple	NA	-	ISgroup_13_1_8	470.57	0.0799
pos	148.08	285.7		C5H10N2O3	D-Glutamine;D-2-Aminoglutaramic acid			Glutamine	C00819	M+H_[+1]	NA	28571.4	3	0.56744	0.45367	1	8.591	9.457e-06	0.005712	13_1	Multiple	NA	-	ISgroup_13_1_8	470.57	0.0799
pos	148.08	285.7		C5H10N2O3	Isoglutamine;45-Diamino-5-oxopentanoic acid;DL-Isoglutamine			Glutamine	C16673	M+H_[+1]	NA	28571.4	3	0.56744	0.45367	1	8.591	9.457e-06	0.005712	13_1	Multiple	NA	-	ISgroup_13_1_8	470.57	0.0799
pos	148.08	285.7		C5H10N2O3	3-Ureidoisobutyrate			Glutamine	C05100	M+H_[+1]	NA	28571.4	3	0.56744	0.45367	1	8.591	9.457e-06	0.005712	13_1	Multiple	NA	-	ISgroup_13_1_8	470.57	0.0799
pos	148.08	285.7		C6H10OS	Methylthiopentanaldoxime			Glutamine	METLIN	[M+H]+	5
pos	150.077	277.1	4.61833	C5H10N2O3	L-Glutamine;L-2-Aminoglutaramic acid		Citrulline, 6 common fragments	Citrulline	C00064	M+H_[+3]	NA	28571.4	3	0.9003	0.34579	1	8.4281	1.168e-05	0.007055	13_1	Multiple	NA	-	ISgroup_13_1_8	696.06	0.07715
pos	150.077	277.1		C5H10N2O3	Glutamine;2-Aminoglutaramic acid			Citrulline	C00303	M+H_[+3]	NA	28571.4	3	0.9003	0.34579	1	8.4281	1.168e-05	0.007055	13_1	Multiple	NA	-	ISgroup_13_1_8	696.06	0.07715
pos	150.077	277.1		C5H10N2O3	Isoglutamine;45-Diamino-5-oxopentanoic acid;DL-Isoglutamine			Citrulline	C16673	M+H_[+3]	NA	28571.4	3	0.9003	0.34579	1	8.4281	1.168e-05	0.007055	13_1	Multiple	NA	-	ISgroup_13_1_8	696.06	0.07715
pos	150.077	277.1		C5H10N2O3	3-Ureidoisobutyrate			Citrulline	C05100	M+H_[+3]	NA	28571.4	3	0.9003	0.34579	1	8.4281	1.168e-05	0.007055	13_1	Multiple	NA	-	ISgroup_13_1_8	696.06	0.07715
pos	150.077	277.1		C5H10N2O3	D-Glutamine;D-2-Aminoglutaramic acid			Citrulline	C00819	M+H_[+3]	NA	28571.4	3	0.9003	0.34579	1	8.4281	1.168e-05	0.007055	13_1	Multiple	NA	-	ISgroup_13_1_8	696.06	0.07715
pos	150.077	277.1		C6H4N4	Methyladenine			Citrulline	METLIN	M+H	1
pos	151.036	330.9		C6H8O3	4-Hydroxy-25-dimethylfuran-3(2H)-one;Dimethylhydroxy furanone				C20717	M+Na	0.53	0	0	0.97726	0.3261	1	8.6506	8.7566e-06	0.005289	13_1	Multiple	151.037	128.047	ISgroup_13_1_4	1496.3	0.036
pos	151.036	330.9		C6H8O3	Dihydrophloroglucinol				C06719	M+Na	0.53	0	0	0.97726	0.3261	1	8.6506	8.7566e-06	0.005289	13_1	Multiple	151.037	128.047	ISgroup_13_1_4	1496.3	0.036
pos	151.036	330.9		C6H8O3	5-Hydroxymethylfurfuryl alcohol;25-Bis(hydroxymethyl)furan				C20443	M+Na	0.53	0	0	0.97726	0.3261	1	8.6506	8.7566e-06	0.005289	13_1	Multiple	151.037	128.047	ISgroup_13_1_4	1496.3	0.036
pos	151.036	330.9		C6H8O3	Dihydro-44-dimethyl-23-furandione;2-Dehydropantoyl lactone;2-Dehydropantolactone				C01125	M+Na	0.53	0	0	0.97726	0.3261	1	8.6506	8.7566e-06	0.005289	13_1	Multiple	151.037	128.047	ISgroup_13_1_4	1496.3	0.036
pos	151.036	330.9		C6H8O3	(2Z4Z)-2-Hydroxyhexa-24-dienoate;(2Z4Z)-2-Hydroxyhexa-24-dienoic acid				C20240	M+Na	0.53	0	0	0.97726	0.3261	1	8.6506	8.7566e-06	0.005289	13_1	Multiple	151.037	128.047	ISgroup_13_1_4	1496.3	0.036
pos	151.036	330.9		C6H8O3	(4E)-2-Oxohexenoic acid;2-Oxohex-trans-4-enoate				C06761	M+Na	0.53	0	0	0.97726	0.3261	1	8.6506	8.7566e-06	0.005289	13_1	Multiple	151.037	128.047	ISgroup_13_1_4	1496.3	0.036
pos	151.036	330.9		C6H8O3	2-Hydroxy-cis-hex-24-dienoate				C11354	M+Na	0.53	0	0	0.97726	0.3261	1	8.6506	8.7566e-06	0.005289	13_1	Multiple	151.037	128.047	ISgroup_13_1_4	1496.3	0.036
pos	151.139	302.965	5.04942	NA	NA		Carnosine, 4 common fragments	Carnosine	C00386	NA	NA	NA	NA	3.0965	0.082594	1	10.805	5.9446e-07	0.00035905	NA	NA	NA	NA	NA	NA	NA
pos	151.985	328.819	5.48032	NA	NA		L-cystine, 2 common fragments	Cystine	C00097	NA	NA	NA	NA	0.99439	0.32192	1	12.062	1.3392e-07	8.0891e-05	NA	NA	NA	NA	NA	NA	NA
neg	152.884	231.266		NA	NA				NA	NA	NA	NA	NA	3.2167	0.076978	1	10.187	1.2629e-06	0.00040411	NA	NA	NA	NA	NA	NA	NA
pos	153.093	261.378		NA	NA				NA	NA	NA	NA	NA	3.2338	0.076211	1	10.539	8.2074e-07	0.00049573	NA	NA	NA	NA	NA	NA	NA
neg	157.037	202.4	3.37333	C4H6N4O3	Allantoin		a degradation product of nucleic acids, by action of urate oxidase (uricase)	Allantoin	C02350	M-H	0.19	10	0	0.1404	0.70896	1	9.05	5.2468e-06	0.001679	13_1	Unique	157.037	158.044	ISgroup_13_1_4	2483.9	0.037
neg	157.037	202.4		C4H6N4O3	(S)-Allantoin;(S)()-Allantoin				C02350	M-H	0.25	10	0	0.1404	0.70896	1	9.05	5.2468e-06	0.001679	11_1	Multiple	157.037	158.044	ISgroup_11_1_4	2309.3	0.037
neg	157.037	202.4		C4H6N4O3	(R)(-)-Allantoin;(R)-Allantoin				C02348	M-H	0.25	10	0	0.1404	0.70896	1	9.05	5.2468e-06	0.001679	11_1	Multiple	157.037	158.044	ISgroup_11_1_4	2309.3	0.037
neg	157.037	202.4		C4H6N4O3	Allantoin;5-Ureidohydantoin;Glyoxyldiureide				C01551	M-H	0.25	10	0	0.1404	0.70896	1	9.05	5.2468e-06	0.001679	11_1	Multiple	157.037	158.044	ISgroup_11_1_4	2309.3	0.037
pos	157.046	224.3		C3H10NO4P	N-Methylethanolamine phosphate				C01210	M+H_[+1]	NA	27000	3	0.15116	0.69855	1	10.032	1.5283e-06	0.00092312	13_1	Multiple	NA	-	ISgroup_13_1_5	2369	0.04629
pos	157.046	224.3		C3H10NO4P	D-1-Aminopropan-2-ol O-phosphate;(R)-1-Aminopropan-2-yl phosphate				C04122	M+H_[+1]	NA	27000	3	0.15116	0.69855	1	10.032	1.5283e-06	0.00092312	13_1	Multiple	NA	-	ISgroup_13_1_5	2369	0.04629
pos	157.046	224.3		C3H10NO4P	L-1-Aminopropan-2-ol O-phosphate;(S)-1-Aminopropan-2-yl phosphate				C04126	M+H_[+1]	NA	27000	3	0.15116	0.69855	1	10.032	1.5283e-06	0.00092312	13_1	Multiple	NA	-	ISgroup_13_1_5	2369	0.04629
pos	157.046	224.3		C3H10NO4P	2,3-dihydroxy-valeric acid				C04272	[M+Na]+	5
pos	157.046	224.3		C3H10NO4P	2-Deoxy-D-Ribose				C01801	[M+Na]+	5
pos	164.009	297.957		NA	NA				NA	NA	NA	NA	NA	1.6552	0.20227	1	12.788	5.8024e-08	3.5047e-05	NA	NA	NA	NA	NA	NA	NA
neg	168.038	78.456		NA	NA				NA	NA	NA	NA	NA	2.6966	0.10481	1	12.309	1.0061e-07	3.2194e-05	NA	NA	NA	NA	NA	NA	NA
neg	170.944	240.6		C6H5BrO	Bromobenzene-23-oxide;Bromobenzene-23-epoxide				C14840	M-H	7.37	9	1	2.2898	0.13449	1	8.4218	1.1775e-05	0.0037681	2_1	Multiple	170.945	171.952	ISgroup_2_21_95	608.8	0.944
neg	170.944	240.6		C6H5BrO	Bromobenzene-34-oxide				HMDB60448	M-H	7.25	9	1	2.2898	0.13449	1	8.4218	1.1775e-05	0.0037681	3_1	Multiple	170.945	171.952	ISgroup_3_6_95	654.7	0.944
neg	170.944	240.6		C6H5BrO	2-Bromophenol;o-Bromophenol				C14841	M-H	7.37	9	1	2.2898	0.13449	1	8.4218	1.1775e-05	0.0037681	2_1	Multiple	170.945	171.952	ISgroup_2_21_95	608.8	0.944
neg	170.944	240.6		C6H5BrO	2-Bromophenol				HMDB32059	M-H	7.25	9	1	2.2898	0.13449	1	8.4218	1.1775e-05	0.0037681	3_1	Multiple	170.945	171.952	ISgroup_3_6_95	654.7	0.944
neg	170.944	240.6		C6H5BrO	4-Bromophenol				C14453	M-H	7.37	9	1	2.2898	0.13449	1	8.4218	1.1775e-05	0.0037681	2_1	Multiple	170.945	171.952	ISgroup_2_21_95	608.8	0.944
neg	170.944	240.6		C6H5BrO	Bromobenzene-34-oxide;Bromobenzene-34-epoxide				C14839	M-H	7.37	9	1	2.2898	0.13449	1	8.4218	1.1775e-05	0.0037681	2_1	Multiple	170.945	171.952	ISgroup_2_21_95	608.8	0.944
neg	170.944	240.6		C6H5BrO	Bromobenzene-23-oxide				HMDB60446	M-H	7.25	9	1	2.2898	0.13449	1	8.4218	1.1775e-05	0.0037681	3_1	Multiple	170.945	171.952	ISgroup_3_6_95	654.7	0.944
pos	175.119	300.1	5.00167	C6H14N4O2	L-Arginine;(S)-2-Amino-5-guanidinovaleric acid;L-Arg	YES	Arginine	Arginine	C00062	M+H	1.66	27000	3	0.0084558	0.92698	1	19.571	5.0699e-11	3.0622e-08	13_1	Multiple	175.119	174.112	ISgroup_13_1_12	216014	0.119
pos	175.119	300.1		C6H14N4O2	Amino acid(Arg-);Arginine;2-Amino-5-guanidinovaleric acid				C02385	M+H	1.66	27000	3	0.0084558	0.92698	1	19.571	5.0699e-11	3.0622e-08	13_1	Multiple	175.119	174.112	ISgroup_13_1_12	216014	0.119
pos	175.119	300.1		C6H14N4O2	D-Arginine;D-2-Amino-5-guanidinovaleric acid				C00792	M+H	1.66	27000	3	0.0084558	0.92698	1	19.571	5.0699e-11	3.0622e-08	13_1	Multiple	175.119	174.112	ISgroup_13_1_12	216014	0.119
pos	176.122	300.1	5.00167	C6H14N4O2	Amino acid(Arg-);Arginine;2-Amino-5-guanidinovaleric acid				C02385	M+H_[+1]	NA	27000	3	0.48841	0.48683	1	15.117	4.4583e-09	2.6928e-06	13_1	Multiple	NA	-	ISgroup_13_1_13	6217.27	0.12237
pos	176.122	300.1		C6H14N4O2	D-Arginine;D-2-Amino-5-guanidinovaleric acid				C00792	M+H_[+1]	NA	27000	3	0.48841	0.48683	1	15.117	4.4583e-09	2.6928e-06	13_1	Multiple	NA	-	ISgroup_13_1_13	6217.27	0.12237
pos	176.122	300.1		C6H14N4O2	L-Arginine;(S)-2-Amino-5-guanidinovaleric acid;L-Arg				C00062	M+H_[+1]	NA	27000	3	0.48841	0.48683	1	15.117	4.4583e-09	2.6928e-06	13_1	Multiple	NA	-	ISgroup_13_1_13	6217.27	0.12237
neg	176.936	263.393	4.38988	NA	NA	YES	pyophosphate	pyrophosphate	NA	NA	NA	NA	NA	2.7673	0.10044	1	7.9916	2.0669e-05	0.0066142	NA	NA	NA	NA	NA	NA	NA
pos	188.056	270.2		C7H9NO5	2-(Acetamidomethylene)succinate				C01215	M+H	5.37	10	0	0.00011215	0.99158	1	9.5394	2.8254e-06	0.0017065	4_1	Multiple	188.055	187.048	ISgroup_4_18_6	3866	0.056
pos	188.056	270.2		C7H9NO5	(2S4S)-4-Hydroxy-2345-tetrahydrodipicolinate;(2S4S)-4-Hydroxy-2345-tetrahydropyridine-26-dicarboxylate;HTPA				C20258	M+H	5.37	10	0	0.00011215	0.99158	1	9.5394	2.8254e-06	0.0017065	4_1	Multiple	188.055	187.048	ISgroup_4_18_6	3866	0.056
neg	197.076	75.065		NA	NA				NA	NA	NA	NA	NA	0.37539	0.54196	1	8.5656	9.7736e-06	0.0031275	NA	NA	NA	NA	NA	NA	NA
pos	205.083	270.4		C10H14O3	Bis(23-epoxycyclopentyl)ether				C19351	M+Na	3.36	0	0	0.12201	0.72786	1	8.2225	1.5269e-05	0.0092227	4_1	Multiple	205.084	182.094	ISgroup_4_18_9	7322.7	0.083
pos	205.083	270.4		C10H14O3	345-Trimethoxytoluene				C17822	M+Na	3.36	0	0	0.12201	0.72786	1	8.2225	1.5269e-05	0.0092227	4_1	Multiple	205.084	182.094	ISgroup_4_18_9	7322.7	0.083
pos	205.083	270.4		C10H14O3	5-Oxo-12-campholide;()-5-Oxo-12-campholide				C02952	M+Na	3.36	0	0	0.12201	0.72786	1	8.2225	1.5269e-05	0.0092227	4_1	Multiple	205.084	182.094	ISgroup_4_18_9	7322.7	0.083
pos	205.083	270.4		C6H5N5O	Pterin;2-Amino-4-oxopteridine;2-Amino-4-hydroxypteridine				C00715	M+ACN+H	1.95	0	0	0.12201	0.72786	1	8.2225	1.5269e-05	0.0092227	4_1	Multiple	205.083	163.049	ISgroup_4_18_9	7322.7	0.083
pos	205.083	270.4		C10H14O3	245-Trimethoxytoluene				C17823	M+Na	3.36	0	0	0.12201	0.72786	1	8.2225	1.5269e-05	0.0092227	4_1	Multiple	205.084	182.094	ISgroup_4_18_9	7322.7	0.083
pos	205.083	270.4		C10H14O3	(1R)-223-Trimethyl-5-oxocyclopent-3-enylacetate				C20271	M+Na	3.36	0	0	0.12201	0.72786	1	8.2225	1.5269e-05	0.0092227	4_1	Multiple	205.084	182.094	ISgroup_4_18_9	7322.7	0.083
pos	205.083	270.4		C10H14O3	(-)-Asarinol B				C17825	M+Na	3.36	0	0	0.12201	0.72786	1	8.2225	1.5269e-05	0.0092227	4_1	Multiple	205.084	182.094	ISgroup_4_18_9	7322.7	0.083
pos	205.083	270.4		C5H9NO5	4-Hydroxy-L-glutamate;4-Hydroxy-L-glutamic acid				C03079	M+ACN+H	4.39	0	0	0.12201	0.72786	1	8.2225	1.5269e-05	0.0092227	4_1	Multiple	205.082	163.048	ISgroup_4_18_9	7322.7	0.083
pos	205.083	270.4		C5H9NO5	L-erythro-4-Hydroxyglutamate				C05947	M+ACN+H	4.39	0	0	0.12201	0.72786	1	8.2225	1.5269e-05	0.0092227	4_1	Multiple	205.082	163.048	ISgroup_4_18_9	7322.7	0.083
pos	205.083	270.4		C6H10N6O	Dacarbazine				C06936	M+Na	9.8	0	0	0.12201	0.72786	1	8.2225	1.5269e-05	0.0092227	4_1	Multiple	205.081	182.092	ISgroup_4_18_9	7322.7	0.083
pos	205.083	270.4		C5H9NO5	3-Hydroxy-L-glutamate;3-Hydroxy-L-glutamic acid				C03066	M+ACN+H	4.39	0	0	0.12201	0.72786	1	8.2225	1.5269e-05	0.0092227	4_1	Multiple	205.082	163.048	ISgroup_4_18_9	7322.7	0.083
pos	205.083	270.4		C10H14O3	Iridotrial;(1S2R3S)-2-Formyl-alpha-(hydroxymethylene)-3-methylcyclopentaneacetaldehyde				C06070	M+Na	3.36	0	0	0.12201	0.72786	1	8.2225	1.5269e-05	0.0092227	4_1	Multiple	205.084	182.094	ISgroup_4_18_9	7322.7	0.083
pos	205.083	270.4		C10H14O3	Dihydroconiferyl alcohol;4-Hydroxy-3-methoxy-benzenepropanol				C10448	M+Na	3.36	0	0	0.12201	0.72786	1	8.2225	1.5269e-05	0.0092227	4_1	Multiple	205.084	182.094	ISgroup_4_18_9	7322.7	0.083
pos	205.083	270.4		C10H14O3	2-Oxo-delta3-455-trimethylcyclopentenylacetate;2-Oxo-delta3-455-trimethylcyclopentenylacetic acid				C07159	M+Na	3.36	0	0	0.12201	0.72786	1	8.2225	1.5269e-05	0.0092227	4_1	Multiple	205.084	182.094	ISgroup_4_18_9	7322.7	0.083
pos	208.062	146.9		C10H10N2OS	Indolylmethylthiohydroximate				C16516	M+H_[+1]	NA	24107.1	3	0.7913	0.37659	1	23.837	1.0856e-12	6.5571e-10	6_1	Unique	NA	-	ISgroup_6_1_7	916.21	0.06199
pos	209.074	253.2		C8H9NOS	Phenylacetothiohydroximate				C03719	M+ACN+H	1	0	0	1.6635	0.20114	1	8.9575	5.9048e-06	0.0035665	3_1	Multiple	209.074	167.041	ISgroup_3_7_8	876.2	0.074
pos	209.074	253.2		C5H10N6O2	Dinitrosopentamethylenetetramine				C19409	M+Na	7.65	0	0	1.6635	0.20114	1	8.9575	5.9048e-06	0.0035665	3_1	Multiple	209.076	186.087	ISgroup_3_7_8	876.2	0.074
neg	210.842	231.516		NA	NA				NA	NA	NA	NA	NA	4.3099	0.041366	1	9.6984	2.3152e-06	0.00074088	NA	NA	NA	NA	NA	NA	NA
neg	212.839	231.514		NA	NA				NA	NA	NA	NA	NA	2.3062	0.13312	1	8.6976	8.242e-06	0.0026374	NA	NA	NA	NA	NA	NA	NA
pos	214.919	348.141		NA	NA				NA	NA	NA	NA	NA	4.8238	0.031203	1	8.4984	1.0662e-05	0.0064396	NA	NA	NA	NA	NA	NA	NA
pos	218.14	151		C10H19NO4	O-Propanoylcarnitine;O-Propionylcarnitine				C03017	M+H	4.4	10	0	0.74994	0.38929	1	8.9821	5.7223e-06	0.0034562	13_1	Unique	218.139	217.131	ISgroup_13_1_14	1280	0.14
neg	218.874	237.538		NA	NA				NA	NA	NA	NA	NA	3.986	0.049557	1	10.14	1.3388e-06	0.00042841	NA	NA	NA	NA	NA	NA	NA
pos	218.921	238.202		NA	NA				NA	NA	NA	NA	NA	1.1479	0.28747	1	8.4465	1.1405e-05	0.0068884	NA	NA	NA	NA	NA	NA	NA
pos	219.099	259.7		C8H14N2O5	gamma-L-Glutamyl-D-alanine;L-gamma-Glutamyl-D-alanine				C03738	M+H	4.34	10	0	0.19196	0.66256	1	11.784	1.8537e-07	0.00011196	13_1	Unique	219.098	218.09	ISgroup_13_1_10	3813	0.099
pos	220.09	145.35		NA	NA				NA	NA	NA	NA	NA	1.0998	0.29773	1	10.674	6.9701e-07	0.000421	NA	NA	NA	NA	NA	NA	NA
neg	220.871	237.398		NA	NA				NA	NA	NA	NA	NA	3.1613	0.07951	1	10.6	7.6182e-07	0.00024378	NA	NA	NA	NA	NA	NA	NA
neg	221.06	323	5.38333	C7H14N2O4S	Allocystathionine	YES		Cystathionine	HMDB00455	M-H	1.18	10	0	0.041472	0.83919	1	10.549	8.1092e-07	0.0002595	13_1	Multiple	221.06	222.067	ISgroup_13_1_7	1979.2	0.06
neg	221.06	323		C15H10O2	Phenindione			Cystathionine	HMDB14641	M-H	1.76	10	0	0.041472	0.83919	1	10.549	8.1092e-07	0.0002595	13_1	Multiple	221.061	222.068	ISgroup_13_1_7	1979.2	0.06
neg	221.06	323		C15H10O2	Tectoquinone;2-Methylanthraquinone			Cystathionine	C10405	M-H	1.85	10	0	0.041472	0.83919	1	10.549	8.1092e-07	0.0002595	11_1	Multiple	221.061	222.068	ISgroup_11_1_7	1840.1	0.06
neg	221.06	323		C15H10O2	Flavone;2-Phenyl-4-benzopyron;2-Phenyl-4-chromone			Cystathionine	C10043	M-H	1.85	10	0	0.041472	0.83919	1	10.549	8.1092e-07	0.0002595	11_1	Multiple	221.061	222.068	ISgroup_11_1_7	1840.1	0.06
neg	221.06	323		C7H14N2O4S	L-Cystathionine			Cystathionine	C02291	M-H	1.31	10	0	0.041472	0.83919	1	10.549	8.1092e-07	0.0002595	11_1	Multiple	221.06	222.067	ISgroup_11_1_7	1840.1	0.06
neg	221.06	323		C15H10O2	Flavone			Cystathionine	C15608	M-H	1.85	10	0	0.041472	0.83919	1	10.549	8.1092e-07	0.0002595	11_1	Multiple	221.061	222.068	ISgroup_11_1_7	1840.1	0.06
neg	221.06	323		C7H14N2O4S	Cysteinyl-Threonine			Cystathionine	HMDB28785	M-H	1.18	10	0	0.041472	0.83919	1	10.549	8.1092e-07	0.0002595	13_1	Multiple	221.06	222.067	ISgroup_13_1_7	1979.2	0.06
neg	221.06	323		C7H14N2O4S	Aldoxycarb			Cystathionine	C18906	M-H	1.31	10	0	0.041472	0.83919	1	10.549	8.1092e-07	0.0002595	11_1	Multiple	221.06	222.067	ISgroup_11_1_7	1840.1	0.06
neg	221.06	323		C15H10O2	Isoflavone			Cystathionine	C00799	M-H	1.85	10	0	0.041472	0.83919	1	10.549	8.1092e-07	0.0002595	11_1	Multiple	221.061	222.068	ISgroup_11_1_7	1840.1	0.06
neg	221.06	323		C15H10O2	Phenanthrene-4-carboxylate;4-Phenanthroic acid			Cystathionine	C18253	M-H	1.85	10	0	0.041472	0.83919	1	10.549	8.1092e-07	0.0002595	11_1	Multiple	221.061	222.068	ISgroup_11_1_7	1840.1	0.06
neg	221.06	323		C15H10O2	Phenindione;2-Phenyl-13-indandione			Cystathionine	C07584	M-H	1.85	10	0	0.041472	0.83919	1	10.549	8.1092e-07	0.0002595	11_1	Multiple	221.061	222.068	ISgroup_11_1_7	1840.1	0.06
neg	221.06	323		C7H14N2O4S	L-Cystathionine			Cystathionine	HMDB00099	M-H	1.18	10	0	0.041472	0.83919	1	10.549	8.1092e-07	0.0002595	13_1	Multiple	221.06	222.067	ISgroup_13_1_7	1979.2	0.06
neg	221.06	323		C7H14N2O4S	Butoxycarboxim			Cystathionine	C18646	M-H	1.31	10	0	0.041472	0.83919	1	10.549	8.1092e-07	0.0002595	11_1	Multiple	221.06	222.067	ISgroup_11_1_7	1840.1	0.06
neg	221.06	323		C7H14N2O4S	Threoninyl-Cysteine			Cystathionine	HMDB29058	M-H	1.18	10	0	0.041472	0.83919	1	10.549	8.1092e-07	0.0002595	13_1	Multiple	221.06	222.067	ISgroup_13_1_7	1979.2	0.06
neg	221.06	323		C7H14N2O4S	Cystathionine		Cystathionine-also seen in pos	Cystathionine	C00542	M-H	1.31	10	0	0.041472	0.83919	1	10.549	8.1092e-07	0.0002595	11_1	Multiple	221.06	222.067	ISgroup_11_1_7	1840.1	0.06
neg	221.06	323		C10H11ClN4	Acetamiprid			Cystathionine	C18507	M-H	2.22	10	0	0.041472	0.83919	1	10.549	8.1092e-07	0.0002595	11_1	Multiple	221.06	222.067	ISgroup_11_1_7	1840.1	0.06
neg	221.06	323		C15H10O2	9-Anthroic acid;Anthracene-9-carboxylic acid;A9C			Cystathionine	C13699	M-H	1.85	10	0	0.041472	0.83919	1	10.549	8.1092e-07	0.0002595	11_1	Multiple	221.061	222.068	ISgroup_11_1_7	1840.1	0.06
neg	221.06	323		C15H10O2	Flavone			Cystathionine	HMDB03075	M-H	1.76	10	0	0.041472	0.83919	1	10.549	8.1092e-07	0.0002595	13_1	Multiple	221.061	222.068	ISgroup_13_1_7	1979.2	0.06
neg	221.108	261.4		C15H16N2O	LY201116;Ameltolide			Cystathionine	C11485	M-H2O-H	0.14	0	0	0.22371	0.63762	1	12.163	1.1915e-07	3.8128e-05	6_1	Multiple	221.108	240.126	ISgroup_6_1_11	648.3	0.108
neg	221.108	261.4		C15H16N2O	Prolyl-2-naphthylamide				C03305	M-H2O-H	0.14	0	0	0.22371	0.63762	1	12.163	1.1915e-07	3.8128e-05	6_1	Multiple	221.108	240.126	ISgroup_6_1_11	648.3	0.108
pos	223.076	323.2	5.38667	C15H10O2	Flavone		YES Cystathionine Metlin common 134.0267 and 88.02	Cystathionine	C15608	M+H	2.15	35217.4	3	0.12084	0.72912	1	13.713	2.0516e-08	1.2392e-05	13_1	Multiple	223.075	222.068	ISgroup_13_1_8	5802.1	0.076
pos	223.076	323.2		C10H11ClN4	Acetamiprid			Cystathionine	C18507	M+H	6.19	35217.4	3	0.12084	0.72912	1	13.713	2.0516e-08	1.2392e-05	13_1	Multiple	223.074	222.067	ISgroup_13_1_8	5802.1	0.076
pos	223.076	323.2		C15H10O2	Phenanthrene-4-carboxylate;4-Phenanthroic acid			Cystathionine	C18253	M+H	2.15	35217.4	3	0.12084	0.72912	1	13.713	2.0516e-08	1.2392e-05	13_1	Multiple	223.075	222.068	ISgroup_13_1_8	5802.1	0.076
pos	223.076	323.2		C15H10O2	9-Anthroic acid;Anthracene-9-carboxylic acid;A9C			Cystathionine	C13699	M+H	2.15	35217.4	3	0.12084	0.72912	1	13.713	2.0516e-08	1.2392e-05	13_1	Multiple	223.075	222.068	ISgroup_13_1_8	5802.1	0.076
pos	223.076	323.2		C7H14N2O4S	L-Cystathionine			Cystathionine	C02291	M+H	5.29	35217.4	3	0.12084	0.72912	1	13.713	2.0516e-08	1.2392e-05	13_1	Multiple	223.075	222.067	ISgroup_13_1_8	5802.1	0.076
pos	223.076	323.2		C15H10O2	Phenindione;2-Phenyl-13-indandione			Cystathionine	C07584	M+H	2.15	35217.4	3	0.12084	0.72912	1	13.713	2.0516e-08	1.2392e-05	13_1	Multiple	223.075	222.068	ISgroup_13_1_8	5802.1	0.076
pos	223.076	323.2		C15H10O2	Tectoquinone;2-Methylanthraquinone			Cystathionine	C10405	M+H	2.15	35217.4	3	0.12084	0.72912	1	13.713	2.0516e-08	1.2392e-05	13_1	Multiple	223.075	222.068	ISgroup_13_1_8	5802.1	0.076
pos	223.076	323.2		C15H10O2	Flavone;2-Phenyl-4-benzopyron;2-Phenyl-4-chromone			Cystathionine	C10043	M+H	2.15	35217.4	3	0.12084	0.72912	1	13.713	2.0516e-08	1.2392e-05	13_1	Multiple	223.075	222.068	ISgroup_13_1_8	5802.1	0.076
pos	223.076	323.2		C15H10O2	Isoflavone			Cystathionine	C00799	M+H	2.15	35217.4	3	0.12084	0.72912	1	13.713	2.0516e-08	1.2392e-05	13_1	Multiple	223.075	222.068	ISgroup_13_1_8	5802.1	0.076
pos	223.076	323.2		C7H14N2O4S	Butoxycarboxim			Cystathionine	C18646	M+H	5.29	35217.4	3	0.12084	0.72912	1	13.713	2.0516e-08	1.2392e-05	13_1	Multiple	223.075	222.067	ISgroup_13_1_8	5802.1	0.076
pos	223.076	323.2		C7H14N2O4S	Aldoxycarb			Cystathionine	C18906	M+H	5.29	35217.4	3	0.12084	0.72912	1	13.713	2.0516e-08	1.2392e-05	13_1	Multiple	223.075	222.067	ISgroup_13_1_8	5802.1	0.076
pos	223.076	323.2		C7H14N2O4S	Cystathionine			Cystathionine	C00542	M+H	5.29	35217.4	3	0.12084	0.72912	1	13.713	2.0516e-08	1.2392e-05	13_1	Multiple	223.075	222.067	ISgroup_13_1_8	5802.1	0.076
pos	223.124	259.716		NA	NA				NA	NA	NA	NA	NA	0.029554	0.86398	1	15.157	4.2738e-09	2.5814e-06	NA	NA	NA	NA	NA	NA	NA
neg	228.903	239.988		NA	NA				NA	NA	NA	NA	NA	2.0567	0.15575	1	11.658	2.1477e-07	6.8728e-05	NA	NA	NA	NA	NA	NA	NA
neg	230.9	239.6		C2H3Cl3O2	Chloral hydrate				C06899	M-H+NaCOOH	1.52	0	0	2.7812	0.099606	1	8.2311	1.5097e-05	0.004831	2_1	Unique	230.9	163.92	ISgroup_2_21_90	701.9	0.9
neg	230.9	239.6		C2H3Cl3O2	Chloral hydrate				HMDB60451	M-H+NaCOOH	1.34	0	0	2.7812	0.099606	1	8.2311	1.5097e-05	0.004831	3_1	Unique	230.9	163.92	ISgroup_3_6_90	754.8	0.9
pos	238.046	289.5		C12H9NO3	Robustine;Furo(23-b)quinolin-8-ol 4-methoxy-	YES	S adenosyl homocysteine, 4 common fragments	S adenosyl homocystein	C10736	M+Na	4.62	476.471	3	0.027631	0.86843	1	16.396	1.1673e-09	7.0506e-07	13_1	Multiple	238.047	215.058	ISgroup_13_1_5	1172.2	0.046
pos	238.046	289.5		C5H14NO6P	sn-Glycero-3-phosphoethanolamine;Glycerophosphoethanolamine				C01233	M+Na	5.04	476.471	3	0.027631	0.86843	1	16.396	1.1673e-09	7.0506e-07	13_1	Multiple	238.045	215.056	ISgroup_13_1_5	1172.2	0.046
neg	238.931	242.076		NA	NA				NA	NA	NA	NA	NA	1.9449	0.16731	1	10.088	1.4276e-06	0.00045684	NA	NA	NA	NA	NA	NA	NA
neg	239.063	252.4	4.20667	C7H12N2O3	L-prolyl-L-glycine				HMDB11178	M-H+NaCOOH	6.11	0	0	1.4437	0.23338	1	11.066	4.3402e-07	0.00013889	6_1	Multiple	239.065	172.085	ISgroup_6_1_7	237.3	0.063
neg	239.063	252.4		C7H12N2O3	Glycylproline				HMDB00721	M-H+NaCOOH	6.11	0	0	1.4437	0.23338	1	11.066	4.3402e-07	0.00013889	6_1	Multiple	239.065	172.085	ISgroup_6_1_7	237.3	0.063
neg	240.929	242.1		C6H10S5	Di-2-propenyl pentasulfide				HMDB39459	M-H	9.21	9	1	0.75229	0.38856	1	10.453	9.1184e-07	0.00029179	3_1	Unique	240.931	241.939	ISgroup_3_6_93	1084.7	0.929
neg	241.059	333.5	5.55833	C6H15N2O6P	5-Phosphonooxy-L-lysine;O-Phosphohydroxy-L-lysine;(5R)-5-Phosphonooxy-L-lysine				C03366	M-H	1.95	25714.3	3	6.9565	0.010174	1	12.555	7.5762e-08	2.4244e-05	11_1	Multiple	241.06	242.067	ISgroup_11_1_6	15259.2	0.059
neg	241.059	333.5		C6H15N2O6P	Phosphoallohydroxy-L-lysine				C16743	M-H	1.95	25714.3	3	6.9565	0.010174	1	12.555	7.5762e-08	2.4244e-05	11_1	Multiple	241.06	242.067	ISgroup_11_1_6	15259.2	0.059
neg	241.059	333.5		C6H15N2O6P	2-Deoxystreptamine 4-phosphate				C03980	M-H	1.95	25714.3	3	6.9565	0.010174	1	12.555	7.5762e-08	2.4244e-05	11_1	Multiple	241.06	242.067	ISgroup_11_1_6	15259.2	0.059
neg	241.059	333.5		C6H15N2O6P	5-phosphonooxy-L-lysine				HMDB59600	M-H	1.87	25714.3	3	6.9565	0.010174	1	12.555	7.5762e-08	2.4244e-05	6_1	Unique	241.06	242.067	ISgroup_6_1_6	16416.3	0.059
neg	241.059	333.5		C6H15N2O6P	2-Deoxystreptamine phospahte				C03828	M-H	1.95	25714.3	3	6.9565	0.010174	1	12.555	7.5762e-08	2.4244e-05	11_1	Multiple	241.06	242.067	ISgroup_11_1_6	15259.2	0.059
neg	242.079	282.8	4.71333	C9H13N3O5	Cytidine	YES		Cytidine	C00475	M-H	3.97	26732.7	3	1.0979	0.29813	1	9.8848	1.8353e-06	0.00058731	6_1	Multiple	242.078	243.085	ISgroup_6_1_8	42256	0.079
neg	242.079	282.8		C9H13N3O5	gamma-Glutamyl-beta-cyanoalanine			Cytidine	C05711	M-H	3.97	26732.7	3	1.0979	0.29813	1	9.8848	1.8353e-06	0.00058731	6_1	Multiple	242.078	243.085	ISgroup_6_1_8	42256	0.079
neg	242.079	282.8		C9H13N3O5	Cytosine arabinoside;Cytarabine;Cytosine-1-beta-D-arabinofuranoside			Cytidine	C02961	M-H	3.97	26732.7	3	1.0979	0.29813	1	9.8848	1.8353e-06	0.00058731	6_1	Multiple	242.078	243.085	ISgroup_6_1_8	42256	0.079
neg	242.079	282.8		C9H13N3O5	Cytarabine			Cytidine	HMDB15122	M-H	3.88	26732.7	3	1.0979	0.29813	1	9.8848	1.8353e-06	0.00058731	13_1	Multiple	242.078	243.086	ISgroup_13_1_8	45461.1	0.079
neg	242.079	282.8		C9H13N3O5	Cytidine			Cytidine	HMDB00089	M-H	3.88	26732.7	3	1.0979	0.29813	1	9.8848	1.8353e-06	0.00058731	13_1	Multiple	242.078	243.086	ISgroup_13_1_8	45461.1	0.079
neg	242.079	282.8		C9H13N3O5	gamma-Glutamyl-beta-cyanoalanine			Cytidine	HMDB60478	M-H	3.88	26732.7	3	1.0979	0.29813	1	9.8848	1.8353e-06	0.00058731	13_1	Multiple	242.078	243.086	ISgroup_13_1_8	45461.1	0.079
neg	243.083	282.9	4.715	C9H13N3O5	Cytosine arabinoside;Cytarabine;Cytosine-1-beta-D-arabinofuranoside				C02961	M-H_[-1]	NA	26732.7	3	0.29287	0.59001	1	8.1976	1.5774e-05	0.0050477	6_1	Multiple	NA	-	ISgroup_6_1_9	1647.17	0.08264
neg	243.083	282.9		C9H13N3O5	Cytidine				HMDB00089	M-H_[-1]	NA	26732.7	3	0.29287	0.59001	1	8.1976	1.5774e-05	0.0050477	13_1	Multiple	NA	-	ISgroup_13_1_9	1771.66	0.08264
neg	243.083	282.9		C9H13N3O5	Cytidine				C00475	M-H_[-1]	NA	26732.7	3	0.29287	0.59001	1	8.1976	1.5774e-05	0.0050477	6_1	Multiple	NA	-	ISgroup_6_1_9	1647.17	0.08264
neg	243.083	282.9		C9H13N3O5	gamma-Glutamyl-beta-cyanoalanine				C05711	M-H_[-1]	NA	26732.7	3	0.29287	0.59001	1	8.1976	1.5774e-05	0.0050477	6_1	Multiple	NA	-	ISgroup_6_1_9	1647.17	0.08264
neg	243.083	282.9		C9H13N3O5	Cytarabine				HMDB15122	M-H_[-1]	NA	26732.7	3	0.29287	0.59001	1	8.1976	1.5774e-05	0.0050477	13_1	Multiple	NA	-	ISgroup_13_1_9	1771.66	0.08264
neg	243.083	282.9		C9H13N3O5	gamma-Glutamyl-beta-cyanoalanine				HMDB60478	M-H_[-1]	NA	26732.7	3	0.29287	0.59001	1	8.1976	1.5774e-05	0.0050477	13_1	Multiple	NA	-	ISgroup_13_1_9	1771.66	0.08264
neg	243.083	282.9		C10H16N2O3S	D-Biotin				C00120	[M-H]-	7
neg	247.093	194.7	3.245	C11H16O2	Bovolide				HMDB39159	M-H+NaCOOH	7.2	0	0	0.36816	0.54587	1	13.712	2.054e-08	6.5726e-06	5_1	Multiple	247.095	180.115	ISgroup_5_1_10	622	0.093
neg	247.093	194.7		C8H14N2O4	Prolyl-Serine				HMDB29026	M-H+HCOOH	0.61	0	0	0.36816	0.54587	1	13.712	2.054e-08	6.5726e-06	5_1	Multiple	247.094	202.095	ISgroup_5_1_10	622	0.093
neg	247.093	194.7		C8H14N2O4	L-Coprine				HMDB34266	M-H+HCOOH	0.61	0	0	0.36816	0.54587	1	13.712	2.054e-08	6.5726e-06	5_1	Multiple	247.094	202.095	ISgroup_5_1_10	622	0.093
neg	247.093	194.7		C8H14N2O4	Coprine;N(5)-(1-Hydroxycyclopropyl)-L-glutamine				C08271	M-H+HCOOH	0.77	0	0	0.36816	0.54587	1	13.712	2.054e-08	6.5726e-06	9_1	Multiple	247.094	202.095	ISgroup_9_1_10	578.3	0.093
neg	247.093	194.7		C11H16O2	2277-Tetramethyl-16-dioxaspiro44nona-38-diene				HMDB30007	M-H+NaCOOH	7.2	0	0	0.36816	0.54587	1	13.712	2.054e-08	6.5726e-06	5_1	Multiple	247.095	180.115	ISgroup_5_1_10	622	0.093
neg	247.093	194.7		C11H16O2	4-(Butoxymethyl)phenol				HMDB39957	M-H+NaCOOH	7.2	0	0	0.36816	0.54587	1	13.712	2.054e-08	6.5726e-06	5_1	Multiple	247.095	180.115	ISgroup_5_1_10	622	0.093
neg	247.093	194.7		C8H14N2O4	Proclavaminic acid;Proclavaminate				C06658	M-H+HCOOH	0.77	0	0	0.36816	0.54587	1	13.712	2.054e-08	6.5726e-06	9_1	Multiple	247.094	202.095	ISgroup_9_1_10	578.3	0.093
neg	247.093	194.7		C8H14N2O4	Serinyl-Proline				HMDB29047	M-H+HCOOH	0.61	0	0	0.36816	0.54587	1	13.712	2.054e-08	6.5726e-06	5_1	Multiple	247.094	202.095	ISgroup_5_1_10	622	0.093
neg	247.093	194.7		C11H16O2	Dihydroactinidiolide				HMDB35240	M-H+NaCOOH	7.2	0	0	0.36816	0.54587	1	13.712	2.054e-08	6.5726e-06	5_1	Multiple	247.095	180.115	ISgroup_5_1_10	622	0.093
neg	247.093	194.7		C11H16O2	3-tert-Butyl-4-hydroxyanisole				HMDB59925	M-H+NaCOOH	7.2	0	0	0.36816	0.54587	1	13.712	2.054e-08	6.5726e-06	5_1	Multiple	247.095	180.115	ISgroup_5_1_10	622	0.093
neg	247.093	194.7		C8H14N2O4	Alanyl-Hydroxyproline				HMDB28688	M-H+HCOOH	0.61	0	0	0.36816	0.54587	1	13.712	2.054e-08	6.5726e-06	5_1	Multiple	247.094	202.095	ISgroup_5_1_10	622	0.093
neg	247.093	194.7		C11H16O2	Norecasantalic acid				HMDB36817	M-H+NaCOOH	7.2	0	0	0.36816	0.54587	1	13.712	2.054e-08	6.5726e-06	5_1	Multiple	247.095	180.115	ISgroup_5_1_10	622	0.093
neg	247.093	194.7		C8H14N2O4	Hydroxyprolyl-Alanine				HMDB28856	M-H+HCOOH	0.61	0	0	0.36816	0.54587	1	13.712	2.054e-08	6.5726e-06	5_1	Multiple	247.094	202.095	ISgroup_5_1_10	622	0.093
neg	247.093	194.7		C11H16O2	Jasmolone				HMDB30039	M-H+NaCOOH	7.2	0	0	0.36816	0.54587	1	13.712	2.054e-08	6.5726e-06	5_1	Multiple	247.095	180.115	ISgroup_5_1_10	622	0.093
neg	247.093	194.7		C11H16O2	2-tert-Butyl-4-hydroxyanisole				HMDB59926	M-H+NaCOOH	7.2	0	0	0.36816	0.54587	1	13.712	2.054e-08	6.5726e-06	5_1	Multiple	247.095	180.115	ISgroup_5_1_10	622	0.093
neg	247.093	194.7		C11H16O2	2-Phenylpropionaldehyde dimethyl acetal				HMDB32468	M-H+NaCOOH	7.2	0	0	0.36816	0.54587	1	13.712	2.054e-08	6.5726e-06	5_1	Multiple	247.095	180.115	ISgroup_5_1_10	622	0.093
neg	247.093	194.7		C11H16O2	3-tert-Butyl-5-methylcatechol				C03929	M-H+NaCOOH	7.08	0	0	0.36816	0.54587	1	13.712	2.054e-08	6.5726e-06	9_1	Multiple	247.095	180.115	ISgroup_9_1_10	578.3	0.093
neg	247.093	194.7		C11H16O2	()-Myrtenyl formate				HMDB36669	M-H+NaCOOH	7.2	0	0	0.36816	0.54587	1	13.712	2.054e-08	6.5726e-06	5_1	Multiple	247.095	180.115	ISgroup_5_1_10	622	0.093
pos	249.049	328.3	5.47167	C11H8N2O5	(Z)-2-(2-Furyl)-3-(5-nitro-2-furyl)acrylamide				C04622	M+H	6.1	10	0	3.6428	0.060189	1	8.4663	1.1115e-05	0.0067135	6_1	Multiple	249.051	248.043	ISgroup_6_1_5	377.6	0.049
pos	249.049	328.3		C12H6F2N2O2	Fludioxonil				C18462	M+H	8.35	10	0	3.6428	0.060189	1	8.4663	1.1115e-05	0.0067135	6_1	Multiple	249.047	248.04	ISgroup_6_1_5	377.6	0.049
pos	249.049	328.3		C11H8N2O5	AF-2;Furylfuramide;2-(2-Furyl)-3-(5-nitro-2-furyl)acrylamide				C19558	M+H	6.1	10	0	3.6428	0.060189	1	8.4663	1.1115e-05	0.0067135	6_1	Multiple	249.051	248.043	ISgroup_6_1_5	377.6	0.049
pos	249.049	328.3		C11H8N2O5	(E)-2-(2-Furyl)-3-(5-nitro-2-furyl)acrylamide				C04621	M+H	6.1	10	0	3.6428	0.060189	1	8.4663	1.1115e-05	0.0067135	6_1	Multiple	249.051	248.043	ISgroup_6_1_5	377.6	0.049
pos	253.11	204.3		C11H14ClNO	Propachlor				C18759	M+ACN+H	1.58	0	0	3.7293	0.057297	1	24.358	6.9668e-13	4.208e-10	6_1	Multiple	253.11	211.076	ISgroup_6_1_11	413.5	0.11
pos	253.11	204.3		C12H9N3O	Milrinone				C07224	M+ACN+H	5.53	0	0	3.7293	0.057297	1	24.358	6.9668e-13	4.208e-10	6_1	Multiple	253.108	211.075	ISgroup_6_1_11	413.5	0.11
pos	258.11	283.1	4.71833	C15H15NO3	Ismine			Glycerophosphocholine	C12181	M+H	7.79	10	0	6.0196	0.016502	1	8.2861	1.4051e-05	0.0084869	13_846	Multiple	258.112	257.105	ISgroup_13_1_12	546036	0.11
pos	258.11	283.1			Glycerophosphocholine		Glycerophosphocholine	Glycerophosphocholine	C12181
pos	258.11	283.1		C15H15NO3	Tolmetin			Glycerophosphocholine	C07149	M+H	7.79	10	0	6.0196	0.016502	1	8.2861	1.4051e-05	0.0084869	13_846	Multiple	258.112	257.105	ISgroup_13_1_12	546036	0.11
pos	261.182	226.6		C12H24N2O4	Carisoprodol				C07927	M+H	3.71	10	0	0.0048308	0.94478	1	15.983	1.7908e-09	1.0816e-06	13_1	Unique	261.181	260.174	ISgroup_13_1_19	866.4	0.182
neg	268.801	231.257		NA	NA				NA	NA	NA	NA	NA	2.5467	0.11479	1	7.9906	2.0697e-05	0.0066232	NA	NA	NA	NA	NA	NA	NA
neg	270.798	231.362		NA	NA				NA	NA	NA	NA	NA	2.5511	0.11448	1	9.275	3.9427e-06	0.0012617	NA	NA	NA	NA	NA	NA	NA
neg	272.795	231.4		CHBr2Cl	Dibromochloromethane				HMDB59903	M-H+NaCOOH	6.34	0	0	4.0993	0.046509	1	9.2651	3.9927e-06	0.0012777	2_1	Unique	272.793	205.813	ISgroup_2_238_80	2795	0.795
neg	272.795	231.4		CHBr2Cl	Chlorodibromomethane;Dibromochloromethane				C14692	M-H+NaCOOH	6.16	0	0	4.0993	0.046509	1	9.2651	3.9927e-06	0.0012777	2_1	Unique	272.794	205.813	ISgroup_2_20_80	2598.4	0.795
pos	273.122	224.3		C13H18N2O3	N-Caffeoylputrescine				C03002	M+Na	4.06	0	0	1.298	0.25825	1	20.438	2.2478e-11	1.3577e-08	13_1	Multiple	273.121	250.132	ISgroup_13_1_13	5331.7	0.122
pos	273.122	224.3		C13H18N2O3	Heptabarbital				C17725	M+Na	4.06	0	0	1.298	0.25825	1	20.438	2.2478e-11	1.3577e-08	13_1	Multiple	273.121	250.132	ISgroup_13_1_13	5331.7	0.122
pos	274.126	224.3		C14H21NOS	Prosulfocarb				C18760	M+Na	7.22	0	0	0.41678	0.52055	1	15.749	2.2864e-09	1.381e-06	13_1	Unique	274.124	251.134	ISgroup_13_1_13	440.1	0.126
pos	275.122	224.539		NA	NA				NA	NA	NA	NA	NA	0.40555	0.5262	1	13.601	2.3235e-08	1.4034e-05	NA	NA	NA	NA	NA	NA	NA
neg	276.833	235.926		NA	NA				NA	NA	NA	NA	NA	7.7916	0.0066741	1	12.164	1.189e-07	3.8049e-05	NA	NA	NA	NA	NA	NA	NA
pos	278.116	286.9	4.78167	C10H17N3O6	(5-L-Glutamyl)-L-glutamine				C05283	M+H_[+2]	NA	49541.3	3	0.39428	0.53199	1	9.1987	4.3432e-06	0.0026233	13_1	Multiple	NA	-	ISgroup_13_1_12	730.956	0.11603
pos	278.116	286.9		C10H17N3O6	N-Succinyl-L-citrulline				C18048	M+H_[+2]	NA	49541.3	3	0.39428	0.53199	1	9.1987	4.3432e-06	0.0026233	13_1	Multiple	NA	-	ISgroup_13_1_12	730.956	0.11603
neg	278.83	236.084		NA	NA				NA	NA	NA	NA	NA	3.9766	0.049822	1	9.7615	2.1397e-06	0.00068472	NA	NA	NA	NA	NA	NA	NA
neg	280.828	235.62		NA	NA				NA	NA	NA	NA	NA	3.8398	0.053816	1	11.233	3.5545e-07	0.00011374	NA	NA	NA	NA	NA	NA	NA
pos	282.122	205.6		C11H15N5O4	1-Methyladenosine		Methyl adenosine, 2 common fragments	Methyl adenosine	C02494	M+H	8.29	10	0	0.48656	0.48765	1	10.642	7.2397e-07	0.00043728	6_1	Multiple	282.12	281.112	ISgroup_6_1_13	664.6	0.122
pos	282.122	205.6		C11H15N5O4	O6-Methyl-2-deoxyguanosine				C05031	M+H	8.29	10	0	0.48656	0.48765	1	10.642	7.2397e-07	0.00043728	6_1	Multiple	282.12	281.112	ISgroup_6_1_13	664.6	0.122
neg	283.262	66.644		NA	NA				NA	NA	NA	NA	NA	1.04	0.31114	1	7.8839	2.3825e-05	0.007624	NA	NA	NA	NA	NA	NA	NA
neg	287.049	269.5	4.49167	C8H16N2OS2	Carbamorph				C18923	M-H+NaCOOH	5.26	0	0	0.083185	0.77383	1	9.4027	3.3555e-06	0.0010738	11_1	Multiple	287.051	220.07	ISgroup_11_1_5	436.7	0.049
neg	287.049	269.5		C7H12N2O6	Aspartyl-Serine				HMDB28762	M-H+NaCOOH	2.26	0	0	0.083185	0.77383	1	9.4027	3.3555e-06	0.0010738	3_1	Multiple	287.05	220.07	ISgroup_3_7_5	469.6	0.049
neg	287.049	269.5		C11H12N2OS	Brassitin				HMDB40977	M-H+NaCOOH	6.48	0	0	0.083185	0.77383	1	9.4027	3.3555e-06	0.0010738	3_1	Multiple	287.047	220.067	ISgroup_3_7_5	469.6	0.049
neg	287.049	269.5		C15H11ClO	4-Chlorochalcone;3-(4-Chlorophenyl)-1-phenyl-2-propen-1-one				C14585	M-H+HCOOH	3.66	0	0	0.083185	0.77383	1	9.4027	3.3555e-06	0.0010738	11_1	Multiple	287.048	242.05	ISgroup_11_1_5	436.7	0.049
neg	287.049	269.5		C7H12N2O6	Serinyl-Aspartate				HMDB29035	M-H+NaCOOH	2.26	0	0	0.083185	0.77383	1	9.4027	3.3555e-06	0.0010738	3_1	Multiple	287.05	220.07	ISgroup_3_7_5	469.6	0.049
neg	287.049	269.5		C7H12N2O6	L-beta-aspartyl-L-serine				HMDB11168	M-H+NaCOOH	2.26	0	0	0.083185	0.77383	1	9.4027	3.3555e-06	0.0010738	3_1	Multiple	287.05	220.07	ISgroup_3_7_5	469.6	0.049
neg	287.049	269.5		C11H12N2OS	Dehydroxyzyleuton				HMDB13970	M-H+NaCOOH	6.48	0	0	0.083185	0.77383	1	9.4027	3.3555e-06	0.0010738	3_1	Multiple	287.047	220.067	ISgroup_3_7_5	469.6	0.049
neg	287.049	269.5		C13H11N2CH3SO4	Phenazine methosulfate;N-Methylphenazonium methosulfate;5-Methylphenazinium methyl sulphate				C00200	M-H2O-H	0.1	0	0	0.083185	0.77383	1	9.4027	3.3555e-06	0.0010738	11_1	Multiple	287.049	306.067	ISgroup_11_1_5	436.7	0.049
pos	287.102	328.4		C12H16NO7	N-Glucosylnicotinate				C03003	M+H	7.24	10	0	31.09	3.8141e-07	0.00023037	6.3952	0.00017801	0.10752	6_1	Unique	287.1	286.093	ISgroup_6_1_11	278.4	0.102
pos	288.157	343.1	5.71833	C15H18O3	Ambrosin;6beta-Hydroxy-4-oxo-10alphaH-ambrosa-211(13)-dien-12-oic acid gamma-lactone				C09292	M+ACN+H	8.29	0	0	3.4288	0.068056	1	9.064	5.1543e-06	0.0031132	13_1	Multiple	288.159	246.126	ISgroup_13_1_16	1191.5	0.157
pos	288.157	343.1		C12H21N3O5	N-Acetyl-ala-ala-ala-methylester;NAc-AAA-ME				C11329	M+H	5.76	10	0	3.4288	0.068056	1	9.064	5.1543e-06	0.0031132	13_1	Multiple	288.155	287.148	ISgroup_13_1_16	1191.5	0.157
pos	288.157	343.1		C17H21NO3	Mesembrenone				C09223	M+H	8.12	10	0	3.4288	0.068056	1	9.064	5.1543e-06	0.0031132	13_1	Multiple	288.159	287.152	ISgroup_13_1_16	1191.5	0.157
pos	288.157	343.1		C15H18O3	Achillin				C09287	M+ACN+H	8.29	0	0	3.4288	0.068056	1	9.064	5.1543e-06	0.0031132	13_1	Multiple	288.159	246.126	ISgroup_13_1_16	1191.5	0.157
pos	288.157	343.1		C17H21NO3	Galanthamine;Galantamine				C08526	M+H	8.12	10	0	3.4288	0.068056	1	9.064	5.1543e-06	0.0031132	13_1	Multiple	288.159	287.152	ISgroup_13_1_16	1191.5	0.157
pos	288.157	343.1		C17H21NO3	Etodolac				C06991	M+H	8.12	10	0	3.4288	0.068056	1	9.064	5.1543e-06	0.0031132	13_1	Multiple	288.159	287.152	ISgroup_13_1_16	1191.5	0.157
pos	288.157	343.1		C15H18O3	alpha-Santonin				C02206	M+ACN+H	8.29	0	0	3.4288	0.068056	1	9.064	5.1543e-06	0.0031132	13_1	Multiple	288.159	246.126	ISgroup_13_1_16	1191.5	0.157
pos	288.157	343.1		C17H21NO3	Zephyramine				C12195	M+H	8.12	10	0	3.4288	0.068056	1	9.064	5.1543e-06	0.0031132	13_1	Multiple	288.159	287.152	ISgroup_13_1_16	1191.5	0.157
pos	288.157	343.1		C17H21NO3	Ritodrine				C07239	M+H	8.12	10	0	3.4288	0.068056	1	9.064	5.1543e-06	0.0031132	13_1	Multiple	288.159	287.152	ISgroup_13_1_16	1191.5	0.157
pos	288.157	343.1		C17H21NO3	Dihydromorphine				C11782	M+H	8.12	10	0	3.4288	0.068056	1	9.064	5.1543e-06	0.0031132	13_1	Multiple	288.159	287.152	ISgroup_13_1_16	1191.5	0.157
neg	288.859	238.472		NA	NA				NA	NA	NA	NA	NA	4.9888	0.028534	1	10.832	5.7504e-07	0.00018401	NA	NA	NA	NA	NA	NA	NA
neg	296.89	240.174		NA	NA				NA	NA	NA	NA	NA	4.2435	0.042917	1	9.8062	2.0239e-06	0.00064765	NA	NA	NA	NA	NA	NA	NA
pos	298.103	286.1	4.76833	C10H17N3O6	N-Succinyl-L-citrulline	YES		5-deoxy-5-methylthioadenosine	C00170	M+Na	5.7	49541.3	3	0.0076768	0.93042	1	17.479	3.887e-10	2.3478e-07	13_1	Multiple	298.101	275.112	ISgroup_13_1_11	1185.5	0.103
pos	298.103	286.1		C10H17N3O6	(5-L-Glutamyl)-L-glutamine					M+Na	5.7	49541.3	3	0.0076768	0.93042	1	17.479	3.887e-10	2.3478e-07	13_1	Multiple	298.101	275.112	ISgroup_13_1_11	1185.5	0.103
pos	298.103	286.1			5'-Deoxy-5'-methylthioadenosine (5-MTA)				C00170	M+H	17
neg	298.887	240.293		NA	NA				NA	NA	NA	NA	NA	2.4196	0.12409	1	12.022	1.4038e-07	4.4921e-05	NA	NA	NA	NA	NA	NA	NA
neg	302.101	282.9	4.715	C13H22NO3PS	Fenamiphos				HMDB31787	M-H	6.95	10	0	0.69181	0.40822	1	11.787	1.8464e-07	5.9084e-05	13_1	Unique	302.099	303.106	ISgroup_13_1_11	7194.4	0.101
neg	302.101	282.9		C13H22NO3PS	Fenamiphos				C18659	M-H	6.95	9	1	0.69181	0.40822	1	11.787	1.8464e-07	5.9084e-05	6_1	Multiple	302.099	303.106	ISgroup_6_1_11	6687.6	0.101
neg	302.101	282.9		C11H17N3O7	11-Deoxytetrodotoxin				C20026	M-H	3.97	9	1	0.69181	0.40822	1	11.787	1.8464e-07	5.9084e-05	6_1	Multiple	302.099	303.107	ISgroup_6_1_11	6687.6	0.101
pos	305.029	297.8		C4H11NO8P2	Glyphosine				C19132	M+ACN+H	4.36	0	0	4.7258	0.032913	1	15.913	1.9251e-09	1.1627e-06	3_1	Unique	305.03	262.996	ISgroup_3_8_3	307.5	0.029
neg	306.919	NA		NA	NA				NA	NA	NA	NA	NA	1.054	0.30794	1	8.78	7.4126e-06	0.002372	NA	NA	NA	NA	NA	NA	NA
pos	307.71	NA		NA	NA				NA	NA	NA	NA	NA	0.027175	0.86951	1	9.6321	2.5155e-06	0.0015193	NA	NA	NA	NA	NA	NA	NA
neg	308.917	NA		NA	NA				NA	NA	NA	NA	NA	1.7618	0.18847	1	8.6583	8.6702e-06	0.0027745	NA	NA	NA	NA	NA	NA	NA
neg	322.989	NA		NA	NA				NA	NA	NA	NA	NA	2.4067	0.12508	1	8.7806	7.4072e-06	0.0023703	NA	NA	NA	NA	NA	NA	NA
neg	324.763	NA		NA	NA				NA	NA	NA	NA	NA	0.00019084	0.98902	1	9.3129	3.7584e-06	0.0012027	NA	NA	NA	NA	NA	NA	NA
pos	328.064	236.1	3.935	C17H17Cl2N	Sertraline		Guanosine 4 common fragments	Guanosine	C00387	M+Na	3.87	52427.2	3	3.755	0.056467	1	9.0223	5.4359e-06	0.0032833	13_1	Unique	328.063	305.074	ISgroup_13_1_7	1852.7	0.064
pos	343.162	267		C19H22N2O4	Phenisopham				C19061	M+H	8.54	53465.3	3	3.7296	0.057287	1	13.862	1.7396e-08	1.0507e-05	13_1	Unique	343.165	342.158	ISgroup_13_1_17	6050	0.162
pos	344.166	267		C19H22N2O4	Phenisopham				C19061	M+H_[+1]	NA	53465.3	3	2.3223	0.1318	1	11.28	3.364e-07	0.00020318	13_1	Unique	NA	-	ISgroup_13_1_17	749.479	0.16566
pos	352.119	323.8		C12H21N3O7S	S-(2-Hydroxyethyl)glutathione		L-cystathionine, 3 common fragments	Cystathionine	C14875	M+H	4.03	10	0	0.05916	0.8085	1	12.803	5.7075e-08	3.4473e-05	13_1	Unique	352.117	351.11	ISgroup_13_1_12	1253.5	0.119
pos	352.899	241.1		C10H13BrCl4	Violacene				C17107	M+H	9.46	10	0	1.2354	0.26995	1	8.6838	8.3897e-06	0.0050674	3_1	Unique	352.903	351.896	ISgroup_3_7_90	877.3	0.899
pos	353.093	NA		NA	NA				NA	NA	NA	NA	NA	0.88497	0.34991	1	10.106	1.3959e-06	0.00084314	NA	NA	NA	NA	NA	NA	NA
neg	354.072	NA		NA	NA				NA	NA	NA	NA	NA	5.1214	0.026565	1	8.7509	7.6955e-06	0.0024626	NA	NA	NA	NA	NA	NA	NA
neg	360.073	308.9		C10H17N7O7S	Gonyautoxin 5;Gonyautoxin V;GTX5;Toxin B1				C20018	M-H2O-H	0.08	0	0	6.3276	0.014057	1	8.5857	9.522e-06	0.003047	2_1	Multiple	360.073	379.091	ISgroup_2_30_8	603.3	0.073
neg	360.073	308.9		C16H13NO6	Avenanthramide C				HMDB38576	M-H+HCOOH	0.44	0	0	6.3276	0.014057	1	8.5857	9.522e-06	0.003047	3_1	Multiple	360.072	315.074	ISgroup_3_8_8	648.9	0.073
neg	360.073	308.9		C14H16ClN3O2	Triadimefon				C11156	M-H+NaCOOH	1.69	0	0	6.3276	0.014057	1	8.5857	9.522e-06	0.003047	2_1	Multiple	360.073	293.093	ISgroup_2_30_8	603.3	0.073
neg	360.073	308.9		C10H17N7O7S	Gonyautoxin V				HMDB33513	M-H2O-H	0.03	0	0	6.3276	0.014057	1	8.5857	9.522e-06	0.003047	3_1	Multiple	360.073	379.091	ISgroup_3_8_8	648.9	0.073
neg	364.878	NA		NA	NA				NA	NA	NA	NA	NA	3.3127	0.07279	1	10.233	1.193e-06	0.00038176	NA	NA	NA	NA	NA	NA	NA
pos	370.053	NA		NA	NA				NA	NA	NA	NA	NA	4.0481	0.047861	1	8.995	5.6286e-06	0.0033997	NA	NA	NA	NA	NA	NA	NA
pos	370.075	NA		NA	NA				NA	NA	NA	NA	NA	0.011713	0.91411	1	8.8472	6.7999e-06	0.0041071	NA	NA	NA	NA	NA	NA	NA
pos	370.254	NA		NA	NA				NA	NA	NA	NA	NA	0.18506	0.66831	1	8.846	6.8104e-06	0.0041135	NA	NA	NA	NA	NA	NA	NA
pos	371.606	NA		NA	NA				NA	NA	NA	NA	NA	0.092527	0.76184	1	11.038	4.4928e-07	0.00027137	NA	NA	NA	NA	NA	NA	NA
neg	374.907	NA		NA	NA				NA	NA	NA	NA	NA	2.6331	0.10891	1	13.405	2.8923e-08	9.2552e-06	NA	NA	NA	NA	NA	NA	NA
neg	386.717	NA		NA	NA				NA	NA	NA	NA	NA	0.43267	0.51272	1	9.2238	4.2073e-06	0.0013463	NA	NA	NA	NA	NA	NA	NA
pos	389.134	335		C12H25N2O10P	Fructoselysine 6-phosphate				C16489	M+H	4.14	10	0	2.8365	0.096356	1	10.219	1.2142e-06	0.0007334	13_1	Unique	389.132	388.125	ISgroup_13_1_14	415.4	0.134
pos	394.742	NA		NA	NA				NA	NA	NA	NA	NA	0.49501	0.48391	1	10.264	1.1491e-06	0.00069404	NA	NA	NA	NA	NA	NA	NA
pos	397.726	NA		NA	NA				NA	NA	NA	NA	NA	0.81468	0.36967	1	9.0215	5.4414e-06	0.0032866	NA	NA	NA	NA	NA	NA	NA
pos	410.858	NA		NA	NA				NA	NA	NA	NA	NA	5.1958	0.025526	1	9.1044	4.8957e-06	0.002957	NA	NA	NA	NA	NA	NA	NA
pos	422.912	NA		NA	NA				NA	NA	NA	NA	NA	0.012098	0.91271	1	8.7579	7.626e-06	0.0046061	NA	NA	NA	NA	NA	NA	NA
pos	423.581	NA		NA	NA				NA	NA	NA	NA	NA	0.24709	0.6206	1	10.055	1.4856e-06	0.00089727	NA	NA	NA	NA	NA	NA	NA
neg	426.162	309.5		C16H23N5O6	cis-Zeatin 9-glucoside				HMDB41369	M-H+HCOOH	2.32	0	0	0.48879	0.48666	1	9.0634	5.1581e-06	0.0016506	10_1	Multiple	426.163	381.165	ISgroup_10_11_17	717.2	0.162
neg	426.162	309.5		C22H24ClN3O	Azelastine				HMDB15107	M-H+HCOOH	7.18	0	0	0.48879	0.48666	1	9.0634	5.1581e-06	0.0016506	10_1	Multiple	426.159	381.161	ISgroup_10_11_17	717.2	0.162
neg	426.162	309.5		C16H23N5O6	Cis-zeatin-7-N-glucoside				HMDB12201	M-H+HCOOH	2.32	0	0	0.48879	0.48666	1	9.0634	5.1581e-06	0.0016506	10_1	Multiple	426.163	381.165	ISgroup_10_11_17	717.2	0.162
neg	426.162	309.5		C15H27NO10	(R)-Pantothenic acid 4-O-b-D-glucoside				HMDB33965	M-H+HCOOH	0.82	0	0	0.48879	0.48666	1	9.0634	5.1581e-06	0.0016506	10_1	Multiple	426.162	381.163	ISgroup_10_11_17	717.2	0.162
neg	426.162	309.5		C16H23N5O6	O-beta-D-Glucopyranosyl-cis-zeatin;cis-Zeatin-O-glucoside				C15546	M-H+HCOOH	2.23	0	0	0.48879	0.48666	1	9.0634	5.1581e-06	0.0016506	11_1	Multiple	426.163	381.165	ISgroup_11_1_17	666.9	0.162
neg	426.162	309.5		C16H23N5O6	Cis-zeatin-9-N-glucoside				HMDB12202	M-H+HCOOH	2.32	0	0	0.48879	0.48666	1	9.0634	5.1581e-06	0.0016506	10_1	Multiple	426.163	381.165	ISgroup_10_11_17	717.2	0.162
neg	426.162	309.5		C22H24ClN3O	Azelastine				C07768	M-H+HCOOH	7.16	0	0	0.48879	0.48666	1	9.0634	5.1581e-06	0.0016506	11_1	Multiple	426.159	381.161	ISgroup_11_1_17	666.9	0.162
neg	426.162	309.5		C16H23N5O6	O-beta-D-Glucosylzeatin;O-beta-D-Glucosyl-trans-zeatin;trans-Zeatin-O-glucoside				C03423	M-H+HCOOH	2.23	0	0	0.48879	0.48666	1	9.0634	5.1581e-06	0.0016506	11_1	Multiple	426.163	381.165	ISgroup_11_1_17	666.9	0.162
neg	426.162	309.5		C16H23N5O6	Raphanatin				HMDB32000	M-H+HCOOH	2.32	0	0	0.48879	0.48666	1	9.0634	5.1581e-06	0.0016506	10_1	Multiple	426.163	381.165	ISgroup_10_11_17	717.2	0.162
neg	426.162	309.5		C16H23N5O6	trans-Zeatin-7-beta-D-glucoside				C16443	M-H+HCOOH	2.23	0	0	0.48879	0.48666	1	9.0634	5.1581e-06	0.0016506	11_1	Multiple	426.163	381.165	ISgroup_11_1_17	666.9	0.162
neg	426.162	309.5		C16H23N5O6	Cis-zeatin-O-glucoside				HMDB12203	M-H+HCOOH	2.32	0	0	0.48879	0.48666	1	9.0634	5.1581e-06	0.0016506	10_1	Multiple	426.163	381.165	ISgroup_10_11_17	717.2	0.162
neg	426.162	309.5		C21H27N5O4S	Glipizide				HMDB15200	M-H2O-H	4.81	0	0	0.48879	0.48666	1	9.0634	5.1581e-06	0.0016506	10_1	Multiple	426.16	445.178	ISgroup_10_11_17	717.2	0.162
neg	426.162	309.5		C21H36NOI	Tridihexethyl iodide				C07862	M-H2O-H	8.85	0	0	0.48879	0.48666	1	9.0634	5.1581e-06	0.0016506	11_1	Multiple	426.166	445.184	ISgroup_11_1_17	666.9	0.162
neg	426.162	309.5		C23H27N3O4HCl	Benexate hydrochloride				C13182	M-H2O-H	8.52	0	0	0.48879	0.48666	1	9.0634	5.1581e-06	0.0016506	11_1	Multiple	426.158	445.177	ISgroup_11_1_17	666.9	0.162
neg	432.865	NA		NA	NA				NA	NA	NA	NA	NA	2.8013	0.098408	1	9.5473	2.7973e-06	0.00089513	NA	NA	NA	NA	NA	NA	NA
pos	440.216	264.2		C27H31NO3	Paspalicine				C20553	M+Na	9.27	0	0	1.0762	0.30292	1	9.4583	3.1285e-06	0.0018896	13_1	Unique	440.22	417.23	ISgroup_13_1_22	616.6	0.216
neg	440.68	NA		NA	NA				NA	NA	NA	NA	NA	1.253	0.26659	1	8.4656	1.1125e-05	0.00356	NA	NA	NA	NA	NA	NA	NA
neg	442.677	NA		NA	NA				NA	NA	NA	NA	NA	1.6874	0.19798	1	8.9642	5.854e-06	0.0018733	NA	NA	NA	NA	NA	NA	NA
neg	442.895	NA		NA	NA				NA	NA	NA	NA	NA	1.1277	0.29171	1	12.622	7.0163e-08	2.2452e-05	NA	NA	NA	NA	NA	NA	NA
neg	444.893	NA		NA	NA				NA	NA	NA	NA	NA	0.38694	0.53582	1	8.8484	6.7899e-06	0.0021728	NA	NA	NA	NA	NA	NA	NA
neg	448.669	NA		NA	NA				NA	NA	NA	NA	NA	2.4555	0.12138	1	8.0034	2.0351e-05	0.0065122	NA	NA	NA	NA	NA	NA	NA
pos	449.074	328.1	5.46833	C13H22N4O8S2	S-Glutathionyl-L-cysteine				C05526	M+Na	7.15	50943.4	3	0.11562	0.7348	1	10.217	1.218e-06	0.00073565	13_1	Unique	449.077	426.088	ISgroup_13_1_8	546.5	0.074
neg	453.926	NA		NA	NA				NA	NA	NA	NA	NA	0.41009	0.5239	1	7.8891	2.3662e-05	0.0075717	NA	NA	NA	NA	NA	NA	NA
neg	467.132	282.4		C25H24O9	8-D-Olivosyl-landomycin;Landomycin I				C18778	M-H	6.06	10	0	6.3081	0.0142	1	9.4744	3.0657e-06	0.00098101	6_1	Multiple	467.135	468.142	ISgroup_6_1_14	730.2	0.132
neg	467.132	282.4		C25H24O9	104-2				C12407	M-H	6.06	10	0	6.3081	0.0142	1	9.4744	3.0657e-06	0.00098101	6_1	Multiple	467.135	468.142	ISgroup_6_1_14	730.2	0.132
neg	467.132	282.4		C25H24O9	104-1				C12403	M-H	6.06	10	0	6.3081	0.0142	1	9.4744	3.0657e-06	0.00098101	6_1	Multiple	467.135	468.142	ISgroup_6_1_14	730.2	0.132
neg	467.132	282.4		C25H24O9	Silymonin				HMDB30585	M-H	6.14	10	0	6.3081	0.0142	1	9.4744	3.0657e-06	0.00098101	7_1	Unique	467.135	468.142	ISgroup_7_1_14	785.2	0.132
pos	489.618	NA		NA	NA				NA	NA	NA	NA	NA	0.010677	0.91798	1	9.0143	5.4917e-06	0.003317	NA	NA	NA	NA	NA	NA	NA
neg	500.637	NA		NA	NA				NA	NA	NA	NA	NA	2.2385	0.13887	1	8.8256	6.9914e-06	0.0022373	NA	NA	NA	NA	NA	NA	NA
neg	500.854	NA		NA	NA				NA	NA	NA	NA	NA	0.73923	0.39268	1	9.7506	2.1692e-06	0.00069414	NA	NA	NA	NA	NA	NA	NA
neg	502.851	NA		NA	NA				NA	NA	NA	NA	NA	1.8658	0.17609	1	8.5122	1.0473e-05	0.0033514	NA	NA	NA	NA	NA	NA	NA
neg	510.882	NA		NA	NA				NA	NA	NA	NA	NA	0.49147	0.48547	1	8.9825	5.7191e-06	0.0018301	NA	NA	NA	NA	NA	NA	NA
pos	531.29	NA		NA	NA				NA	NA	NA	NA	NA	1.8041	0.18332	1	8.964	5.8558e-06	0.0035369	NA	NA	NA	NA	NA	NA	NA
pos	539.298	268.2		C32H42O7	Euphorbia factor Ti2				C09091	M+H	4.8	10	0	0.13902	0.71032	1	8.8625	6.6682e-06	0.0040276	4_1	Multiple	539.3	538.293	ISgroup_4_18_30	833.6	0.298
pos	539.298	268.2		C32H42O7	Condurangogenin A;Kondurangogenin A				C17767	M+H	4.8	10	0	0.13902	0.71032	1	8.8625	6.6682e-06	0.0040276	4_1	Multiple	539.3	538.293	ISgroup_4_18_30	833.6	0.298
pos	545.703	NA		NA	NA				NA	NA	NA	NA	NA	0.21389	0.64509	1	13.135	3.9168e-08	2.3657e-05	NA	NA	NA	NA	NA	NA	NA
neg	549.168	317	5.28333	C18H32O16	Maltotriose	YES	Maltotriose, 4 common fragments	Maltotriose	HMDB01262	M-H+HCOOH	1.18	52941.2	3	0.32145	0.57245	1	9.1759	4.4708e-06	0.0014307	13_1	Multiple	549.167	504.169	ISgroup_13_1_17	2298.4	0.168
neg	549.168	317		C18H32O16	Dextrin			Maltotriose	HMDB06857	M-H+HCOOH	1.18	52941.2	3	0.32145	0.57245	1	9.1759	4.4708e-06	0.0014307	13_1	Multiple	549.167	504.169	ISgroup_13_1_17	2298.4	0.168
neg	549.168	317		C18H32O16	6-O-Glucosylmaltose			Maltotriose	HMDB29929	M-H+HCOOH	1.18	52941.2	3	0.32145	0.57245	1	9.1759	4.4708e-06	0.0014307	13_1	Multiple	549.167	504.169	ISgroup_13_1_17	2298.4	0.168
neg	549.168	317		C18H32O16	6-alpha-Maltosylglucose			Maltotriose	C03367	M-H+HCOOH	1.26	52941.2	3	0.32145	0.57245	1	9.1759	4.4708e-06	0.0014307	11_1	Multiple	549.167	504.169	ISgroup_11_1_17	2136.7	0.168
neg	549.168	317		C18H32O16	Umbelliferose			Maltotriose	HMDB33748	M-H+HCOOH	1.18	52941.2	3	0.32145	0.57245	1	9.1759	4.4708e-06	0.0014307	13_1	Multiple	549.167	504.169	ISgroup_13_1_17	2298.4	0.168
neg	549.168	317		C18H32O16	Fagopyritol A2			Maltotriose	HMDB40181	M-H+HCOOH	1.18	52941.2	3	0.32145	0.57245	1	9.1759	4.4708e-06	0.0014307	13_1	Multiple	549.167	504.169	ISgroup_13_1_17	2298.4	0.168
neg	549.168	317		C18H32O16	Melezitose			Maltotriose	C08243	M-H+HCOOH	1.26	52941.2	3	0.32145	0.57245	1	9.1759	4.4708e-06	0.0014307	11_1	Multiple	549.167	504.169	ISgroup_11_1_17	2136.7	0.168
neg	549.168	317		C18H32O16	Raffinose			Maltotriose	HMDB03213	M-H+HCOOH	1.18	52941.2	3	0.32145	0.57245	1	9.1759	4.4708e-06	0.0014307	13_1	Multiple	549.167	504.169	ISgroup_13_1_17	2298.4	0.168
neg	549.168	317		C18H32O16	3-beta-Cellobiosylglucose			Maltotriose	HMDB39708	M-H+HCOOH	1.18	52941.2	3	0.32145	0.57245	1	9.1759	4.4708e-06	0.0014307	13_1	Multiple	549.167	504.169	ISgroup_13_1_17	2298.4	0.168
neg	549.168	317		C18H32O16	Cellotriose			Maltotriose	C06219	M-H+HCOOH	1.26	52941.2	3	0.32145	0.57245	1	9.1759	4.4708e-06	0.0014307	11_1	Multiple	549.167	504.169	ISgroup_11_1_17	2136.7	0.168
neg	549.168	317		C18H32O16	6F-alpha-D-Galactosylsucrose;Planteose			Maltotriose	C03848	M-H+HCOOH	1.26	52941.2	3	0.32145	0.57245	1	9.1759	4.4708e-06	0.0014307	11_1	Multiple	549.167	504.169	ISgroup_11_1_17	2136.7	0.168
neg	549.168	317		C18H32O16	Raffinose;Melitose;Melitriose;Gossypose;6G-alpha-D-galactosylsucrose			Maltotriose	C00492	M-H+HCOOH	1.26	52941.2	3	0.32145	0.57245	1	9.1759	4.4708e-06	0.0014307	11_1	Multiple	549.167	504.169	ISgroup_11_1_17	2136.7	0.168
neg	549.168	317		C18H32O16	1-Kestose			Maltotriose	HMDB11729	M-H+HCOOH	1.18	52941.2	3	0.32145	0.57245	1	9.1759	4.4708e-06	0.0014307	13_1	Multiple	549.167	504.169	ISgroup_13_1_17	2298.4	0.168
neg	549.168	317		C18H32O16	Panose			Maltotriose	HMDB29937	M-H+HCOOH	1.18	52941.2	3	0.32145	0.57245	1	9.1759	4.4708e-06	0.0014307	13_1	Multiple	549.167	504.169	ISgroup_13_1_17	2298.4	0.168
neg	549.168	317		C18H32O16	6-Kestose			Maltotriose	HMDB33673	M-H+HCOOH	1.18	52941.2	3	0.32145	0.57245	1	9.1759	4.4708e-06	0.0014307	13_1	Multiple	549.167	504.169	ISgroup_13_1_17	2298.4	0.168
neg	549.168	317		C18H32O16	3-Galactosyllactose			Maltotriose	HMDB06599	M-H+HCOOH	1.18	52941.2	3	0.32145	0.57245	1	9.1759	4.4708e-06	0.0014307	13_1	Multiple	549.167	504.169	ISgroup_13_1_17	2298.4	0.168
neg	549.168	317		C18H32O16	Melezitose			Maltotriose	HMDB11730	M-H+HCOOH	1.18	52941.2	3	0.32145	0.57245	1	9.1759	4.4708e-06	0.0014307	13_1	Multiple	549.167	504.169	ISgroup_13_1_17	2298.4	0.168
neg	549.168	317		C18H32O16	1F-beta-D-Fructosylsucrose;beta-D-Fructofuranosyl-(2-1)-beta-D-fructofuranosyl alpha-D-glucopyranoside			Maltotriose	C03661	M-H+HCOOH	1.26	52941.2	3	0.32145	0.57245	1	9.1759	4.4708e-06	0.0014307	11_1	Multiple	549.167	504.169	ISgroup_11_1_17	2136.7	0.168
neg	549.168	317		C18H32O16	Panose			Maltotriose	C00713	M-H+HCOOH	1.26	52941.2	3	0.32145	0.57245	1	9.1759	4.4708e-06	0.0014307	11_1	Multiple	549.167	504.169	ISgroup_11_1_17	2136.7	0.168
neg	549.168	317		C18H32O16	beta-D-Fructofuranosyl alpha-D-glucopyranosyl-(1-4)-D-glucopyranoside			Maltotriose	HMDB29930	M-H+HCOOH	1.18	52941.2	3	0.32145	0.57245	1	9.1759	4.4708e-06	0.0014307	13_1	Multiple	549.167	504.169	ISgroup_13_1_17	2298.4	0.168
neg	549.168	317		C18H32O16	3-beta-Gentiobiosylglucose			Maltotriose	HMDB39703	M-H+HCOOH	1.18	52941.2	3	0.32145	0.57245	1	9.1759	4.4708e-06	0.0014307	13_1	Multiple	549.167	504.169	ISgroup_13_1_17	2298.4	0.168
neg	549.168	317		C18H32O16	Isomaltotriose			Maltotriose	C02160	M-H+HCOOH	1.26	52941.2	3	0.32145	0.57245	1	9.1759	4.4708e-06	0.0014307	11_1	Multiple	549.167	504.169	ISgroup_11_1_17	2136.7	0.168
neg	549.168	317		C18H32O16	Gentiotriose			Maltotriose	HMDB29910	M-H+HCOOH	1.18	52941.2	3	0.32145	0.57245	1	9.1759	4.4708e-06	0.0014307	13_1	Multiple	549.167	504.169	ISgroup_13_1_17	2298.4	0.168
neg	549.168	317		C18H32O16	D-Gal alpha 1-6D-Gal alpha 1-6D-Glucose			Maltotriose	HMDB60468	M-H+HCOOH	1.18	52941.2	3	0.32145	0.57245	1	9.1759	4.4708e-06	0.0014307	13_1	Multiple	549.167	504.169	ISgroup_13_1_17	2298.4	0.168
neg	549.168	317		C18H32O16	alpha-D-Glucopyranosyl-(1-6)-alpha-D-glucopyranosyl-(1-2)-D-glucose			Maltotriose	HMDB39704	M-H+HCOOH	1.18	52941.2	3	0.32145	0.57245	1	9.1759	4.4708e-06	0.0014307	13_1	Multiple	549.167	504.169	ISgroup_13_1_17	2298.4	0.168
neg	549.168	317		C18H32O16	Levan			Maltotriose	HMDB03539	M-H+HCOOH	1.18	52941.2	3	0.32145	0.57245	1	9.1759	4.4708e-06	0.0014307	13_1	Multiple	549.167	504.169	ISgroup_13_1_17	2298.4	0.168
neg	549.168	317		C18H32O16	Galactomannan;Galactomannoglycan			Maltotriose	C00883	M-H+HCOOH	1.26	52941.2	3	0.32145	0.57245	1	9.1759	4.4708e-06	0.0014307	11_1	Multiple	549.167	504.169	ISgroup_11_1_17	2136.7	0.168
neg	549.168	317		C18H32O16	Gentianose			Maltotriose	HMDB34072	M-H+HCOOH	1.18	52941.2	3	0.32145	0.57245	1	9.1759	4.4708e-06	0.0014307	13_1	Multiple	549.167	504.169	ISgroup_13_1_17	2298.4	0.168
neg	549.168	317		C18H32O16	4-beta-Laminaribiosylglucose			Maltotriose	HMDB39706	M-H+HCOOH	1.18	52941.2	3	0.32145	0.57245	1	9.1759	4.4708e-06	0.0014307	13_1	Multiple	549.167	504.169	ISgroup_13_1_17	2298.4	0.168
neg	549.168	317		C18H32O16	Neokestose			Maltotriose	HMDB29921	M-H+HCOOH	1.18	52941.2	3	0.32145	0.57245	1	9.1759	4.4708e-06	0.0014307	13_1	Multiple	549.167	504.169	ISgroup_13_1_17	2298.4	0.168
neg	549.168	317		C18H32O16	Fagopyritol B2			Maltotriose	HMDB35322	M-H+HCOOH	1.18	52941.2	3	0.32145	0.57245	1	9.1759	4.4708e-06	0.0014307	13_1	Multiple	549.167	504.169	ISgroup_13_1_17	2298.4	0.168
neg	549.168	317		C18H32O16	Sophorotriose			Maltotriose	HMDB40984	M-H+HCOOH	1.18	52941.2	3	0.32145	0.57245	1	9.1759	4.4708e-06	0.0014307	13_1	Multiple	549.167	504.169	ISgroup_13_1_17	2298.4	0.168
neg	549.168	317		C18H32O16	alpha-D-Glucopyranosyl-(1-4)-alpha-D-glucopyranosyl-(1-6)-D-glucose			Maltotriose	HMDB39707	M-H+HCOOH	1.18	52941.2	3	0.32145	0.57245	1	9.1759	4.4708e-06	0.0014307	13_1	Multiple	549.167	504.169	ISgroup_13_1_17	2298.4	0.168
neg	549.168	317		C18H32O16	beta-D-Galactopyranosyl-(1-4)-beta-D-galactopyranosyl-(1-4)-D-galactose			Maltotriose	HMDB38852	M-H+HCOOH	1.18	52941.2	3	0.32145	0.57245	1	9.1759	4.4708e-06	0.0014307	13_1	Multiple	549.167	504.169	ISgroup_13_1_17	2298.4	0.168
neg	549.168	317		C18H32O16	Gentianose;beta-D-Fructofuranosyl O-beta-D-glucopyranosyl-(1-6)-alpha-D-glucopyranoside			Maltotriose	C08239	M-H+HCOOH	1.26	52941.2	3	0.32145	0.57245	1	9.1759	4.4708e-06	0.0014307	11_1	Multiple	549.167	504.169	ISgroup_11_1_17	2136.7	0.168
neg	549.168	317		C18H32O16	Umbelliferose;beta-D-Fructofuranosyl 2-O-alpha-D-galactopyranosyl-beta-D-glucopyranoside			Maltotriose	C08251	M-H+HCOOH	1.26	52941.2	3	0.32145	0.57245	1	9.1759	4.4708e-06	0.0014307	11_1	Multiple	549.167	504.169	ISgroup_11_1_17	2136.7	0.168
neg	549.168	317		C18H32O16	Maltotriose;Amylotriose			Maltotriose	C01835	M-H+HCOOH	1.26	52941.2	3	0.32145	0.57245	1	9.1759	4.4708e-06	0.0014307	11_1	Multiple	549.167	504.169	ISgroup_11_1_17	2136.7	0.168
neg	549.168	317		C18H32O16	beta-D-Galactopyranosyl-(1-3)-beta-D-galactopyranosyl-(1-6)-D-galactose			Maltotriose	HMDB38853	M-H+HCOOH	1.18	52941.2	3	0.32145	0.57245	1	9.1759	4.4708e-06	0.0014307	13_1	Multiple	549.167	504.169	ISgroup_13_1_17	2298.4	0.168
neg	549.168	317		C18H32O16	Galactotriose			Maltotriose	HMDB29922	M-H+HCOOH	1.18	52941.2	3	0.32145	0.57245	1	9.1759	4.4708e-06	0.0014307	13_1	Multiple	549.167	504.169	ISgroup_13_1_17	2298.4	0.168
neg	549.168	317		C18H32O16	D-Gal alpha 1-6D-Gal alpha 1-6D-Glucose;D-Gal-alpha1-6D-Gal-alpha1-6D-Glucose;Manninotriose			Maltotriose	C05404	M-H+HCOOH	1.26	52941.2	3	0.32145	0.57245	1	9.1759	4.4708e-06	0.0014307	11_1	Multiple	549.167	504.169	ISgroup_11_1_17	2136.7	0.168
neg	549.168	317		C18H32O16	Nephritogenoside			Maltotriose	HMDB41948	M-H+HCOOH	1.18	52941.2	3	0.32145	0.57245	1	9.1759	4.4708e-06	0.0014307	13_1	Multiple	549.167	504.169	ISgroup_13_1_17	2298.4	0.168
neg	549.168	317		C18H32O16	beta-D-Galactopyranosyl-(1-2)-beta-D-galactopyranosyl-(1-4)-D-galactose			Maltotriose	HMDB38851	M-H+HCOOH	1.18	52941.2	3	0.32145	0.57245	1	9.1759	4.4708e-06	0.0014307	13_1	Multiple	549.167	504.169	ISgroup_13_1_17	2298.4	0.168
neg	550.171	317.04		NA	NA				NA	NA	NA	NA	NA	0.11334	0.73733	1	9.1192	4.8044e-06	0.0015374	NA	NA	NA	NA	NA	NA	NA
pos	550.765	333.142		NA	NA				NA	NA	NA	NA	NA	5.5236	0.021429	1	17.408	4.1753e-10	2.5219e-07	NA	NA	NA	NA	NA	NA	NA
pos	551.015	333.118		NA	NA				NA	NA	NA	NA	NA	4.4039	0.039269	1	20.321	2.5059e-11	1.5135e-08	NA	NA	NA	NA	NA	NA	NA
pos	551.267	333.119		NA	NA				NA	NA	NA	NA	NA	3.2819	0.074105	1	18.765	1.0965e-10	6.623e-08	NA	NA	NA	NA	NA	NA	NA
pos	551.516	334.1		C32H63NO3	N-(Tetradecanoyl)-sphing-4-enine				C13916	M+ACN+H	2.72	0	0	5.0063	0.028265	1	23.696	1.2252e-12	7.4002e-10	5_1	Unique	551.515	509.481	ISgroup_5_2_52	301.5	0.516
pos	556.139	326.4		C22H22N6O5S2	Cefpirome;HR 810		Glutathione Ox inhouse match 12 common fragments	Glutathione OX	C11199	M+ACN+H	7.03	0	0	0.41153	0.52318	1	9.0661	5.1404e-06	0.0031048	13_1	Unique	556.143	514.109	ISgroup_13_1_14	2248.4	0.139
neg	556.165	288.9		C23H29NO12	Hygromycin A				C17579	M-H+HCOOH	4.53	0	0	3.0873	0.083042	1	12.182	1.1645e-07	3.7264e-05	11_1	Multiple	556.167	511.169	ISgroup_11_1_17	4558.7	0.165
neg	556.165	288.9		C23H34ClN5O8S	Monochloro-monoglutathionyl melphalan				C11603	M-H2O-H	2.45	0	0	3.0873	0.083042	1	12.182	1.1645e-07	3.7264e-05	11_1	Multiple	556.163	575.182	ISgroup_11_1_17	4558.7	0.165
pos	556.283	328.9	5.48167	C21H41N5O12	Oxyapramycin				C17997	M+H	0.23	26470.6	3	1.7627	0.18837	1	17.361	4.3778e-10	2.6442e-07	13_1	Multiple	556.282	555.275	ISgroup_13_1_29	10370.2	0.283
pos	556.283	328.9		C21H41N5O12	Butirosin A				C17585	M+H	0.23	26470.6	3	1.7627	0.18837	1	17.361	4.3778e-10	2.6442e-07	13_1	Multiple	556.282	555.275	ISgroup_13_1_29	10370.2	0.283
pos	556.283	328.9		C21H41N5O12	Butirosin B				C17586	M+H	0.23	26470.6	3	1.7627	0.18837	1	17.361	4.3778e-10	2.6442e-07	13_1	Multiple	556.282	555.275	ISgroup_13_1_29	10370.2	0.283
pos	556.684	328.867		NA	NA				NA	NA	NA	NA	NA	1.2945	0.25888	1	18.605	1.2809e-10	7.7366e-08	NA	NA	NA	NA	NA	NA	NA
pos	556.884	328.748		NA	NA				NA	NA	NA	NA	NA	1.1122	0.29503	1	18.65	1.2257e-10	7.403e-08	NA	NA	NA	NA	NA	NA	NA
neg	558.595	231.337		NA	NA				NA	NA	NA	NA	NA	3.4434	0.067487	1	10.062	1.4732e-06	0.00047143	NA	NA	NA	NA	NA	NA	NA
neg	560.592	231.312		NA	NA				NA	NA	NA	NA	NA	1.3484	0.24929	1	7.881	2.3917e-05	0.0076535	NA	NA	NA	NA	NA	NA	NA
neg	562.589	NA		NA	NA				NA	NA	NA	NA	NA	2.4256	0.12364	1	9.0358	5.343e-06	0.0017098	NA	NA	NA	NA	NA	NA	NA
pos	564.288	303.9		C31H43NO7	Anopterine		LysoPC(18:2)	LPC(18:2)	C08658	M+Na	9.75	0	0	6.0895	0.015911	1	20.883	1.4905e-11	9.0027e-09	5_1	Unique	564.293	541.304	ISgroup_5_1_29	405.5	0.288
neg	564.586	NA		NA	NA				NA	NA	NA	NA	NA	2.8328	0.09657	1	8.1302	1.7229e-05	0.0055133	NA	NA	NA	NA	NA	NA	NA
pos	564.621	NA		NA	NA				NA	NA	NA	NA	NA	7.7171	0.0069277	1	18.063	2.1769e-10	1.3149e-07	NA	NA	NA	NA	NA	NA	NA
neg	568.62	NA		NA	NA				NA	NA	NA	NA	NA	1.6925	0.1973	1	11.103	4.1535e-07	0.00013291	NA	NA	NA	NA	NA	NA	NA
neg	568.842	NA		NA	NA				NA	NA	NA	NA	NA	2.2692	0.13622	1	10.609	7.5416e-07	0.00024133	NA	NA	NA	NA	NA	NA	NA
neg	570.62	NA		NA	NA				NA	NA	NA	NA	NA	2.0006	0.16143	1	8.8813	6.5089e-06	0.0020829	NA	NA	NA	NA	NA	NA	NA
neg	577.061	NA		NA	NA				NA	NA	NA	NA	NA	0.00011687	0.9914	1	8.3181	1.3477e-05	0.0043127	NA	NA	NA	NA	NA	NA	NA
pos	578.81	NA		NA	NA				NA	NA	NA	NA	NA	1.7687	0.18763	1	8.4543	1.129e-05	0.0068189	NA	NA	NA	NA	NA	NA	NA
neg	578.871	NA		NA	NA				NA	NA	NA	NA	NA	0.67365	0.41442	1	11.136	3.9907e-07	0.0001277	NA	NA	NA	NA	NA	NA	NA
pos	587.966	302.7		C10H17N5O16P4	Adenosine tetraphosphate;Adenosine 5-tetraphosphate				C03483	M+H	5.2	10	0	13.028	0.00055531	0.3354	31.118	3.3924e-15	2.049e-12	5_1	Unique	587.969	586.962	ISgroup_5_1_97	1394.2	0.966
pos	588.301	NA		NA	NA				NA	NA	NA	NA	NA	15.692	0.00016994	0.10265	30.285	6.2862e-15	3.7969e-12	NA	NA	NA	NA	NA	NA	NA
pos	588.634	302.588	5.04313	C28H50NO7P	NA		LysoPC(20:4(5Z,8Z,11Z,14Z))	LPC(20:4)	53480469	NA	NA	NA	NA	12.552	0.00068951	0.41646	29.548	1.0946e-14	6.6112e-12	NA	NA	NA	NA	NA	NA	NA
pos	588.969	NA		NA	NA				NA	NA	NA	NA	NA	14.686	0.00026424	0.1596	24.593	5.7145e-13	3.4515e-10	NA	NA	NA	NA	NA	NA	NA
pos	592.44	NA		NA	NA				NA	NA	NA	NA	NA	0.25118	0.61773	1	8.3041	1.3725e-05	0.0082901	NA	NA	NA	NA	NA	NA	NA
pos	592.69	NA		NA	NA				NA	NA	NA	NA	NA	0.62099	0.43319	1	8.2381	1.496e-05	0.0090361	NA	NA	NA	NA	NA	NA	NA
pos	592.815	NA		NA	NA				NA	NA	NA	NA	NA	0.62427	0.43199	1	8.1898	1.5935e-05	0.0096249	NA	NA	NA	NA	NA	NA	NA
pos	592.941	NA		NA	NA				NA	NA	NA	NA	NA	0.49791	0.48263	1	8.2396	1.4931e-05	0.0090185	NA	NA	NA	NA	NA	NA	NA
pos	593.191	355.9		C28H32O14	12-Bis-O-sinapoyl-beta-D-glucoside				C04275	M+H	8.19	10	0	0.5052	0.47946	1	8.3718	1.2567e-05	0.0075905	13_1	Multiple	593.186	592.179	ISgroup_13_1_20	4151.6	0.191
pos	593.191	355.9		C28H32O14	Isoswertisin 2-rhamnoside;7-O-Methylvitexin 2-O-beta-L-rhamnoside;2-O-Rhamnosylisoswertisin				C12629	M+H	8.19	10	0	0.5052	0.47946	1	8.3718	1.2567e-05	0.0075905	13_1	Multiple	593.186	592.179	ISgroup_13_1_20	4151.6	0.191
pos	594.69	NA		NA	NA				NA	NA	NA	NA	NA	0.118	0.73219	1	9.8756	1.8565e-06	0.0011213	NA	NA	NA	NA	NA	NA	NA
pos	597.434	NA		NA	NA				NA	NA	NA	NA	NA	0.021458	0.88394	1	10.363	1.0174e-06	0.00061451	NA	NA	NA	NA	NA	NA	NA
pos	608.192	358.5		C27H36BrClN2O4	Jamaicamide A				C18212	M+ACN+H	6.36	0	0	0.19349	0.66131	1	11.822	1.7725e-07	0.00010706	13_1	Unique	608.189	566.155	ISgroup_13_1_20	1588.1	0.192
pos	608.317	358.3		C31H41N7O6	Chymostatin				C11308	M+H	2.68	10	0	0.00061645	0.98026	1	13.727	2.0197e-08	1.2199e-05	13_1	Unique	608.319	607.312	ISgroup_13_1_32	1496.5	0.317
pos	608.443	358.6		C40H54O2	3-Hydroxyechinenone				C15965	M+ACN+H	5.08	0	0	0.023915	0.87752	1	10.991	4.7528e-07	0.00028707	13_1	Multiple	608.446	566.412	ISgroup_13_1_45	1250.5	0.443
pos	608.443	358.6		C40H54O2	Diatoxanthin;all-trans-Diatoxanthin				C19920	M+ACN+H	5.08	0	0	0.023915	0.87752	1	10.991	4.7528e-07	0.00028707	13_1	Multiple	608.446	566.412	ISgroup_13_1_45	1250.5	0.443
pos	608.443	358.6		C40H54O2	3-Hydroxyechinenone				C15966	M+ACN+H	5.08	0	0	0.023915	0.87752	1	10.991	4.7528e-07	0.00028707	13_1	Multiple	608.446	566.412	ISgroup_13_1_45	1250.5	0.443
pos	608.443	358.6		C40H54O2	Eschscholtzxanthin				C08593	M+ACN+H	5.08	0	0	0.023915	0.87752	1	10.991	4.7528e-07	0.00028707	13_1	Multiple	608.446	566.412	ISgroup_13_1_45	1250.5	0.443
pos	610.285	285.7		C36H39N3O6	Niguldipine;Dexniguldipine				C11236	M+H	9.62	10	0	4.0847	0.046891	1	10.976	4.8347e-07	0.00029202	13_1	Unique	610.291	609.284	ISgroup_13_1_29	664.6	0.285
neg	611.176	282.7		C28H32O11	Physalin E				HMDB34330	M-H+NaCOOH	2.42	0	0	4.1496	0.045222	1	11.168	3.8443e-07	0.00012302	6_1	Multiple	611.175	544.194	ISgroup_6_1_18	621.7	0.176
neg	611.176	282.7		C28H32O11	Physalin D				HMDB34353	M-H+NaCOOH	2.42	0	0	4.1496	0.045222	1	11.168	3.8443e-07	0.00012302	6_1	Multiple	611.175	544.194	ISgroup_6_1_18	621.7	0.176
neg	611.176	282.7		C31H34O14	(R)-Rutaretin 1-(6-sinapoylglucoside)				HMDB39041	M-H2O-H	0.62	0	0	4.1496	0.045222	1	11.168	3.8443e-07	0.00012302	6_1	Multiple	611.176	630.195	ISgroup_6_1_18	621.7	0.176
neg	617.153	317.3		C26H30O13	4-Hydroxyacetophenone 4-4-hydroxybenzoyl-(-5)-apiosyl-(1-2)-glucoside				HMDB36332	M-H+NaCOOH	7.37	0	0	0.89549	0.34707	1	8.1843	1.605e-05	0.0051359	3_1	Multiple	617.149	550.169	ISgroup_3_8_16	461.8	0.153
neg	617.153	317.3		C29H32O16	Quercetin 3-(4-acetylrhamnoside) 7-rhamnoside				HMDB39333	M-H2O-H	4.37	0	0	0.89549	0.34707	1	8.1843	1.605e-05	0.0051359	3_1	Multiple	617.151	636.169	ISgroup_3_8_16	461.8	0.153
neg	617.153	317.3		C26H30O13	Neoliquiritin 2-apioside				HMDB40544	M-H+NaCOOH	7.37	0	0	0.89549	0.34707	1	8.1843	1.605e-05	0.0051359	3_1	Multiple	617.149	550.169	ISgroup_3_8_16	461.8	0.153
neg	617.153	317.3		C29H32O16	Kaempferol 3-(6-acetylgalactoside) 7-rhamnoside				HMDB40539	M-H2O-H	4.37	0	0	0.89549	0.34707	1	8.1843	1.605e-05	0.0051359	3_1	Multiple	617.151	636.169	ISgroup_3_8_16	461.8	0.153
neg	617.153	317.3		C26H30O13	Liquiritin apioside				HMDB37491	M-H+NaCOOH	7.37	0	0	0.89549	0.34707	1	8.1843	1.605e-05	0.0051359	3_1	Multiple	617.149	550.169	ISgroup_3_8_16	461.8	0.153
neg	617.153	317.3		C26H30O13	Castavinol				HMDB29808	M-H+NaCOOH	7.37	0	0	0.89549	0.34707	1	8.1843	1.605e-05	0.0051359	3_1	Multiple	617.149	550.169	ISgroup_3_8_16	461.8	0.153
neg	617.153	317.3		C26H30O13	Neolicuroside				HMDB40728	M-H+NaCOOH	7.37	0	0	0.89549	0.34707	1	8.1843	1.605e-05	0.0051359	3_1	Multiple	617.149	550.169	ISgroup_3_8_16	461.8	0.153
neg	617.153	317.3		C28H28O13	246-Triacetylglycitin				HMDB34694	M-H+HCOOH	3.5	0	0	0.89549	0.34707	1	8.1843	1.605e-05	0.0051359	3_1	Multiple	617.151	572.153	ISgroup_3_8_16	461.8	0.153
neg	618.55	NA		NA	NA				NA	NA	NA	NA	NA	1.9674	0.16491	1	8.7224	7.9832e-06	0.0025546	NA	NA	NA	NA	NA	NA	NA
pos	621.072	NA		NA	NA				NA	NA	NA	NA	NA	0.0095351	0.92248	1	15.766	2.2458e-09	1.3564e-06	NA	NA	NA	NA	NA	NA	NA
pos	621.197	358.6		C31H34O12	Landomycin D				C18684	M+Na	5.22	0	0	0.096856	0.75651	1	14.929	5.4513e-09	3.2926e-06	13_1	Unique	621.194	598.205	ISgroup_13_1_20	11136.5	0.197
pos	621.323	NA		NA	NA				NA	NA	NA	NA	NA	0.084442	0.77218	1	14.868	5.8162e-09	3.513e-06	NA	NA	NA	NA	NA	NA	NA
pos	621.448	NA		NA	NA				NA	NA	NA	NA	NA	0.12009	0.72992	1	15.837	2.0851e-09	1.2594e-06	NA	NA	NA	NA	NA	NA	NA
pos	621.574	NA		NA	NA				NA	NA	NA	NA	NA	0.064887	0.79964	1	13.983	1.5236e-08	9.2026e-06	NA	NA	NA	NA	NA	NA	NA
pos	621.699	NA		NA	NA				NA	NA	NA	NA	NA	0.19736	0.65816	1	14.296	1.0809e-08	6.5289e-06	NA	NA	NA	NA	NA	NA	NA
pos	621.824	NA		NA	NA				NA	NA	NA	NA	NA	0.10788	0.7435	1	14.107	1.3294e-08	8.0295e-06	NA	NA	NA	NA	NA	NA	NA
pos	621.949	NA		NA	NA				NA	NA	NA	NA	NA	0.0016885	0.96733	1	14.256	1.1284e-08	6.8158e-06	NA	NA	NA	NA	NA	NA	NA
pos	622.074	357.9	5.965	C17H25N3O18P2	UDP-N-acetyl-D-mannosaminouronate;UDP-N-acetyl-2-amino-2-deoxy-D-mannuronate;UDP-N-acetyl-D-mannosaminuronic acid;UDP-N-acetyl-alpha-D-mannosaminuronate				C06240	M+H	9.71	10	0	0.03931	0.84338	1	9.5169	2.9064e-06	0.0017555	13_1	Multiple	622.068	621.061	ISgroup_13_1_8	1257.8	0.074
pos	622.074	357.9		C17H25N3O18P2	UDP-N-acetyl-2-amino-2-deoxy-D-glucuronate;UDP-N-acetyl-D-glucosaminuronate;UDP-N-acetyl-2-amino-2-deoxy-alpha-D-glucuronate				C04573	M+H	9.71	10	0	0.03931	0.84338	1	9.5169	2.9064e-06	0.0017555	13_1	Multiple	622.068	621.061	ISgroup_13_1_8	1257.8	0.074
pos	622.074	357.9		C17H25N3O18P2	UDP-N-acetyl-D-galactosaminuronic acid				C13952	M+H	9.71	10	0	0.03931	0.84338	1	9.5169	2.9064e-06	0.0017555	13_1	Multiple	622.068	621.061	ISgroup_13_1_8	1257.8	0.074
neg	624.543	NA		NA	NA				NA	NA	NA	NA	NA	2.3355	0.13072	1	9.7051	2.2958e-06	0.00073466	NA	NA	NA	NA	NA	NA	NA
pos	626.066	NA		NA	NA				NA	NA	NA	NA	NA	0.78898	0.37729	1	14.95	5.3285e-09	3.2184e-06	NA	NA	NA	NA	NA	NA	NA
neg	636.831	NA		NA	NA				NA	NA	NA	NA	NA	2.4424	0.12236	1	11.721	1.9952e-07	6.3846e-05	NA	NA	NA	NA	NA	NA	NA
neg	646.859	NA		NA	NA				NA	NA	NA	NA	NA	2.0829	0.15317	1	11.382	2.98e-07	9.5361e-05	NA	NA	NA	NA	NA	NA	NA
pos	659.203	NA		NA	NA				NA	NA	NA	NA	NA	0.015174	0.9023	1	9.5621	2.746e-06	0.0016586	NA	NA	NA	NA	NA	NA	NA
neg	665.215	335.1	5.585	C24H42O21	Maltotetraose		Maltotetraose , 4 common fragments	Maltotriose	C02052	M-H	0.89	50943.4	3	0.31033	0.57916	1	10.094	1.4163e-06	0.00045323	11_1	Multiple	665.215	666.222	ISgroup_11_1_22	4943	0.215
neg	665.215	335.1		C24H42O21	13-alpha-D-Mannosyl-12-alpha-D-mannosyl-12-alpha-D-mannosyl-D-mannose			Maltotriose	C04861	M-H	0.89	50943.4	3	0.31033	0.57916	1	10.094	1.4163e-06	0.00045323	11_1	Multiple	665.215	666.222	ISgroup_11_1_22	4943	0.215
neg	665.215	335.1		C24H42O21	Fagopyritol A3			Maltotriose	HMDB40182	M-H	0.95	50943.4	3	0.31033	0.57916	1	10.094	1.4163e-06	0.00045323	13_1	Multiple	665.215	666.222	ISgroup_13_1_22	5317.5	0.215
neg	665.215	335.1		C24H42O21	Cellotetraose			Maltotriose	C02013	M-H	0.89	50943.4	3	0.31033	0.57916	1	10.094	1.4163e-06	0.00045323	11_1	Multiple	665.215	666.222	ISgroup_11_1_22	4943	0.215
neg	665.215	335.1		C24H42O21	Lychnose;1F-alpha-D-Galactosylraffinose			Maltotriose	C08242	M-H	0.89	50943.4	3	0.31033	0.57916	1	10.094	1.4163e-06	0.00045323	11_1	Multiple	665.215	666.222	ISgroup_11_1_22	4943	0.215
neg	665.215	335.1		C24H42O21	Isolychnose;3F-alpha-D-Galactosylraffinose			Maltotriose	C03989	M-H	0.89	50943.4	3	0.31033	0.57916	1	10.094	1.4163e-06	0.00045323	11_1	Multiple	665.215	666.222	ISgroup_11_1_22	4943	0.215
neg	665.215	335.1		C24H42O21	Sesamose;alpha-D-Galactosyl-(1-6)-alpha-D-galactosyl-(1-6)-beta-D-fructosyl-(2-1)-alpha-D-glucoside			Maltotriose	C08248	M-H	0.89	50943.4	3	0.31033	0.57916	1	10.094	1.4163e-06	0.00045323	11_1	Multiple	665.215	666.222	ISgroup_11_1_22	4943	0.215
neg	665.215	335.1		C24H42O21	Mannan			Maltotriose	HMDB29931	M-H	0.95	50943.4	3	0.31033	0.57916	1	10.094	1.4163e-06	0.00045323	13_1	Multiple	665.215	666.222	ISgroup_13_1_22	5317.5	0.215
neg	665.215	335.1		C24H42O21	Nystose			Maltotriose	HMDB39176	M-H	0.95	50943.4	3	0.31033	0.57916	1	10.094	1.4163e-06	0.00045323	13_1	Multiple	665.215	666.222	ISgroup_13_1_22	5317.5	0.215
neg	665.215	335.1		C24H42O21	Neobifurcose			Maltotriose	HMDB38870	M-H	0.95	50943.4	3	0.31033	0.57916	1	10.094	1.4163e-06	0.00045323	13_1	Multiple	665.215	666.222	ISgroup_13_1_22	5317.5	0.215
neg	665.215	335.1		C24H42O21	Glycogen			Maltotriose	HMDB00757	M-H	0.95	50943.4	3	0.31033	0.57916	1	10.094	1.4163e-06	0.00045323	13_1	Multiple	665.215	666.222	ISgroup_13_1_22	5317.5	0.215
neg	665.215	335.1		C24H42O21	Glycogen			Maltotriose	C00182	M-H	0.89	50943.4	3	0.31033	0.57916	1	10.094	1.4163e-06	0.00045323	11_1	Multiple	665.215	666.222	ISgroup_11_1_22	4943	0.215
neg	665.215	335.1		C24H42O21	Stachyose			Maltotriose	HMDB03553	M-H	0.95	50943.4	3	0.31033	0.57916	1	10.094	1.4163e-06	0.00045323	13_1	Multiple	665.215	666.222	ISgroup_13_1_22	5317.5	0.215
neg	665.215	335.1		C24H42O21	3-beta-Cellobiosylcellobiose			Maltotriose	HMDB39174	M-H	0.95	50943.4	3	0.31033	0.57916	1	10.094	1.4163e-06	0.00045323	13_1	Multiple	665.215	666.222	ISgroup_13_1_22	5317.5	0.215
neg	665.215	335.1		C24H42O21	Sesamose			Maltotriose	HMDB38871	M-H	0.95	50943.4	3	0.31033	0.57916	1	10.094	1.4163e-06	0.00045323	13_1	Multiple	665.215	666.222	ISgroup_13_1_22	5317.5	0.215
neg	665.215	335.1		C24H42O21	Stachyose			Maltotriose	C01613	M-H	0.89	50943.4	3	0.31033	0.57916	1	10.094	1.4163e-06	0.00045323	11_1	Multiple	665.215	666.222	ISgroup_11_1_22	4943	0.215
neg	665.215	335.1		C24H42O21	Bifurcose			Maltotriose	HMDB38490	M-H	0.95	50943.4	3	0.31033	0.57916	1	10.094	1.4163e-06	0.00045323	13_1	Multiple	665.215	666.222	ISgroup_13_1_22	5317.5	0.215
neg	665.215	335.1		C24H42O21	3-beta-Glucosylcellotriose			Maltotriose	HMDB39173	M-H	0.95	50943.4	3	0.31033	0.57916	1	10.094	1.4163e-06	0.00045323	13_1	Multiple	665.215	666.222	ISgroup_13_1_22	5317.5	0.215
neg	665.215	335.1		C24H42O21	Maltotetraose			Maltotriose	HMDB01296	M-H	0.95	50943.4	3	0.31033	0.57916	1	10.094	1.4163e-06	0.00045323	13_1	Multiple	665.215	666.222	ISgroup_13_1_22	5317.5	0.215
neg	665.215	335.1		C24H42O21	Fagopyritol B3			Maltotriose	HMDB35323	M-H	0.95	50943.4	3	0.31033	0.57916	1	10.094	1.4163e-06	0.00045323	13_1	Multiple	665.215	666.222	ISgroup_13_1_22	5317.5	0.215
pos	667.841	NA		NA	NA				NA	NA	NA	NA	NA	2.4631	0.12081	1	22.586	3.2192e-12	1.9444e-09	NA	NA	NA	NA	NA	NA	NA
pos	668.343	NA		NA	NA				NA	NA	NA	NA	NA	1.2537	0.26647	1	20.931	1.4258e-11	8.6117e-09	NA	NA	NA	NA	NA	NA	NA
neg	674.513	231.3		C37H74NO7P	PE(14:0P-18:0)				HMDB08851	M-H	0.03	10	0	0.6231	0.43242	1	8.5014	1.0621e-05	0.0033986	2_1	Multiple	674.513	675.52	ISgroup_2_238_52	634.1	0.513
neg	674.513	231.3		C37H74NO7P	PE(P-16:0e16:0)				HMDB11158	M-H	0.03	10	0	0.6231	0.43242	1	8.5014	1.0621e-05	0.0033986	2_1	Multiple	674.513	675.52	ISgroup_2_238_52	634.1	0.513
neg	674.513	231.3		C37H74NO7P	PE(P-18:014:0)				HMDB11368	M-H	0.03	10	0	0.6231	0.43242	1	8.5014	1.0621e-05	0.0033986	2_1	Multiple	674.513	675.52	ISgroup_2_238_52	634.1	0.513
neg	674.513	231.3		C37H74NO7P	PE(16:0P-16:0)				HMDB08949	M-H	0.03	10	0	0.6231	0.43242	1	8.5014	1.0621e-05	0.0033986	2_1	Multiple	674.513	675.52	ISgroup_2_238_52	634.1	0.513
pos	676.355	NA		NA	NA				NA	NA	NA	NA	NA	0.29659	0.58766	1	12.684	6.54e-08	3.9502e-05	NA	NA	NA	NA	NA	NA	NA
neg	676.509	NA		NA	NA				NA	NA	NA	NA	NA	1.819	0.18154	1	7.9453	2.1969e-05	0.00703	NA	NA	NA	NA	NA	NA	NA
pos	676.93	NA		NA	NA				NA	NA	NA	NA	NA	0.67581	0.41367	1	11.891	1.6351e-07	9.8758e-05	NA	NA	NA	NA	NA	NA	NA
pos	677.073	NA		NA	NA				NA	NA	NA	NA	NA	0.6884	0.40938	1	10.274	1.1352e-06	0.00068563	NA	NA	NA	NA	NA	NA	NA
pos	677.216	NA		NA	NA				NA	NA	NA	NA	NA	0.86959	0.3541	1	10.476	8.8583e-07	0.00053504	NA	NA	NA	NA	NA	NA	NA
pos	677.36	NA		NA	NA				NA	NA	NA	NA	NA	0.93812	0.33592	1	10.517	8.4351e-07	0.00050948	NA	NA	NA	NA	NA	NA	NA
pos	677.503	NA		NA	NA				NA	NA	NA	NA	NA	0.76537	0.38448	1	10.141	1.3372e-06	0.00080765	NA	NA	NA	NA	NA	NA	NA
pos	677.646	NA		NA	NA				NA	NA	NA	NA	NA	0.90111	0.34557	1	10.603	7.5889e-07	0.00045837	NA	NA	NA	NA	NA	NA	NA
pos	677.789	NA		NA	NA				NA	NA	NA	NA	NA	0.65251	0.42181	1	10.857	5.5833e-07	0.00033723	NA	NA	NA	NA	NA	NA	NA
pos	677.932	NA		NA	NA				NA	NA	NA	NA	NA	1.1296	0.29133	1	11.079	4.2745e-07	0.00025818	NA	NA	NA	NA	NA	NA	NA
neg	678.506	NA		NA	NA				NA	NA	NA	NA	NA	2.7249	0.10303	1	8.2931	1.3924e-05	0.0044556	NA	NA	NA	NA	NA	NA	NA
pos	681.876	NA		NA	NA				NA	NA	NA	NA	NA	0.0015686	0.96851	1	10.197	1.2473e-06	0.00075334	NA	NA	NA	NA	NA	NA	NA
pos	681.983	NA		NA	NA				NA	NA	NA	NA	NA	7.5423	0.0075626	1	18.464	1.4691e-10	8.8733e-08	NA	NA	NA	NA	NA	NA	NA
pos	682.318	NA		NA	NA				NA	NA	NA	NA	NA	9.5445	0.0028246	1	17.115	5.6071e-10	3.3867e-07	NA	NA	NA	NA	NA	NA	NA
pos	682.65	NA		NA	NA				NA	NA	NA	NA	NA	4.4746	0.037769	1	13.671	2.151e-08	1.2992e-05	NA	NA	NA	NA	NA	NA	NA
pos	689.213	337.4		C24H42O21	Stachyose				C01613	M+Na	2.03	0	0	0.24723	0.62051	1	11.267	3.4152e-07	0.00020628	6_1	Multiple	689.211	666.222	ISgroup_6_1_22	2453.9	0.213
pos	689.213	337.4		C24H42O21	Sesamose;alpha-D-Galactosyl-(1-6)-alpha-D-galactosyl-(1-6)-beta-D-fructosyl-(2-1)-alpha-D-glucoside				C08248	M+Na	2.03	0	0	0.24723	0.62051	1	11.267	3.4152e-07	0.00020628	6_1	Multiple	689.211	666.222	ISgroup_6_1_22	2453.9	0.213
pos	689.213	337.4		C24H42O21	13-alpha-D-Mannosyl-12-alpha-D-mannosyl-12-alpha-D-mannosyl-D-mannose				C04861	M+Na	2.03	0	0	0.24723	0.62051	1	11.267	3.4152e-07	0.00020628	6_1	Multiple	689.211	666.222	ISgroup_6_1_22	2453.9	0.213
pos	689.213	337.4		C24H42O21	Glycogen				C00182	M+Na	2.03	0	0	0.24723	0.62051	1	11.267	3.4152e-07	0.00020628	6_1	Multiple	689.211	666.222	ISgroup_6_1_22	2453.9	0.213
pos	689.213	337.4		C24H42O21	Cellotetraose				C02013	M+Na	2.03	0	0	0.24723	0.62051	1	11.267	3.4152e-07	0.00020628	6_1	Multiple	689.211	666.222	ISgroup_6_1_22	2453.9	0.213
pos	689.213	337.4		C24H42O21	Lychnose;1F-alpha-D-Galactosylraffinose				C08242	M+Na	2.03	0	0	0.24723	0.62051	1	11.267	3.4152e-07	0.00020628	6_1	Multiple	689.211	666.222	ISgroup_6_1_22	2453.9	0.213
pos	689.213	337.4		C24H42O21	Maltotetraose				C02052	M+Na	2.03	0	0	0.24723	0.62051	1	11.267	3.4152e-07	0.00020628	6_1	Multiple	689.211	666.222	ISgroup_6_1_22	2453.9	0.213
pos	689.213	337.4		C24H42O21	Isolychnose;3F-alpha-D-Galactosylraffinose				C03989	M+Na	2.03	0	0	0.24723	0.62051	1	11.267	3.4152e-07	0.00020628	6_1	Multiple	689.211	666.222	ISgroup_6_1_22	2453.9	0.213
pos	695.101	NA		NA	NA				NA	NA	NA	NA	NA	1.4474	0.23278	1	16.92	6.8333e-10	4.1273e-07	NA	NA	NA	NA	NA	NA	NA
pos	695.352	328.7		C32H54O16	Atractyloside E				C17862	M+H	5.08	10	0	1.8854	0.17387	1	16.699	8.5497e-10	5.164e-07	13_1	Multiple	695.348	694.341	ISgroup_13_1_36	10894.8	0.352
pos	695.352	328.7		C38H50N2O10	Elatine;Aconitane-4-methanol 20-ethyl-78-(methylenebis(oxy))- 161416-tetramethoxy-2-(3-methyl-25-dioxo-1-pyrrolidinyl)benzoate(ester) (1-alpha6-beta14-alpha16-beta)-				C08681	M+H	2.55	10	0	1.8854	0.17387	1	16.699	8.5497e-10	5.164e-07	13_1	Multiple	695.354	694.346	ISgroup_13_1_36	10894.8	0.352
pos	695.602	NA		NA	NA				NA	NA	NA	NA	NA	1.3657	0.24631	1	18.772	1.0891e-10	6.578e-08	NA	NA	NA	NA	NA	NA	NA
pos	702.702	289.611	4.82685	NA	NA		S adenosyl homocysteine, 4 common fragments	S adenosylhomocysteine	NA	NA	NA	NA	NA	0.067278	0.79606	1	9.4662	3.0975e-06	0.0018709	NA	NA	NA	NA	NA	NA	NA
pos	703.035	NA		NA	NA				NA	NA	NA	NA	NA	0.15114	0.69856	1	12.057	1.3468e-07	8.1345e-05	NA	NA	NA	NA	NA	NA	NA
neg	704.82	NA		NA	NA				NA	NA	NA	NA	NA	0.16409	0.68658	1	9.6187	2.558e-06	0.00081856	NA	NA	NA	NA	NA	NA	NA
pos	708.635	NA		NA	NA				NA	NA	NA	NA	NA	5.7593	0.018918	1	8.3752	1.2511e-05	0.0075569	NA	NA	NA	NA	NA	NA	NA
pos	710.153	NA		NA	NA				NA	NA	NA	NA	NA	4.8184	0.031293	1	11.395	2.931e-07	0.00017704	NA	NA	NA	NA	NA	NA	NA
pos	712.082	NA		NA	NA				NA	NA	NA	NA	NA	0.0076918	0.93035	1	20.048	3.2324e-11	1.9523e-08	NA	NA	NA	NA	NA	NA	NA
pos	712.225	NA		NA	NA				NA	NA	NA	NA	NA	0.073438	0.78715	1	19.598	4.9395e-11	2.9834e-08	NA	NA	NA	NA	NA	NA	NA
neg	714.381	NA		NA	NA				NA	NA	NA	NA	NA	0.00068223	0.97923	1	8.2335	1.5051e-05	0.0048164	NA	NA	NA	NA	NA	NA	NA
neg	714.845	NA		NA	NA				NA	NA	NA	NA	NA	0.45938	0.50003	1	10.37	1.0095e-06	0.00032303	NA	NA	NA	NA	NA	NA	NA
pos	715.218	358.3		C33H40O16	Curcumin diglucoside				C17750	M+Na	3.94	0	0	0.42091	0.51849	1	22.058	5.1428e-12	3.1063e-09	13_1	Multiple	715.221	692.232	ISgroup_13_1_22	3406.1	0.218
pos	715.218	358.3		C40H36O11	Kuwanone G				C10099	M+Na	4.17	0	0	0.42091	0.51849	1	22.058	5.1428e-12	3.1063e-09	13_1	Multiple	715.215	692.226	ISgroup_13_1_22	3406.1	0.218
pos	715.361	NA		NA	NA				NA	NA	NA	NA	NA	0.41041	0.52374	1	23.304	1.7196e-12	1.0386e-09	NA	NA	NA	NA	NA	NA	NA
pos	715.504	NA		NA	NA				NA	NA	NA	NA	NA	0.36043	0.5501	1	23.86	1.0651e-12	6.4332e-10	NA	NA	NA	NA	NA	NA	NA
pos	715.647	NA		NA	NA				NA	NA	NA	NA	NA	1.999	0.1616	1	17.2	5.1467e-10	3.1086e-07	NA	NA	NA	NA	NA	NA	NA
pos	715.79	NA		NA	NA				NA	NA	NA	NA	NA	0.32306	0.5715	1	19.961	3.5078e-11	2.1187e-08	NA	NA	NA	NA	NA	NA	NA
pos	728.724	NA		NA	NA				NA	NA	NA	NA	NA	0.63155	0.42933	1	8.8293	6.9577e-06	0.0042025	NA	NA	NA	NA	NA	NA	NA
pos	729.06	NA		NA	NA				NA	NA	NA	NA	NA	0.012444	0.91148	1	9.1804	4.4449e-06	0.0026847	NA	NA	NA	NA	NA	NA	NA
neg	732.472	231.1		C38H73NO11S	3-O-Sulfogalactosylceramide (d18:114:0)				HMDB12312	M-H2O-H	0.31	0	0	1.6788	0.19911	1	9.0116	5.5107e-06	0.0017634	2_1	Unique	732.472	751.49	ISgroup_2_237_48	549.8	0.472
pos	733.922	NA		NA	NA				NA	NA	NA	NA	NA	0.0007078	0.97885	1	8.8305	6.9475e-06	0.0041963	NA	NA	NA	NA	NA	NA	NA
neg	734.469	231.1		C41H70NO8P	PE(16:1(9Z)20:5(5Z8Z11Z14Z17Z))				HMDB08972	M-H	9.87	10	0	0.49866	0.48231	1	8.3617	1.2734e-05	0.0040749	2_1	Multiple	734.477	735.484	ISgroup_2_237_47	1157.9	0.469
neg	734.469	231.1		C41H70NO8P	PE(22:5(7Z10Z13Z16Z19Z)14:1(9Z))				HMDB09647	M-H	9.87	10	0	0.49866	0.48231	1	8.3617	1.2734e-05	0.0040749	2_1	Multiple	734.477	735.484	ISgroup_2_237_47	1157.9	0.469
neg	734.469	231.1		C41H70NO8P	PE(14:1(9Z)22:5(7Z10Z13Z16Z19Z))				HMDB08879	M-H	9.87	10	0	0.49866	0.48231	1	8.3617	1.2734e-05	0.0040749	2_1	Multiple	734.477	735.484	ISgroup_2_237_47	1157.9	0.469
neg	734.469	231.1		C41H70NO8P	PE(18:4(6Z9Z12Z15Z)18:2(9Z12Z))				HMDB09192	M-H	9.87	10	0	0.49866	0.48231	1	8.3617	1.2734e-05	0.0040749	2_1	Multiple	734.477	735.484	ISgroup_2_237_47	1157.9	0.469
neg	734.469	231.1		C41H70NO8P	PE(18:3(9Z12Z15Z)18:3(9Z12Z15Z))				HMDB09161	M-H	9.87	10	0	0.49866	0.48231	1	8.3617	1.2734e-05	0.0040749	2_1	Multiple	734.477	735.484	ISgroup_2_237_47	1157.9	0.469
neg	734.469	231.1		C41H70NO8P	PE(22:6(4Z7Z10Z13Z16Z19Z)14:0)				HMDB09679	M-H	9.87	10	0	0.49866	0.48231	1	8.3617	1.2734e-05	0.0040749	2_1	Multiple	734.477	735.484	ISgroup_2_237_47	1157.9	0.469
neg	734.469	231.1		C41H70NO8P	PE(18:2(9Z12Z)18:4(6Z9Z12Z15Z))				HMDB09096	M-H	9.87	10	0	0.49866	0.48231	1	8.3617	1.2734e-05	0.0040749	2_1	Multiple	734.477	735.484	ISgroup_2_237_47	1157.9	0.469
neg	734.469	231.1		C41H70NO8P	PE(14:1(9Z)22:5(4Z7Z10Z13Z16Z))				HMDB08878	M-H	9.87	10	0	0.49866	0.48231	1	8.3617	1.2734e-05	0.0040749	2_1	Multiple	734.477	735.484	ISgroup_2_237_47	1157.9	0.469
neg	734.469	231.1		C41H70NO8P	PE(14:022:6(4Z7Z10Z13Z16Z19Z))				HMDB08847	M-H	9.87	10	0	0.49866	0.48231	1	8.3617	1.2734e-05	0.0040749	2_1	Multiple	734.477	735.484	ISgroup_2_237_47	1157.9	0.469
neg	734.469	231.1		C41H70NO8P	PE(18:3(6Z9Z12Z)18:3(9Z12Z15Z))				HMDB09128	M-H	9.87	10	0	0.49866	0.48231	1	8.3617	1.2734e-05	0.0040749	2_1	Multiple	734.477	735.484	ISgroup_2_237_47	1157.9	0.469
neg	734.469	231.1		C41H70NO8P	PE(18:3(6Z9Z12Z)18:3(6Z9Z12Z))				HMDB09127	M-H	9.87	10	0	0.49866	0.48231	1	8.3617	1.2734e-05	0.0040749	2_1	Multiple	734.477	735.484	ISgroup_2_237_47	1157.9	0.469
neg	734.469	231.1		C41H70NO8P	PE(22:5(4Z7Z10Z13Z16Z)14:1(9Z))				HMDB09614	M-H	9.87	10	0	0.49866	0.48231	1	8.3617	1.2734e-05	0.0040749	2_1	Multiple	734.477	735.484	ISgroup_2_237_47	1157.9	0.469
neg	734.469	231.1		C41H70NO8P	PE(18:3(9Z12Z15Z)18:3(6Z9Z12Z))				HMDB09160	M-H	9.87	10	0	0.49866	0.48231	1	8.3617	1.2734e-05	0.0040749	2_1	Multiple	734.477	735.484	ISgroup_2_237_47	1157.9	0.469
neg	734.469	231.1		C41H70NO8P	PE(20:5(5Z8Z11Z14Z17Z)16:1(9Z))				HMDB09452	M-H	9.87	10	0	0.49866	0.48231	1	8.3617	1.2734e-05	0.0040749	2_1	Multiple	734.477	735.484	ISgroup_2_237_47	1157.9	0.469
neg	736.466	NA		NA	NA				NA	NA	NA	NA	NA	2.4455	0.12213	1	9.8924	1.8182e-06	0.00058181	NA	NA	NA	NA	NA	NA	NA
neg	738.462	231.2		C42H63NO7	Spirolide B				HMDB30492	M-H+HCOOH	4.04	0	0	0.10317	0.74896	1	9.5834	2.6735e-06	0.00085551	2_1	Unique	738.459	693.46	ISgroup_2_237_47	1077.6	0.462
pos	761.981	NA		NA	NA				NA	NA	NA	NA	NA	0.58724	0.44593	1	9.1695	4.5069e-06	0.0027222	NA	NA	NA	NA	NA	NA	NA
neg	766.444	231.6		C40H67NO14	Leucomycin A1				C14056	M-H2O-H	8.15	0	0	0.9696	0.32799	1	7.7366	2.8952e-05	0.0092646	2_1	Unique	766.438	785.456	ISgroup_2_20_45	481.6	0.444
neg	766.444	231.6		C39H63NO11	beta-Solanine				HMDB33696	M-H+HCOOH	7.5	0	0	0.9696	0.32799	1	7.7366	2.8952e-05	0.0092646	2_1	Multiple	766.438	721.44	ISgroup_2_239_45	517.8	0.444
neg	766.444	231.6		C39H63NO11	gamma2-Solamarine				HMDB29371	M-H+HCOOH	7.5	0	0	0.9696	0.32799	1	7.7366	2.8952e-05	0.0092646	2_1	Multiple	766.438	721.44	ISgroup_2_239_45	517.8	0.444
neg	782.835	NA		NA	NA				NA	NA	NA	NA	NA	0.44147	0.50848	1	10.248	1.1713e-06	0.00037482	NA	NA	NA	NA	NA	NA	NA
pos	789.584	NA		NA	NA				NA	NA	NA	NA	NA	0.015803	0.9003	1	8.8722	6.5853e-06	0.0039775	NA	NA	NA	NA	NA	NA	NA
pos	789.751	NA		NA	NA				NA	NA	NA	NA	NA	0.1605	0.68985	1	10.222	1.2094e-06	0.00073049	NA	NA	NA	NA	NA	NA	NA
pos	789.918	NA		NA	NA				NA	NA	NA	NA	NA	0.9965	0.32141	1	10.343	1.0431e-06	0.00063002	NA	NA	NA	NA	NA	NA	NA
pos	790.085	NA		NA	NA				NA	NA	NA	NA	NA	0.75429	0.38793	1	10.437	9.2931e-07	0.00056131	NA	NA	NA	NA	NA	NA	NA
pos	790.252	NA		NA	NA				NA	NA	NA	NA	NA	0.70198	0.40482	1	10.308	1.0886e-06	0.0006575	NA	NA	NA	NA	NA	NA	NA
pos	790.419	NA		NA	NA				NA	NA	NA	NA	NA	0.44324	0.50763	1	9.9715	1.6482e-06	0.00099551	NA	NA	NA	NA	NA	NA	NA
neg	794.424	231.4		C38H66NO10P	PS(14:1(9Z)18:3(9Z12Z15Z))				HMDB12348	M-H+NaCOOH	2.04	0	0	2.0381	0.1576	1	8.6235	9.068e-06	0.0029018	2_1	Multiple	794.423	727.442	ISgroup_2_238_43	3723.4	0.424
neg	794.424	231.4		C38H66NO10P	PS(18:3(9Z12Z15Z)14:1(9Z))				HMDB12408	M-H+NaCOOH	2.04	0	0	2.0381	0.1576	1	8.6235	9.068e-06	0.0029018	2_1	Multiple	794.423	727.442	ISgroup_2_238_43	3723.4	0.424
neg	800.426	NA		NA	NA				NA	NA	NA	NA	NA	2.0167	0.15977	1	8.4204	1.1797e-05	0.0037751	NA	NA	NA	NA	NA	NA	NA
pos	802.431	NA		NA	NA				NA	NA	NA	NA	NA	0.19385	0.66101	1	11.999	1.4413e-07	8.7055e-05	NA	NA	NA	NA	NA	NA	NA
neg	802.443	NA		NA	NA				NA	NA	NA	NA	NA	2.1325	0.14843	1	10.45	9.1521e-07	0.00029287	NA	NA	NA	NA	NA	NA	NA
pos	807.208	328.1		C38H40O18	6-Feruloylspinosin				C17836	M+Na	3.53	0	0	0.037148	0.84769	1	9.6735	2.3884e-06	0.0014426	14_1	Unique	807.211	784.221	ISgroup_14_78_21	3599.2	0.208
pos	807.279	NA		NA	NA				NA	NA	NA	NA	NA	0.36353	0.5484	1	10.332	1.0566e-06	0.00063817	NA	NA	NA	NA	NA	NA	NA
pos	807.351	NA		NA	NA				NA	NA	NA	NA	NA	0.18348	0.66965	1	10.355	1.0272e-06	0.00062042	NA	NA	NA	NA	NA	NA	NA
pos	807.422	NA		NA	NA				NA	NA	NA	NA	NA	0.15122	0.69849	1	9.2179	4.2389e-06	0.0025603	NA	NA	NA	NA	NA	NA	NA
neg	825.399	231.5		C41H56N4O11	25-O-Desacetyl rifabutin				HMDB60732	M-H+HCOOH	8.09	0	0	0.57423	0.45099	1	7.8351	2.5412e-05	0.0081319	2_1	Unique	825.393	780.395	ISgroup_2_239_40	835.2	0.399
neg	827.408	231.6		C41H64O17	Digitoxigenin 3-glucosyl-(1-6)-glucosyl-(1-4)-26-dideoxyribohexoside				HMDB34321	M-H	1.51	10	0	0.8313	0.36486	1	8.4997	1.0643e-05	0.0034058	2_1	Unique	827.407	828.414	ISgroup_2_239_41	479.8	0.408
pos	827.761	NA		NA	NA				NA	NA	NA	NA	NA	0.039458	0.84309	1	17.794	2.8419e-10	1.7165e-07	NA	NA	NA	NA	NA	NA	NA
pos	827.928	NA		NA	NA				NA	NA	NA	NA	NA	0.10143	0.75101	1	18.632	1.2481e-10	7.5382e-08	NA	NA	NA	NA	NA	NA	NA
pos	828.095	NA		NA	NA				NA	NA	NA	NA	NA	0.14051	0.70884	1	18.539	1.366e-10	8.2504e-08	NA	NA	NA	NA	NA	NA	NA
pos	828.262	NA		NA	NA				NA	NA	NA	NA	NA	0.084561	0.77202	1	18.119	2.0609e-10	1.2448e-07	NA	NA	NA	NA	NA	NA	NA
pos	828.429	NA		NA	NA				NA	NA	NA	NA	NA	0.084277	0.7724	1	18.978	8.9273e-11	5.3921e-08	NA	NA	NA	NA	NA	NA	NA
pos	828.596	358.6		C40H86NO7P2S	1-Hexadecylthio-1-deoxy-2-hexadecylphosphono-sn-glycero-3-phosphocholine				C04862	M+ACN+H	2.52	0	0	0.0049127	0.94431	1	18.971	8.9913e-11	5.4308e-08	13_1	Unique	828.594	786.56	ISgroup_13_1_60	19696.8	0.596
pos	828.763	NA		NA	NA				NA	NA	NA	NA	NA	0.11961	0.73044	1	18.731	1.1339e-10	6.8488e-08	NA	NA	NA	NA	NA	NA	NA
pos	828.93	NA		NA	NA				NA	NA	NA	NA	NA	0.036177	0.84967	1	15.788	2.1932e-09	1.3247e-06	NA	NA	NA	NA	NA	NA	NA
neg	850.824	NA		NA	NA				NA	NA	NA	NA	NA	0.0043275	0.94773	1	10.907	5.254e-07	0.00016813	NA	NA	NA	NA	NA	NA	NA
neg	854.38	NA		NA	NA				NA	NA	NA	NA	NA	3.8006	0.055023	1	8.6884	8.3407e-06	0.002669	NA	NA	NA	NA	NA	NA	NA
neg	858.387	NA		NA	NA				NA	NA	NA	NA	NA	0.98792	0.32349	1	7.7599	2.8073e-05	0.0089833	NA	NA	NA	NA	NA	NA	NA
pos	866.913	NA		NA	NA				NA	NA	NA	NA	NA	0.5176	0.47413	1	10.561	7.9898e-07	0.00048258	NA	NA	NA	NA	NA	NA	NA
pos	868.989	NA		NA	NA				NA	NA	NA	NA	NA	0.33242	0.56599	1	9.7109	2.2794e-06	0.0013768	NA	NA	NA	NA	NA	NA	NA
pos	869.068	NA		NA	NA				NA	NA	NA	NA	NA	0.39603	0.53108	1	12.212	1.1254e-07	6.7977e-05	NA	NA	NA	NA	NA	NA	NA
pos	869.145	328.1		C23H37FN7O17P3S	Fluoroacetyl-CoA;Fluoroacetyl-coenzyme A				C19775	M+ACN+H	6.06	0	0	0.03472	0.85269	1	11.042	4.4678e-07	0.00026985	14_1	Unique	869.15	827.116	ISgroup_14_78_15	11834.6	0.145
pos	869.223	NA		NA	NA				NA	NA	NA	NA	NA	0.22495	0.63669	1	12.106	1.272e-07	7.6826e-05	NA	NA	NA	NA	NA	NA	NA
pos	869.3	NA		NA	NA				NA	NA	NA	NA	NA	0.16783	0.68323	1	10.895	5.3335e-07	0.00032214	NA	NA	NA	NA	NA	NA	NA
pos	869.377	NA		NA	NA				NA	NA	NA	NA	NA	0.15453	0.69537	1	11.241	3.5212e-07	0.00021268	NA	NA	NA	NA	NA	NA	NA
pos	869.454	NA		NA	NA				NA	NA	NA	NA	NA	0.014227	0.90538	1	10.367	1.0124e-06	0.00061147	NA	NA	NA	NA	NA	NA	NA
pos	869.532	328.1		C44H69N5O10	Mycobactin S				C12216	M+ACN+H	7.74	0	0	0.31153	0.57843	1	11.266	3.4197e-07	0.00020655	14_1	Unique	869.538	827.504	ISgroup_14_78_54	11664.3	0.532
pos	869.609	NA		NA	NA				NA	NA	NA	NA	NA	0.053687	0.81741	1	9.6452	2.4742e-06	0.0014944	NA	NA	NA	NA	NA	NA	NA
pos	869.686	NA		NA	NA				NA	NA	NA	NA	NA	0.0027838	0.95806	1	9.245	4.0953e-06	0.0024736	NA	NA	NA	NA	NA	NA	NA
pos	881.445	302.6		C36H64N8O17	Glycopeptide				C00528	M+H	0.96	10	0	10.775	0.001572	0.94946	21.833	6.2899e-12	3.7991e-09	5_1	Unique	881.446	880.439	ISgroup_5_1_45	1388.5	0.445
pos	881.946	NA		NA	NA				NA	NA	NA	NA	NA	7.0701	0.009602	1	20.665	1.822e-11	1.1005e-08	NA	NA	NA	NA	NA	NA	NA
pos	882.448	NA		NA	NA				NA	NA	NA	NA	NA	10.119	0.0021447	1	17.752	2.9623e-10	1.7892e-07	NA	NA	NA	NA	NA	NA	NA
pos	887.565	188.474	3.14123	NA	NA		PI(18:2/20:3), NL of PI and 18:2 and 20:3 seen in ms/ms	PI(18:2/20:3)	HMDB0009855	NA	NA	NA	NA	0.44953	0.50464	1	8.5737	9.6712e-06	0.0058414	NA	NA	NA	NA	NA	NA	NA
pos	889.977	NA		NA	NA				NA	NA	NA	NA	NA	0.056953	0.81204	1	8.8581	6.7055e-06	0.0040501	NA	NA	NA	NA	NA	NA	NA
neg	910.341	NA		NA	NA				NA	NA	NA	NA	NA	2.0378	0.15764	1	8.0856	1.8267e-05	0.0058456	NA	NA	NA	NA	NA	NA	NA
neg	912.34	NA		NA	NA				NA	NA	NA	NA	NA	1.7881	0.18525	1	9.7429	2.19e-06	0.00070078	NA	NA	NA	NA	NA	NA	NA
pos	914.499	NA		NA	NA				NA	NA	NA	NA	NA	0.0012185	0.97225	1	10.929	5.1202e-07	0.00030926	NA	NA	NA	NA	NA	NA	NA
neg	918.81	NA		NA	NA				NA	NA	NA	NA	NA	0.31887	0.57399	1	9.2606	4.0156e-06	0.001285	NA	NA	NA	NA	NA	NA	NA
pos	935.809	NA		NA	NA				NA	NA	NA	NA	NA	0.12584	0.72379	1	8.6941	8.2789e-06	0.0050005	NA	NA	NA	NA	NA	NA	NA
pos	939.154	NA		NA	NA				NA	NA	NA	NA	NA	0.40369	0.52715	1	9.6415	2.4859e-06	0.0015015	NA	NA	NA	NA	NA	NA	NA
neg	941.32	231.6		C22H30Cl2N10(C6H12O7)2	Chlorhexidine gluconate;Hibitane gluconate				C08038	M-H+HCOOH	2.05	0	0	0.90988	0.34325	1	9.2408	4.1174e-06	0.0013176	2_1	Unique	941.318	896.32	ISgroup_2_20_32	489.5	0.32
pos	941.405	NA		NA	NA				NA	NA	NA	NA	NA	0.12504	0.72464	1	10.815	5.8731e-07	0.00035474	NA	NA	NA	NA	NA	NA	NA
pos	941.49	NA		NA	NA				NA	NA	NA	NA	NA	0.19594	0.65931	1	10.926	5.1393e-07	0.00031041	NA	NA	NA	NA	NA	NA	NA
pos	941.573	NA		NA	NA				NA	NA	NA	NA	NA	0.13247	0.71693	1	10.798	5.9976e-07	0.00036225	NA	NA	NA	NA	NA	NA	NA
pos	941.657	328.2		C56H93O9P	beta-D-Mannosylphosphodecaprenol				C04150	M+H	6.37	10	0	0.22742	0.63485	1	11.166	3.8525e-07	0.00023269	14_1	Unique	941.663	940.656	ISgroup_14_78_66	27006.3	0.657
pos	941.74	NA		NA	NA				NA	NA	NA	NA	NA	0.13798	0.71136	1	10.876	5.4558e-07	0.00032953	NA	NA	NA	NA	NA	NA	NA
pos	941.824	NA		NA	NA				NA	NA	NA	NA	NA	0.20444	0.65248	1	10.588	7.7365e-07	0.00046728	NA	NA	NA	NA	NA	NA	NA
pos	941.908	NA		NA	NA				NA	NA	NA	NA	NA	0.14107	0.7083	1	9.9159	1.7657e-06	0.0010665	NA	NA	NA	NA	NA	NA	NA
pos	941.991	NA		NA	NA				NA	NA	NA	NA	NA	0.15675	0.6933	1	9.6452	2.4743e-06	0.0014945	NA	NA	NA	NA	NA	NA	NA
pos	942.076	NA		NA	NA				NA	NA	NA	NA	NA	0.0019112	0.96525	1	9.1599	4.5625e-06	0.0027558	NA	NA	NA	NA	NA	NA	NA
neg	942.317	NA		NA	NA				NA	NA	NA	NA	NA	2.5617	0.11374	1	8.0323	1.9592e-05	0.0062695	NA	NA	NA	NA	NA	NA	NA
pos	943.74	NA		NA	NA				NA	NA	NA	NA	NA	0.31186	0.57823	1	8.8732	6.5774e-06	0.0039728	NA	NA	NA	NA	NA	NA	NA
pos	943.826	NA		NA	NA				NA	NA	NA	NA	NA	0.12138	0.72853	1	10.063	1.4709e-06	0.00088844	NA	NA	NA	NA	NA	NA	NA
pos	943.909	NA		NA	NA				NA	NA	NA	NA	NA	0.093994	0.76002	1	8.3414	1.3074e-05	0.0078964	NA	NA	NA	NA	NA	NA	NA
pos	947.9	NA		NA	NA				NA	NA	NA	NA	NA	1.0362	0.31203	1	8.195	1.5827e-05	0.0095594	NA	NA	NA	NA	NA	NA	NA
pos	964.786	NA		NA	NA				NA	NA	NA	NA	NA	1.622	0.2068	1	8.4965	1.0688e-05	0.0064555	NA	NA	NA	NA	NA	NA	NA
pos	969.802	NA		NA	NA				NA	NA	NA	NA	NA	0.55394	0.45907	1	9.4806	3.0421e-06	0.0018374	NA	NA	NA	NA	NA	NA	NA
neg	972.297	NA		NA	NA				NA	NA	NA	NA	NA	1.4569	0.23127	1	8.1529	1.6724e-05	0.0053517	NA	NA	NA	NA	NA	NA	NA
neg	974.305	NA		NA	NA				NA	NA	NA	NA	NA	1.9156	0.1705	1	11.186	3.7609e-07	0.00012035	NA	NA	NA	NA	NA	NA	NA

## Sheet: Annotation_full_full_thickness
Ionization mode	mz	time	Time min	Formula	Name	chemical_ID	Adduct	In House (https://doi.org/10.1021/ac500405x)	CAMERA+metlin	Annotation	delta_ppm	score	Confidence	Treatment(F.val)	Treatment(raw.p)	Treatment(adj.p)	Time(F.val)	Time(raw.p)	Time(adj.p)	Module_RTclust	MatchCategory	theoretical.mz	MonoisotopicMass	ISgroup	mean_int_vec	MD
pos	60.0452	NA		NA	NA	NA	NA				NA	NA	NA	0.27523	0.60199	1	9.0632	1.1239e-05	0.0067883	NA	NA	NA	NA	NA	NA	NA
pos	60.0566	NA		NA	NA	NA	NA				NA	NA	NA	0.16875	0.68285	1	8.9936	1.2166e-05	0.007348	NA	NA	NA	NA	NA	NA	NA
pos	62.0245	NA		NA	NA	NA	NA				NA	NA	NA	2.5922	0.11322	1	10.505	2.2843e-06	0.0013797	NA	NA	NA	NA	NA	NA	NA
pos	71.0298	NA		NA	NA	NA	NA				NA	NA	NA	0.66164	0.41955	1	12.927	1.8889e-07	0.00011409	NA	NA	NA	NA	NA	NA	NA
pos	73.5324	NA		NA	NA	NA	NA				NA	NA	NA	1.1521	0.28787	1	10.804	1.6592e-06	0.0010021	NA	NA	NA	NA	NA	NA	NA
pos	82.0146	NA		NA	NA	NA	NA				NA	NA	NA	1.7307	0.19388	1	11.646	6.8712e-07	0.00041502	NA	NA	NA	NA	NA	NA	NA
pos	82.5379	NA		NA	NA	NA	NA				NA	NA	NA	1.5665	0.21611	1	14.445	4.4016e-08	2.6586e-05	NA	NA	NA	NA	NA	NA	NA
pos	83.016	NA		NA	NA	NA	NA				NA	NA	NA	0.0060498	0.93829	1	11.467	8.2681e-07	0.00049939	NA	NA	NA	NA	NA	NA	NA
pos	84.0447	NA		NA	NA	NA	NA				NA	NA	NA	0.049916	0.82405	1	15.621	1.4973e-08	9.0437e-06	NA	NA	NA	NA	NA	NA	NA
pos	84.9605	348.4		CH2Cl2	Dichloromethane;Methylene chloride;Methylene dichloride	C02271	M+H		DL-3,4-Dihydroxymandelic acid, 2 hits	DL-3,4-Dihydroxymandelic acid	1.53	534.653	3	1.7594	0.19028	1	9.2724	8.8697e-06	0.0053573	3_1	Unique	84.9607	83.9534	ISgroup_3_10_97	3086.5	0.961
pos	85.0294	NA		NA	NA	NA	NA				NA	NA	NA	0.84438	0.36223	1	9.7848	5.0068e-06	0.0030241	NA	NA	NA	NA	NA	NA	NA
pos	92.0173	NA		NA	NA	NA	NA		Hypotaurine fragment	Hypotaurine	NA	NA	NA	2.8747	0.09574	1	9.04	1.154e-05	0.0069701	NA	NA	NA	NA	NA	NA	NA
pos	93.0456	NA		NA	NA	NA	NA				NA	NA	NA	0.58329	0.44835	1	9.1879	9.7577e-06	0.0058937	NA	NA	NA	NA	NA	NA	NA
pos	95.0608	303.4		C3H3N	Acrylonitrile;Propenenitrile;Vinyl cyanide	C01998	M+ACN+H		Histamine 2 common fragments	Histamine	5.15	0	0	0.0096091	0.92227	1	8.8308	1.4653e-05	0.0088507	13_1	Unique	95.0603	53.0265	ISgroup_13_1_7	1351.5	0.061
pos	95.061	284.6		C5H6N2	4-Aminopyridine;4-AP	C13728	M+H				6.94	25233.6	3	1.1247	0.29362	1	10.616	2.0268e-06	0.0012242	6_1	Unique	95.0604	94.0531	ISgroup_6_1_7	7713	0.061
pos	96.0642	285.3		C5H6N2	4-Aminopyridine;4-AP	C13728	M+H_[+1]				NA	25233.6	3	0.049157	0.82537	1	8.9344	1.3015e-05	0.007861	6_1	Unique	NA	-	ISgroup_6_1_7	353.611	0.06419
pos	102.056	263.5		C4H7NO2	L-Azetidine 2-carboxylic acid;Azetidyl-2-carboxylic acid;(S)-(-)-Azetidine-2-carboxylic acid	C08267	M+H		Glutamate, fragment.	Glutamate	5.59	24770.6	3	0.35884	0.55166	1	13.25	1.3772e-07	8.3184e-05	13_1	Multiple	102.055	101.048	ISgroup_13_1_6	14347.9	0.056
pos	102.056	263.5		C4H7NO2	Homoserine lactone;2-Aminobutan-4-olide	C02926	M+H			Glutamate	5.59	24770.6	3	0.35884	0.55166	1	13.25	1.3772e-07	8.3184e-05	13_1	Multiple	102.055	101.048	ISgroup_13_1_6	14347.9	0.056
pos	102.056	263.5		C4H7NO2	1-Aminocyclopropane-1-carboxylate;1-Aminocyclopropane-1-carboxylic acid	C01234	M+H			Glutamate	5.59	24770.6	3	0.35884	0.55166	1	13.25	1.3772e-07	8.3184e-05	13_1	Multiple	102.055	101.048	ISgroup_13_1_6	14347.9	0.056
pos	102.056	263.5		C4H7NO2	L-Homoserine lactone	C19777	M+H			Glutamate	5.59	24770.6	3	0.35884	0.55166	1	13.25	1.3772e-07	8.3184e-05	13_1	Multiple	102.055	101.048	ISgroup_13_1_6	14347.9	0.056
pos	102.056	263.5		C4H7NO2	2-Aminobut-2-enoate;(2Z)-2-Aminobut-2-enoic acid;2-Ammoniobut-2-enoate	C17234	M+H			Glutamate	5.59	24770.6	3	0.35884	0.55166	1	13.25	1.3772e-07	8.3184e-05	13_1	Multiple	102.055	101.048	ISgroup_13_1_6	14347.9	0.056
pos	102.056	263.5		C4H7NO2	Diacetylmonoxime;23-Butanedione monoxime	C07509	M+H			Glutamate	5.59	24770.6	3	0.35884	0.55166	1	13.25	1.3772e-07	8.3184e-05	13_1	Multiple	102.055	101.048	ISgroup_13_1_6	14347.9	0.056
pos	102.056	263.5		C4H7NO2	N-Methylolacrylamide;N-(Hydroxymethyl)acrylamide	C19456	M+H			Glutamate	5.59	24770.6	3	0.35884	0.55166	1	13.25	1.3772e-07	8.3184e-05	13_1	Multiple	102.055	101.048	ISgroup_13_1_6	14347.9	0.056
pos	102.056	263.5		C4H7NO2	3-Oxobutanamide;Acetoacetamide;AAA	C11106	M+H			Glutamate	5.59	24770.6	3	0.35884	0.55166	1	13.25	1.3772e-07	8.3184e-05	13_1	Multiple	102.055	101.048	ISgroup_13_1_6	14347.9	0.056
neg	102.957	241		HCl	Hydrochloric acid;HCl;Hydrogen chloride;Hydrochloride	C01327	M-H+NaCOOH				2.62	0	0	6.7096	0.012303	1	10.456	2.4072e-06	0.00077029	2_1	Unique	102.957	35.9767	ISgroup_2_21_96	3463.2	0.957
neg	102.957	241		ClH	Hydrochloric acid	HMDB02306	M-H+NaCOOH				2.43	0	0	6.7096	0.012303	1	10.456	2.4072e-06	0.00077029	3_1	Unique	102.957	35.9767	ISgroup_3_6_96	3725.4	0.957
neg	104.035	275.6		C3H7NO3	D-Serine	HMDB03406	M-H	Yes Serine		Serine	2.6	21	2	0.84452	0.3622	1	12.835	2.0688e-07	6.62e-05	14_1	Unique	104.035	105.043	ISgroup_14_7_4	1333.2	0.035
neg	104.035	275.6		C3H7NO3	L-Serine;L-2-Amino-3-hydroxypropionic acid;L-3-Hydroxy-alanine;Serine	C00065	M-H			Serine	2.6	10	0	0.84452	0.3622	1	12.835	2.0688e-07	6.62e-05	3_1	Multiple	104.035	105.043	ISgroup_3_10_4	1239.6	0.035
neg	104.035	275.6		C3H7NO3	D-Serine	C00740	M-H			Serine	2.6	10	0	0.84452	0.3622	1	12.835	2.0688e-07	6.62e-05	3_1	Multiple	104.035	105.043	ISgroup_3_10_4	1239.6	0.035
neg	104.035	275.6		C3H7NO3	Serine;2-Amino-3-hydroxypropionic acid;3-Hydroxyalanine	C00716	M-H			Serine	2.6	10	0	0.84452	0.3622	1	12.835	2.0688e-07	6.62e-05	3_1	Multiple	104.035	105.043	ISgroup_3_10_4	1239.6	0.035
neg	104.954	NA		NA	NA	NA	NA				NA	NA	NA	3.4129	0.070171	1	9.1589	1.0084e-05	0.0032268	NA	NA	NA	NA	NA	NA	NA
pos	106.051	274.6		C3H7NO3	D-Serine	C00740	M+H		D-Serine, two fragments	Serine	7.64	9	1	0.78831	0.37855	1	12.025	4.6594e-07	0.00028143	13_1	Multiple	106.05	105.043	ISgroup_13_1_6	951.1	0.051
pos	106.051	274.6		C3H7NO3	L-Serine;L-2-Amino-3-hydroxypropionic acid;L-3-Hydroxy-alanine;Serine	C00065	M+H			Serine	7.64	9	1	0.78831	0.37855	1	12.025	4.6594e-07	0.00028143	13_1	Multiple	106.05	105.043	ISgroup_13_1_6	951.1	0.051
pos	106.051	274.6		C3H7NO3	Serine;2-Amino-3-hydroxypropionic acid;3-Hydroxyalanine	C00716	M+H			Serine	7.64	9	1	0.78831	0.37855	1	12.025	4.6594e-07	0.00028143	13_1	Multiple	106.05	105.043	ISgroup_13_1_6	951.1	0.051
neg	108.012	267.3		C2H7NO2S	Hypotaurine	HMDB00965	M-H		Hypotaurine, also observed in pos	Hypotaurine	3.8	10	0	1.9435	0.169	1	9.7452	5.231e-06	0.0016739	13_1	Unique	108.012	109.02	ISgroup_13_1_2	447.8	0.012
neg	108.012	267.3		C2H7NO2S	Hypotaurine;2-Aminoethanesulfinic acid	C00519	M-H				3.33	10	0	1.9435	0.169	1	9.7452	5.231e-06	0.0016739	6_1	Unique	108.012	109.02	ISgroup_6_1_2	416.4	0.012
neg	108.902	NA		NA	NA	NA	NA				NA	NA	NA	0.43885	0.5105	1	11.517	7.8502e-07	0.00025121	NA	NA	NA	NA	NA	NA	NA
pos	110.009	NA		NA	NA	NA	NA				NA	NA	NA	1.1685	0.28452	1	10.08	3.618e-06	0.0021853	NA	NA	NA	NA	NA	NA	NA
pos	110.028	266.5		C2H7NO2S	Hypotaurine;2-Aminoethanesulfinic acid	C00519	M+H		Hypotaurine with two common fragments	Hypotaurine	6	10	2	1.4637	0.23161	1	9.2286	9.3189e-06	0.0056286	6_1	Unique	110.027	109.02	ISgroup_6_1_3	8282.5	0.028
pos	110.072	303.3		C5H7N3	Brunfelsamidine	C10133	M+H				3.18	26732.7	3	0.50593	0.47997	1	13.577	1.0028e-07	6.0571e-05	13_1	Unique	110.071	109.064	ISgroup_13_1_8	90849.5	0.072
pos	111.075	303.2		C5H7N3	Brunfelsamidine	C10133	M+H_[+1]		Prostaglandin/retinoic acid/oxylipin 4 common fragments		NA	26732.7	3	0.12396	0.72615	1	10.289	2.8849e-06	0.0017425	13_1	Unique	NA	-	ISgroup_13_1_8	2518.93	0.0746
pos	112.088	300.3		C3H6N2	alpha-Aminopropiononitrile	C05714	M+ACN+H				5.71	0	0	0.029491	0.86429	1	11.769	6.0527e-07	0.00036558	13_1	Multiple	112.087	70.0531	ISgroup_13_1_9	1561.8	0.088
pos	112.088	300.3		C3H6N2	3-Aminopropiononitrile;beta-Aminopropionitrile	C05670	M+ACN+H				5.71	0	0	0.029491	0.86429	1	11.769	6.0527e-07	0.00036558	13_1	Multiple	112.087	70.0531	ISgroup_13_1_9	1561.8	0.088
neg	112.896	NA		NA	NA	NA	NA				NA	NA	NA	0.97308	0.32831	1	14.261	5.2285e-08	1.6731e-05	NA	NA	NA	NA	NA	NA	NA
pos	118.087	225.9	1.96811	C5H11NO2	2-Amino-2-methylbutanoate	C03571	M+H	Yes Valine/Betain		Valine	2.88	27000	3	0.0066446	0.93533	1	23.995	1.9215e-11	1.1606e-08	13_1	Multiple	118.086	117.079	ISgroup_13_1_9	275135	0.087
pos	118.087	225.9		C5H11NO2	D-Valine;(R)-2-Amino-3-methylbutyric acid	C06417	M+H			Valine	2.88	27000	3	0.0066446	0.93533	1	23.995	1.9215e-11	1.1606e-08	13_1	Multiple	118.086	117.079	ISgroup_13_1_9	275135	0.087
pos	118.087	225.9		C5H11NO2	L-Norvaline;L-2-Aminovaleric acid;L-2-Aminopentanoic acid;(S)-2-Aminopentanoic acid	C01826	M+H			Valine	2.88	27000	3	0.0066446	0.93533	1	23.995	1.9215e-11	1.1606e-08	13_1	Multiple	118.086	117.079	ISgroup_13_1_9	275135	0.087
pos	118.087	225.9		C5H11NO2	4-Methylaminobutyrate;gamma-N-Methylaminobutyrate	C15987	M+H			Valine	2.88	27000	3	0.0066446	0.93533	1	23.995	1.9215e-11	1.1606e-08	13_1	Multiple	118.086	117.079	ISgroup_13_1_9	275135	0.087
pos	118.087	225.9		C5H11NO2	Amyl nitrite;Isoamyl nitrite	C07457	M+H			Valine	2.88	27000	3	0.0066446	0.93533	1	23.995	1.9215e-11	1.1606e-08	13_1	Multiple	118.086	117.079	ISgroup_13_1_9	275135	0.087
pos	118.087	225.9		C5H11NO2	D-Norvaline;D-2-Aminovaleric acid;D-2-Aminopentanoic acid	C01799	M+H			Valine	2.88	27000	3	0.0066446	0.93533	1	23.995	1.9215e-11	1.1606e-08	13_1	Multiple	118.086	117.079	ISgroup_13_1_9	275135	0.087
pos	118.087	225.9		C5H11NO2	L-Valine;2-Amino-3-methylbutyric acid	C00183	M+H			Valine	2.88	27000	3	0.0066446	0.93533	1	23.995	1.9215e-11	1.1606e-08	13_1	Multiple	118.086	117.079	ISgroup_13_1_9	275135	0.087
pos	118.087	225.9		C5H11NO2	Valine	C16436	M+H			Valine	2.88	27000	3	0.0066446	0.93533	1	23.995	1.9215e-11	1.1606e-08	13_1	Multiple	118.086	117.079	ISgroup_13_1_9	275135	0.087
pos	118.087	225.9		C5H11NO2	5-Aminopentanoate;5-Aminopentanoic acid;5-Aminovaleric acid	C00431	M+H			Valine	2.88	27000	3	0.0066446	0.93533	1	23.995	1.9215e-11	1.1606e-08	13_1	Multiple	118.086	117.079	ISgroup_13_1_9	275135	0.087
pos	118.087	225.9		C5H11NO2	Betaine;Trimethylaminoacetate;Glycine betaine;NNN-Trimethylglycine;Trimethylammonioacetate	C00719	M+H			Valine	2.88	27000	3	0.0066446	0.93533	1	23.995	1.9215e-11	1.1606e-08	13_1	Multiple	118.086	117.079	ISgroup_13_1_9	275135	0.087
pos	119.09	225.9	1.98484	C5H11NO2	D-Norvaline;D-2-Aminovaleric acid;D-2-Aminopentanoic acid	C01799	M+H_[+1]			Valine	NA	27000	3	0.059305	0.80852	1	23.15	3.5132e-11	2.122e-08	13_1	Multiple	NA	-	ISgroup_13_1_10	5552.58	0.09015
pos	119.09	225.9		C5H11NO2	2-Amino-2-methylbutanoate	C03571	M+H_[+1]			Valine	NA	27000	3	0.059305	0.80852	1	23.15	3.5132e-11	2.122e-08	13_1	Multiple	NA	-	ISgroup_13_1_10	5552.58	0.09015
pos	119.09	225.9		C5H11NO2	4-Methylaminobutyrate;gamma-N-Methylaminobutyrate	C15987	M+H_[+1]			Valine	NA	27000	3	0.059305	0.80852	1	23.15	3.5132e-11	2.122e-08	13_1	Multiple	NA	-	ISgroup_13_1_10	5552.58	0.09015
pos	119.09	225.9		C5H11NO2	5-Aminopentanoate;5-Aminopentanoic acid;5-Aminovaleric acid	C00431	M+H_[+1]			Valine	NA	27000	3	0.059305	0.80852	1	23.15	3.5132e-11	2.122e-08	13_1	Multiple	NA	-	ISgroup_13_1_10	5552.58	0.09015
pos	119.09	225.9		C5H11NO2	D-Valine;(R)-2-Amino-3-methylbutyric acid	C06417	M+H_[+1]			Valine	NA	27000	3	0.059305	0.80852	1	23.15	3.5132e-11	2.122e-08	13_1	Multiple	NA	-	ISgroup_13_1_10	5552.58	0.09015
pos	119.09	225.9		C5H11NO2	Valine	C16436	M+H_[+1]			Valine	NA	27000	3	0.059305	0.80852	1	23.15	3.5132e-11	2.122e-08	13_1	Multiple	NA	-	ISgroup_13_1_10	5552.58	0.09015
pos	119.09	225.9		C5H11NO2	L-Norvaline;L-2-Aminovaleric acid;L-2-Aminopentanoic acid;(S)-2-Aminopentanoic acid	C01826	M+H_[+1]			Valine	NA	27000	3	0.059305	0.80852	1	23.15	3.5132e-11	2.122e-08	13_1	Multiple	NA	-	ISgroup_13_1_10	5552.58	0.09015
pos	119.09	225.9		C5H11NO2	L-Valine;2-Amino-3-methylbutyric acid	C00183	M+H_[+1]			Valine	NA	27000	3	0.059305	0.80852	1	23.15	3.5132e-11	2.122e-08	13_1	Multiple	NA	-	ISgroup_13_1_10	5552.58	0.09015
pos	119.09	225.9		C5H11NO2	Amyl nitrite;Isoamyl nitrite	C07457	M+H_[+1]			Valine	NA	27000	3	0.059305	0.80852	1	23.15	3.5132e-11	2.122e-08	13_1	Multiple	NA	-	ISgroup_13_1_10	5552.58	0.09015
pos	119.09	225.9		C5H11NO2	Betaine;Trimethylaminoacetate;Glycine betaine;NNN-Trimethylglycine;Trimethylammonioacetate	C00719	M+H_[+1]				NA	27000	3	0.059305	0.80852	1	23.15	3.5132e-11	2.122e-08	13_1	Multiple	NA	-	ISgroup_13_1_10	5552.58	0.09015
pos	123.041	331		C5H8O2	5-Valerolactone;delta-Valerolactone;gamma-Valerolactone	C02240	M+Na				2.44	0	0	1.4948	0.22678	1	11.751	6.1646e-07	0.00037234	13_1	Multiple	123.042	100.052	ISgroup_13_1_5	1876.5	0.041
pos	123.041	331		C5H8O2	Methyl methacrylate;MMA;Methyl 2-methylpropenoate	C14527	M+Na				2.44	0	0	1.4948	0.22678	1	11.751	6.1646e-07	0.00037234	13_1	Multiple	123.042	100.052	ISgroup_13_1_5	1876.5	0.041
pos	123.041	331		C5H8O2	Ethyl acrylate	C19238	M+Na				2.44	0	0	1.4948	0.22678	1	11.751	6.1646e-07	0.00037234	13_1	Multiple	123.042	100.052	ISgroup_13_1_5	1876.5	0.041
pos	123.041	331		C5H8O2	Tiglic acid;(E)-23-Dimethylacrylic acid	C08279	M+Na				2.44	0	0	1.4948	0.22678	1	11.751	6.1646e-07	0.00037234	13_1	Multiple	123.042	100.052	ISgroup_13_1_5	1876.5	0.041
pos	123.041	331		C5H8O2	Pentane-24-dione;Acetylacetone;24-Dioxopentane	C15499	M+Na				2.44	0	0	1.4948	0.22678	1	11.751	6.1646e-07	0.00037234	13_1	Multiple	123.042	100.052	ISgroup_13_1_5	1876.5	0.041
pos	123.041	331		C5H8O2	Glutaral;15-Pentanedial;Glutaraldehyde	C12518	M+Na				2.44	0	0	1.4948	0.22678	1	11.751	6.1646e-07	0.00037234	13_1	Multiple	123.042	100.052	ISgroup_13_1_5	1876.5	0.041
pos	125.987	348.5		CH2Cl2	Dichloromethane;Methylene chloride;Methylene dichloride	C02271	M+ACN+H		DL-3,4-Dihydroxymandelic acid, 2 common fragments	DL-3,4-Dihydroxymandelic acid	0.32	534.653	3	1.6179	0.20884	1	9.7586	5.1542e-06	0.0031132	3_1	Unique	125.987	83.9534	ISgroup_3_10_99	3282.3	0.987
neg	130.05	262.7	2.1675	C5H9NO3	4-Hydroxy-L-proline	HMDB06055	M-H	Yes Glutamate		Glutamate	6.23	10	0	0.1282	0.7217	1	9.0282	1.1695e-05	0.0037425	13_1	Multiple	130.051	131.058	ISgroup_13_1_6	1511.9	0.05
neg	130.05	262.7		C5H9NO3	2-Amino-4-oxopentanoic acid;2-Amino-4-oxopentanoate	C03341	M-H			Glutamate	5.84	10	0	0.1282	0.7217	1	9.0282	1.1695e-05	0.0037425	11_1	Multiple	130.051	131.058	ISgroup_11_1_6	1405.6	0.05
neg	130.05	262.7		C5H9NO3	trans-3-Hydroxy-L-proline;trans-L-3-Hydroxyproline	C05147	M-H			Glutamate	5.84	10	0	0.1282	0.7217	1	9.0282	1.1695e-05	0.0037425	11_1	Multiple	130.051	131.058	ISgroup_11_1_6	1405.6	0.05
neg	130.05	262.7		C5H9NO3	cis-4-Hydroxy-D-proline	HMDB60460	M-H			Glutamate	6.23	10	0	0.1282	0.7217	1	9.0282	1.1695e-05	0.0037425	13_1	Multiple	130.051	131.058	ISgroup_13_1_6	1511.9	0.05
neg	130.05	262.7		C5H9NO3	5-Amino-2-oxopentanoic acid	HMDB06272	M-H			Glutamate	6.23	10	0	0.1282	0.7217	1	9.0282	1.1695e-05	0.0037425	13_1	Multiple	130.051	131.058	ISgroup_13_1_6	1511.9	0.05
neg	130.05	262.7		C5H9NO3	trans-4-Hydroxy-D-proline	C03651	M-H			Glutamate	5.84	10	0	0.1282	0.7217	1	9.0282	1.1695e-05	0.0037425	11_1	Multiple	130.051	131.058	ISgroup_11_1_6	1405.6	0.05
neg	130.05	262.7		C5H9NO3	4-Hydroxy-2-pyrrolidinecarboxylic acid	HMDB36576	M-H			Glutamate	6.23	10	0	0.1282	0.7217	1	9.0282	1.1695e-05	0.0037425	13_1	Multiple	130.051	131.058	ISgroup_13_1_6	1511.9	0.05
neg	130.05	262.7		C5H9NO3	cis-4-Hydroxy-L-proline;L-Allohydroxyproline	C01015	M-H			Glutamate	5.84	10	0	0.1282	0.7217	1	9.0282	1.1695e-05	0.0037425	11_1	Multiple	130.051	131.058	ISgroup_11_1_6	1405.6	0.05
neg	130.05	262.7		C5H9NO3	3-Hydroxy-L-proline	HMDB02113	M-H			Glutamate	6.23	10	0	0.1282	0.7217	1	9.0282	1.1695e-05	0.0037425	13_1	Multiple	130.051	131.058	ISgroup_13_1_6	1511.9	0.05
neg	130.05	262.7		C5H9NO3	Trans-3-hydroxy-L-proline	HMDB59659	M-H			Glutamate	6.23	10	0	0.1282	0.7217	1	9.0282	1.1695e-05	0.0037425	13_1	Multiple	130.051	131.058	ISgroup_13_1_6	1511.9	0.05
neg	130.05	262.7		C5H9NO3	Hydroxyproline;L-Hydroxyproline;trans-4-Hydroxy-L-proline	C01157	M-H			Glutamate	5.84	10	0	0.1282	0.7217	1	9.0282	1.1695e-05	0.0037425	11_1	Multiple	130.051	131.058	ISgroup_11_1_6	1405.6	0.05
neg	130.05	262.7		C5H9NO3	N-Acetyl-beta-alanine	C01073	M-H			Glutamate	5.84	10	0	0.1282	0.7217	1	9.0282	1.1695e-05	0.0037425	11_1	Multiple	130.051	131.058	ISgroup_11_1_6	1405.6	0.05
neg	130.05	262.7		C5H9NO3	5-Aminolevulinate;5-Amino-4-oxopentanoate;5-Amino-4-oxovaleric acid	C00430	M-H			Glutamate	5.84	10	0	0.1282	0.7217	1	9.0282	1.1695e-05	0.0037425	11_1	Multiple	130.051	131.058	ISgroup_11_1_6	1405.6	0.05
neg	130.05	262.7		C5H9NO3	5-Aminolevulinic acid	HMDB01149	M-H			Glutamate	6.23	10	0	0.1282	0.7217	1	9.0282	1.1695e-05	0.0037425	13_1	Multiple	130.051	131.058	ISgroup_13_1_6	1511.9	0.05
neg	130.05	262.7		C5H9NO3	5-Amino-2-oxopentanoic acid;5-Amino-2-oxopentanoate;2-Oxo-5-amino-pentanoate;2-Oxo-5-aminopentanoate;alpha-Keto-delta-aminopentanoate;2-Oxo-5-aminovalerate	C01110	M-H			Glutamate	5.84	10	0	0.1282	0.7217	1	9.0282	1.1695e-05	0.0037425	11_1	Multiple	130.051	131.058	ISgroup_11_1_6	1405.6	0.05
neg	130.05	262.7		C5H9NO3	Propionylglycine	HMDB00783	M-H			Glutamate	6.23	10	0	0.1282	0.7217	1	9.0282	1.1695e-05	0.0037425	13_1	Multiple	130.051	131.058	ISgroup_13_1_6	1511.9	0.05
neg	130.05	262.7		C5H9NO3	(S)-4-Amino-5-oxopentanoate;L-Glutamate 1-semialdehyde	C03741	M-H			Glutamate	5.84	10	0	0.1282	0.7217	1	9.0282	1.1695e-05	0.0037425	11_1	Multiple	130.051	131.058	ISgroup_11_1_6	1405.6	0.05
neg	130.05	262.7		C5H9NO3	N-Acetyl-L-alanine	HMDB00766	M-H			Glutamate	6.23	10	0	0.1282	0.7217	1	9.0282	1.1695e-05	0.0037425	13_1	Multiple	130.051	131.058	ISgroup_13_1_6	1511.9	0.05
neg	130.05	262.7		C5H9NO3	cis-4-Hydroxy-D-proline	C03440	M-H			Glutamate	5.84	10	0	0.1282	0.7217	1	9.0282	1.1695e-05	0.0037425	11_1	Multiple	130.051	131.058	ISgroup_11_1_6	1405.6	0.05
neg	130.05	262.7		C5H9NO3	cis-3-Hydroxy-L-proline;cis-3-Hydroxyproline	C19706	M-H			Glutamate	5.84	10	0	0.1282	0.7217	1	9.0282	1.1695e-05	0.0037425	11_1	Multiple	130.051	131.058	ISgroup_11_1_6	1405.6	0.05
neg	130.05	262.7		C5H9NO3	L-Glutamic gamma-semialdehyde	HMDB02104	M-H			Glutamate	6.23	10	0	0.1282	0.7217	1	9.0282	1.1695e-05	0.0037425	13_1	Multiple	130.051	131.058	ISgroup_13_1_6	1511.9	0.05
neg	130.05	262.7		C5H9NO3	L-Glutamate 5-semialdehyde;L-Glutamate gamma-semialdehyde	C01165	M-H			Glutamate	5.84	10	0	0.1282	0.7217	1	9.0282	1.1695e-05	0.0037425	11_1	Multiple	130.051	131.058	ISgroup_11_1_6	1405.6	0.05
neg	130.05	262.7		C5H9NO3	4-Hydroxyproline	HMDB00725	M-H			Glutamate	6.23	10	0	0.1282	0.7217	1	9.0282	1.1695e-05	0.0037425	13_1	Multiple	130.051	131.058	ISgroup_13_1_6	1511.9	0.05
pos	130.05	262.1	2.1675	C5H7NO3	4-Oxoproline;4-Oxo-L-proline	C01877	M+H	Yes Glutamate		Glutamate	2.69	48600	3	0.0075491	0.93108	1	18.394	1.3746e-09	8.3025e-07	13_20	Multiple	130.05	129.043	ISgroup_13_1_6	210928	0.05
pos	130.05	262.1		C5H7NO3	1-Pyrroline-4-hydroxy-2-carboxylate	C04282	M+H			Glutamate	2.69	48600	3	0.0075491	0.93108	1	18.394	1.3746e-09	8.3025e-07	13_20	Multiple	130.05	129.043	ISgroup_13_1_6	210928	0.05
pos	130.05	262.1		C5H7NO3	L-1-Pyrroline-3-hydroxy-5-carboxylate;3-Hydroxy-L-1-pyrroline-5-carboxylate;(3R5S)-1-Pyrroline-3-hydroxy-5-carboxylate	C04281	M+H			Glutamate	2.69	48600	3	0.0075491	0.93108	1	18.394	1.3746e-09	8.3025e-07	13_20	Multiple	130.05	129.043	ISgroup_13_1_6	210928	0.05
pos	130.05	262.1		C5H7NO3	5-Oxo-D-proline;D-Pyroglutamic acid;D-5-Pyrrolidone-2-carboxylic acid	C02237	M+H			Glutamate	2.69	48600	3	0.0075491	0.93108	1	18.394	1.3746e-09	8.3025e-07	13_20	Multiple	130.05	129.043	ISgroup_13_1_6	210928	0.05
pos	130.05	262.1		C5H7NO3	Pidolic acid;5-Oxoproline;Pyroglutamic acid;5-Pyrrolidone-2-carboxylic acid;Pyroglutamate;5-Oxo-L-proline;L-Pyroglutamic acid;L-5-Pyrrolidone-2-carboxylic acid	C01879	M+H			Glutamate	2.69	48600	3	0.0075491	0.93108	1	18.394	1.3746e-09	8.3025e-07	13_20	Multiple	130.05	129.043	ISgroup_13_1_6	210928	0.05
neg	130.983	NA		NA	NA	NA	NA				NA	NA	NA	0.060995	0.80587	1	10.556	2.161e-06	0.00069152	NA	NA	NA	NA	NA	NA	NA
pos	134.028	323.2		C2H4O2S	Thioglycolate;Mercaptoacetic acid;Mercaptoethanoic acid;Thioglycolic acid	C02086	M+ACN+H				6.94	0	0	2.4505	0.12333	1	17.068	4.1978e-09	2.5355e-06	13_1	Unique	134.027	91.9932	ISgroup_13_1_3	2876	0.028
neg	142.089	NA		NA	NA	NA	NA				NA	NA	NA	0.46244	0.49939	1	8.9405	1.2925e-05	0.0041359	NA	NA	NA	NA	NA	NA	NA
neg	146.045	263.7	2.43409	C5H9NO4	L-Glutamic acid	HMDB00148	M-H	Yes Glutamate	Glutamate, 3 common fragments	Glutamate	4.59	47198.5	3	0.72178	0.39931	1	11.802	5.8504e-07	0.00018721	13_9	Unique	146.046	147.053	ISgroup_13_1_5	200975	0.045
neg	146.045	263.7		C5H9NO4	L-threo-3-Methylaspartate;(2S3S)-3-Methylaspartate	C03618	M-H			Glutamate	4.86	24300	3	0.72178	0.39931	1	11.802	5.8504e-07	0.00018721	11_247	Multiple	146.046	147.053	ISgroup_11_1_5	186804	0.045
neg	146.045	263.7		C5H9NO4	O-Acetyl-L-serine;O3-Acetyl-L-serine	C00979	M-H			Glutamate	4.86	24300	3	0.72178	0.39931	1	11.802	5.8504e-07	0.00018721	11_247	Multiple	146.046	147.053	ISgroup_11_1_5	186804	0.045
neg	146.045	263.7		C5H9NO4	2-Oxo-4-hydroxy-5-aminovalerate	C05941	M-H			Glutamate	4.86	24300	3	0.72178	0.39931	1	11.802	5.8504e-07	0.00018721	11_247	Multiple	146.046	147.053	ISgroup_11_1_5	186804	0.045
neg	146.045	263.7		C5H9NO4	Glutamate;Glutaminic acid;2-Aminoglutaric acid	C00302	M-H			Glutamate	4.86	24300	3	0.72178	0.39931	1	11.802	5.8504e-07	0.00018721	11_247	Multiple	146.046	147.053	ISgroup_11_1_5	186804	0.045
neg	146.045	263.7		C5H9NO4	N-Methyl-D-aspartic acid;N-Methyl-D-aspartate;NMDA	C12269	M-H			Glutamate	4.86	24300	3	0.72178	0.39931	1	11.802	5.8504e-07	0.00018721	11_247	Multiple	146.046	147.053	ISgroup_11_1_5	186804	0.045
neg	146.045	263.7		C5H9NO4	L-Glutamate;L-Glutamic acid;L-Glutaminic acid;Glutamate	C00025	M-H			Glutamate	4.86	24300	3	0.72178	0.39931	1	11.802	5.8504e-07	0.00018721	11_247	Multiple	146.046	147.053	ISgroup_11_1_5	186804	0.045
neg	146.045	263.7		C5H9NO4	3-Aminopentanedioate;Isoglutamate;Isoglutamic acid;3-Aminopentanedioic acid	C05574	M-H			Glutamate	4.86	24300	3	0.72178	0.39931	1	11.802	5.8504e-07	0.00018721	11_247	Multiple	146.046	147.053	ISgroup_11_1_5	186804	0.045
neg	146.045	263.7		C5H9NO4	N-(Carboxymethyl)-D-alanine;Strombine	C03790	M-H			Glutamate	4.86	24300	3	0.72178	0.39931	1	11.802	5.8504e-07	0.00018721	11_247	Multiple	146.046	147.053	ISgroup_11_1_5	186804	0.045
neg	146.045	263.7		C5H9NO4	L-4-Hydroxyglutamate semialdehyde	C05938	M-H			Glutamate	4.86	24300	3	0.72178	0.39931	1	11.802	5.8504e-07	0.00018721	11_247	Multiple	146.046	147.053	ISgroup_11_1_5	186804	0.045
neg	146.045	263.7		C5H9NO4	D-Glutamate;D-Glutamic acid;D-Glutaminic acid;D-2-Aminoglutaric acid	C00217	M-H			Glutamate	4.86	24300	3	0.72178	0.39931	1	11.802	5.8504e-07	0.00018721	11_247	Multiple	146.046	147.053	ISgroup_11_1_5	186804	0.045
neg	146.046	163.3		C4H7NO2	1-Aminocyclopropane-1-carboxylate;1-Aminocyclopropane-1-carboxylic acid	C01234	M-H+HCOOH				2.33	0	0	0.63809	0.4279	1	14.297	5.0546e-08	1.6175e-05	6_1	Multiple	146.046	101.048	ISgroup_6_1_5	1427.9	0.046
neg	146.046	163.3		C4H7NO2	L-3-Aminodihydro-2(3H)-furanone	HMDB29387	M-H+HCOOH				2.19	0	0	0.63809	0.4279	1	14.297	5.0546e-08	1.6175e-05	13_1	Multiple	146.046	101.048	ISgroup_13_1_5	1535.9	0.046
neg	146.046	163.3		C4H7NO2	Diacetylmonoxime;23-Butanedione monoxime	C07509	M-H+HCOOH				2.33	0	0	0.63809	0.4279	1	14.297	5.0546e-08	1.6175e-05	6_1	Multiple	146.046	101.048	ISgroup_6_1_5	1427.9	0.046
neg	146.046	163.3		C4H7NO2	1-Aminocyclopropanecarboxylic acid	HMDB36458	M-H+HCOOH				2.19	0	0	0.63809	0.4279	1	14.297	5.0546e-08	1.6175e-05	13_1	Multiple	146.046	101.048	ISgroup_13_1_5	1535.9	0.046
neg	146.046	163.3		C4H7NO2	3-Oxobutanamide;Acetoacetamide;AAA	C11106	M-H+HCOOH				2.33	0	0	0.63809	0.4279	1	14.297	5.0546e-08	1.6175e-05	6_1	Multiple	146.046	101.048	ISgroup_6_1_5	1427.9	0.046
neg	146.046	163.3		C6H7N5O	N2-Methylguanine	HMDB06040	M-H2O-H				7.67	0	0	0.63809	0.4279	1	14.297	5.0546e-08	1.6175e-05	13_1	Multiple	146.047	165.065	ISgroup_13_1_5	1535.9	0.046
neg	146.046	163.3		C4H7NO2	L-Homoserine lactone	C19777	M-H+HCOOH				2.33	0	0	0.63809	0.4279	1	14.297	5.0546e-08	1.6175e-05	6_1	Multiple	146.046	101.048	ISgroup_6_1_5	1427.9	0.046
neg	146.046	163.3		C6H7N5O	7-Methylguanine	HMDB00897	M-H2O-H				7.67	0	0	0.63809	0.4279	1	14.297	5.0546e-08	1.6175e-05	13_1	Multiple	146.047	165.065	ISgroup_13_1_5	1535.9	0.046
neg	146.046	163.3		C4H7NO2	L-Azetidine 2-carboxylic acid;Azetidyl-2-carboxylic acid;(S)-(-)-Azetidine-2-carboxylic acid	C08267	M-H+HCOOH				2.33	0	0	0.63809	0.4279	1	14.297	5.0546e-08	1.6175e-05	6_1	Multiple	146.046	101.048	ISgroup_6_1_5	1427.9	0.046
neg	146.046	163.3		C4H7NO2	N-Methylolacrylamide;N-(Hydroxymethyl)acrylamide	C19456	M-H+HCOOH				2.33	0	0	0.63809	0.4279	1	14.297	5.0546e-08	1.6175e-05	6_1	Multiple	146.046	101.048	ISgroup_6_1_5	1427.9	0.046
neg	146.046	163.3		C4H7NO2	(S)-2-Azetidinecarboxylic acid	HMDB29615	M-H+HCOOH				2.19	0	0	0.63809	0.4279	1	14.297	5.0546e-08	1.6175e-05	13_1	Multiple	146.046	101.048	ISgroup_13_1_5	1535.9	0.046
neg	146.046	163.3		C6H7N5O	1-Methylguanine	HMDB03282	M-H2O-H				7.67	0	0	0.63809	0.4279	1	14.297	5.0546e-08	1.6175e-05	13_1	Multiple	146.047	165.065	ISgroup_13_1_5	1535.9	0.046
neg	146.046	163.3		C4H7NO2	2-Aminobut-2-enoate;(2Z)-2-Aminobut-2-enoic acid;2-Ammoniobut-2-enoate	C17234	M-H+HCOOH				2.33	0	0	0.63809	0.4279	1	14.297	5.0546e-08	1.6175e-05	6_1	Multiple	146.046	101.048	ISgroup_6_1_5	1427.9	0.046
neg	146.046	163.3		C4H7NO2	Homoserine lactone;2-Aminobutan-4-olide	C02926	M-H+HCOOH				2.33	0	0	0.63809	0.4279	1	14.297	5.0546e-08	1.6175e-05	6_1	Multiple	146.046	101.048	ISgroup_6_1_5	1427.9	0.046
neg	146.046	163.3		C6H7N5O	7-Methylguanine	C02242	M-H2O-H				7.94	0	0	0.63809	0.4279	1	14.297	5.0546e-08	1.6175e-05	6_1	Multiple	146.047	165.065	ISgroup_6_1_5	1427.9	0.046
neg	146.046	163.3		C6H7N5O	3-Methylguanine;2-Amino-37-dihydro-3-methyl-6H-purin-6-one	C02230	M-H2O-H				7.94	0	0	0.63809	0.4279	1	14.297	5.0546e-08	1.6175e-05	6_1	Multiple	146.047	165.065	ISgroup_6_1_5	1427.9	0.046
neg	146.046	163.3		C6H7N5O	3-Methylguanine	HMDB01566	M-H2O-H				7.67	0	0	0.63809	0.4279	1	14.297	5.0546e-08	1.6175e-05	13_1	Multiple	146.047	165.065	ISgroup_13_1_5	1535.9	0.046
neg	147.049	264		C6H12O2S	Ethyl 3-(methylthio)propanoate	HMDB40413	M-H				1.5	23592.2	3	0.89231	0.34906	1	14.4	4.5923e-08	1.4695e-05	13_1	Multiple	147.049	148.056	ISgroup_13_1_5	4304.2	0.049
neg	147.049	264		C6H12O2S	246-Trimethyl-135-dioxathiane	HMDB39653	M-H				1.5	23592.2	3	0.89231	0.34906	1	14.4	4.5923e-08	1.4695e-05	13_1	Multiple	147.049	148.056	ISgroup_13_1_5	4304.2	0.049
neg	147.049	264		C6H12O2S	Ethyl 3-mercaptobutyrate	HMDB32271	M-H				1.5	23592.2	3	0.89231	0.34906	1	14.4	4.5923e-08	1.4695e-05	13_1	Multiple	147.049	148.056	ISgroup_13_1_5	4304.2	0.049
neg	147.049	264		C6H12O2S	Methylthiomethyl butyrate	HMDB38299	M-H				1.5	23592.2	3	0.89231	0.34906	1	14.4	4.5923e-08	1.4695e-05	13_1	Multiple	147.049	148.056	ISgroup_13_1_5	4304.2	0.049
neg	147.049	264		C6H12O2S	3-(Methylthio)propyl acetate	HMDB31717	M-H				1.5	23592.2	3	0.89231	0.34906	1	14.4	4.5923e-08	1.4695e-05	13_1	Multiple	147.049	148.056	ISgroup_13_1_5	4304.2	0.049
neg	147.049	264		C6H12O2S	3-Mercapto-3-methylbutyl formate	HMDB36193	M-H				1.5	23592.2	3	0.89231	0.34906	1	14.4	4.5923e-08	1.4695e-05	13_1	Multiple	147.049	148.056	ISgroup_13_1_5	4304.2	0.049
neg	147.049	264		C6H12O2S	Propyl 2-mercaptopropionate	HMDB32495	M-H				1.5	23592.2	3	0.89231	0.34906	1	14.4	4.5923e-08	1.4695e-05	13_1	Multiple	147.049	148.056	ISgroup_13_1_5	4304.2	0.049
neg	147.049	264		C6H12O2S	Methyl 4-(methylthio)butyrate	HMDB37619	M-H				1.5	23592.2	3	0.89231	0.34906	1	14.4	4.5923e-08	1.4695e-05	13_1	Multiple	147.049	148.056	ISgroup_13_1_5	4304.2	0.049
neg	147.049	264		C6H12O2S	Methyl 2-(methylthio)butyrate	HMDB41306	M-H				1.5	23592.2	3	0.89231	0.34906	1	14.4	4.5923e-08	1.4695e-05	13_1	Multiple	147.049	148.056	ISgroup_13_1_5	4304.2	0.049
neg	147.049	264		C6H12O2S	Methyl 3-(methylthio)butanoate	HMDB32410	M-H				1.5	23592.2	3	0.89231	0.34906	1	14.4	4.5923e-08	1.4695e-05	13_1	Multiple	147.049	148.056	ISgroup_13_1_5	4304.2	0.049
pos	148.061	262.3	2.46768	C5H9NO4	L-threo-3-Methylaspartate;(2S3S)-3-Methylaspartate	C03618	M+H	Yes Glutamate		Glutamate	2.7	26213.6	3	0.01688	0.89711	1	19.57	5.2972e-10	3.1995e-07	13_1	Multiple	148.06	147.053	ISgroup_13_1_7	73227.2	0.061
pos	148.061	262.3		C5H9NO4	3-Aminopentanedioate;Isoglutamate;Isoglutamic acid;3-Aminopentanedioic acid	C05574	M+H			Glutamate	2.7	26213.6	3	0.01688	0.89711	1	19.57	5.2972e-10	3.1995e-07	13_1	Multiple	148.06	147.053	ISgroup_13_1_7	73227.2	0.061
pos	148.061	262.3		C5H9NO4	Glutamate;Glutaminic acid;2-Aminoglutaric acid	C00302	M+H			Glutamate	2.7	26213.6	3	0.01688	0.89711	1	19.57	5.2972e-10	3.1995e-07	13_1	Multiple	148.06	147.053	ISgroup_13_1_7	73227.2	0.061
pos	148.061	262.3		C5H9NO4	D-Glutamate;D-Glutamic acid;D-Glutaminic acid;D-2-Aminoglutaric acid	C00217	M+H			Glutamate	2.7	26213.6	3	0.01688	0.89711	1	19.57	5.2972e-10	3.1995e-07	13_1	Multiple	148.06	147.053	ISgroup_13_1_7	73227.2	0.061
pos	148.061	262.3		C5H9NO4	N-(Carboxymethyl)-D-alanine;Strombine	C03790	M+H			Glutamate	2.7	26213.6	3	0.01688	0.89711	1	19.57	5.2972e-10	3.1995e-07	13_1	Multiple	148.06	147.053	ISgroup_13_1_7	73227.2	0.061
pos	148.061	262.3		C5H9NO4	L-Glutamate;L-Glutamic acid;L-Glutaminic acid;Glutamate	C00025	M+H			Glutamate	2.7	26213.6	3	0.01688	0.89711	1	19.57	5.2972e-10	3.1995e-07	13_1	Multiple	148.06	147.053	ISgroup_13_1_7	73227.2	0.061
pos	148.061	262.3		C5H9NO4	O-Acetyl-L-serine;O3-Acetyl-L-serine	C00979	M+H			Glutamate	2.7	26213.6	3	0.01688	0.89711	1	19.57	5.2972e-10	3.1995e-07	13_1	Multiple	148.06	147.053	ISgroup_13_1_7	73227.2	0.061
pos	148.061	262.3		C5H9NO4	L-4-Hydroxyglutamate semialdehyde	C05938	M+H			Glutamate	2.7	26213.6	3	0.01688	0.89711	1	19.57	5.2972e-10	3.1995e-07	13_1	Multiple	148.06	147.053	ISgroup_13_1_7	73227.2	0.061
pos	148.061	262.3		C5H9NO4	2-Oxo-4-hydroxy-5-aminovalerate	C05941	M+H			Glutamate	2.7	26213.6	3	0.01688	0.89711	1	19.57	5.2972e-10	3.1995e-07	13_1	Multiple	148.06	147.053	ISgroup_13_1_7	73227.2	0.061
pos	148.061	262.3		C5H9NO4	N-Methyl-D-aspartic acid;N-Methyl-D-aspartate;NMDA	C12269	M+H			Glutamate	2.7	26213.6	3	0.01688	0.89711	1	19.57	5.2972e-10	3.1995e-07	13_1	Multiple	148.06	147.053	ISgroup_13_1_7	73227.2	0.061
pos	148.08	285.7		C5H10N2O3	L-Glutamine;L-2-Aminoglutaramic acid	C00064	M+H_[+1]	YES glutamine	Glutamine 3 common fragments	Glutamine	NA	28571.4	3	0.77287	0.38323	1	14.148	5.8211e-08	3.5159e-05	13_1	Multiple	NA	-	ISgroup_13_1_8	470.57	0.0799
pos	148.08	285.7		C5H10N2O3	Glutamine;2-Aminoglutaramic acid	C00303	M+H_[+1]			Glutamine	NA	28571.4	3	0.77287	0.38323	1	14.148	5.8211e-08	3.5159e-05	13_1	Multiple	NA	-	ISgroup_13_1_8	470.57	0.0799
pos	148.08	285.7		C5H10N2O3	D-Glutamine;D-2-Aminoglutaramic acid	C00819	M+H_[+1]			Glutamine	NA	28571.4	3	0.77287	0.38323	1	14.148	5.8211e-08	3.5159e-05	13_1	Multiple	NA	-	ISgroup_13_1_8	470.57	0.0799
pos	148.08	285.7		C5H10N2O3	Isoglutamine;45-Diamino-5-oxopentanoic acid;DL-Isoglutamine	C16673	M+H_[+1]			Glutamine	NA	28571.4	3	0.77287	0.38323	1	14.148	5.8211e-08	3.5159e-05	13_1	Multiple	NA	-	ISgroup_13_1_8	470.57	0.0799
pos	148.08	285.7		C5H10N2O3	3-Ureidoisobutyrate	C05100	M+H_[+1]			Glutamine	NA	28571.4	3	0.77287	0.38323	1	14.148	5.8211e-08	3.5159e-05	13_1	Multiple	NA	-	ISgroup_13_1_8	470.57	0.0799
pos	149.065	262.6		C5H9NO4	N-(Carboxymethyl)-D-alanine;Strombine	C03790	M+H_[+1]				NA	26213.6	3	0.01325	0.90879	1	17.009	4.416e-09	2.6673e-06	13_1	Multiple	NA	-	ISgroup_13_1_7	2151.12	0.06487
pos	149.065	262.6		C5H9NO4	2-Oxo-4-hydroxy-5-aminovalerate	C05941	M+H_[+1]				NA	26213.6	3	0.01325	0.90879	1	17.009	4.416e-09	2.6673e-06	13_1	Multiple	NA	-	ISgroup_13_1_7	2151.12	0.06487
pos	149.065	262.6		C5H9NO4	D-Glutamate;D-Glutamic acid;D-Glutaminic acid;D-2-Aminoglutaric acid	C00217	M+H_[+1]				NA	26213.6	3	0.01325	0.90879	1	17.009	4.416e-09	2.6673e-06	13_1	Multiple	NA	-	ISgroup_13_1_7	2151.12	0.06487
pos	149.065	262.6		C5H9NO4	N-Methyl-D-aspartic acid;N-Methyl-D-aspartate;NMDA	C12269	M+H_[+1]				NA	26213.6	3	0.01325	0.90879	1	17.009	4.416e-09	2.6673e-06	13_1	Multiple	NA	-	ISgroup_13_1_7	2151.12	0.06487
pos	149.065	262.6		C5H9NO4	L-Glutamate;L-Glutamic acid;L-Glutaminic acid;Glutamate	C00025	M+H_[+1]				NA	26213.6	3	0.01325	0.90879	1	17.009	4.416e-09	2.6673e-06	13_1	Multiple	NA	-	ISgroup_13_1_7	2151.12	0.06487
pos	149.065	262.6		C5H9NO4	L-4-Hydroxyglutamate semialdehyde	C05938	M+H_[+1]				NA	26213.6	3	0.01325	0.90879	1	17.009	4.416e-09	2.6673e-06	13_1	Multiple	NA	-	ISgroup_13_1_7	2151.12	0.06487
pos	149.065	262.6		C5H9NO4	Glutamate;Glutaminic acid;2-Aminoglutaric acid	C00302	M+H_[+1]				NA	26213.6	3	0.01325	0.90879	1	17.009	4.416e-09	2.6673e-06	13_1	Multiple	NA	-	ISgroup_13_1_7	2151.12	0.06487
pos	149.065	262.6		C5H9NO4	3-Aminopentanedioate;Isoglutamate;Isoglutamic acid;3-Aminopentanedioic acid	C05574	M+H_[+1]				NA	26213.6	3	0.01325	0.90879	1	17.009	4.416e-09	2.6673e-06	13_1	Multiple	NA	-	ISgroup_13_1_7	2151.12	0.06487
pos	149.065	262.6		C5H9NO4	O-Acetyl-L-serine;O3-Acetyl-L-serine	C00979	M+H_[+1]				NA	26213.6	3	0.01325	0.90879	1	17.009	4.416e-09	2.6673e-06	13_1	Multiple	NA	-	ISgroup_13_1_7	2151.12	0.06487
pos	149.065	262.6		C5H9NO4	L-threo-3-Methylaspartate;(2S3S)-3-Methylaspartate	C03618	M+H_[+1]				NA	26213.6	3	0.01325	0.90879	1	17.009	4.416e-09	2.6673e-06	13_1	Multiple	NA	-	ISgroup_13_1_7	2151.12	0.06487
pos	151.036	330.9		C6H8O3	(4E)-2-Oxohexenoic acid;2-Oxohex-trans-4-enoate	C06761	M+Na				0.53	0	0	1.0847	0.30229	1	12.796	2.15e-07	0.00012986	13_1	Multiple	151.037	128.047	ISgroup_13_1_4	1496.3	0.036
pos	151.036	330.9		C6H8O3	4-Hydroxy-25-dimethylfuran-3(2H)-one;Dimethylhydroxy furanone	C20717	M+Na				0.53	0	0	1.0847	0.30229	1	12.796	2.15e-07	0.00012986	13_1	Multiple	151.037	128.047	ISgroup_13_1_4	1496.3	0.036
pos	151.036	330.9		C6H8O3	Dihydro-44-dimethyl-23-furandione;2-Dehydropantoyl lactone;2-Dehydropantolactone	C01125	M+Na				0.53	0	0	1.0847	0.30229	1	12.796	2.15e-07	0.00012986	13_1	Multiple	151.037	128.047	ISgroup_13_1_4	1496.3	0.036
pos	151.036	330.9		C6H8O3	(2Z4Z)-2-Hydroxyhexa-24-dienoate;(2Z4Z)-2-Hydroxyhexa-24-dienoic acid	C20240	M+Na				0.53	0	0	1.0847	0.30229	1	12.796	2.15e-07	0.00012986	13_1	Multiple	151.037	128.047	ISgroup_13_1_4	1496.3	0.036
pos	151.036	330.9		C6H8O3	5-Hydroxymethylfurfuryl alcohol;25-Bis(hydroxymethyl)furan	C20443	M+Na				0.53	0	0	1.0847	0.30229	1	12.796	2.15e-07	0.00012986	13_1	Multiple	151.037	128.047	ISgroup_13_1_4	1496.3	0.036
pos	151.036	330.9		C6H8O3	Dihydrophloroglucinol	C06719	M+Na				0.53	0	0	1.0847	0.30229	1	12.796	2.15e-07	0.00012986	13_1	Multiple	151.037	128.047	ISgroup_13_1_4	1496.3	0.036
pos	151.036	330.9		C6H8O3	2-Hydroxy-cis-hex-24-dienoate	C11354	M+Na				0.53	0	0	1.0847	0.30229	1	12.796	2.15e-07	0.00012986	13_1	Multiple	151.037	128.047	ISgroup_13_1_4	1496.3	0.036
pos	151.985	NA		NA	NA	NA	NA		L-Cystine, 2 common fragments	Cystine	NA	NA	NA	0.077465	0.78183	1	9.7547	5.1763e-06	0.0031265	NA	NA	NA	NA	NA	NA	NA
pos	152.058	321	2.53429	C5H5N5O	Guanine;2-Amino-6-hydroxypurine	C00242	M+H	Yes Guanine		Guanine	6.12	10	0	0.040457	0.84135	1	12.164	4.0447e-07	0.0002443	13_8	Unique	152.057	151.049	ISgroup_13_1_6	17922.3	0.058
neg	154.062	302.7	5.045	C6H9N3O2	L-Histidine;(S)-alpha-Amino-1H-imidazole-4-propionic acid	C00135	M-H	Yes Histidine		Histidine	2.21	26470.6	3	2.4092	0.12647	1	12.418	3.1319e-07	0.00010022	3_1	Multiple	154.062	155.07	ISgroup_3_10_7	19799.5	0.062
neg	154.062	302.7		C6H9N3O2	Histidine;alpha-Amino-1H-imidazole-4-propionic acid	C00768	M-H			Histidine	2.21	26470.6	3	2.4092	0.12647	1	12.418	3.1319e-07	0.00010022	3_1	Multiple	154.062	155.07	ISgroup_3_10_7	19799.5	0.062
neg	154.062	302.7		C6H9N3O2	D-Histidine;(R)-alpha-Amino-1H-imidazole-4-propionic acid	C06419	M-H			Histidine	2.21	26470.6	3	2.4092	0.12647	1	12.418	3.1319e-07	0.00010022	3_1	Multiple	154.062	155.07	ISgroup_3_10_7	19799.5	0.062
neg	154.062	302.7		C6H9N3O2	L-Histidine	HMDB00177	M-H			Histidine	2.08	26483.6	3	2.4092	0.12647	1	12.418	3.1319e-07	0.00010022	14_1	Unique	154.062	155.069	ISgroup_14_7_7	21301	0.062
neg	154.062	302.7		C6H9N3O2	3-(Pyrazol-1-yl)-L-alanine;beta-Pyrazol-1-ylalanine	C01162	M-H			Histidine	2.21	26470.6	3	2.4092	0.12647	1	12.418	3.1319e-07	0.00010022	3_1	Multiple	154.062	155.07	ISgroup_3_10_7	19799.5	0.062
neg	155.065	302.9	5.04833	C6H9N3O2	L-Histidine;(S)-alpha-Amino-1H-imidazole-4-propionic acid	C00135	M-H_[-1]			Histidine	NA	26470.6	3	0.61442	0.43655	1	9.8217	4.8069e-06	0.0015382	3_1	Multiple	NA	-	ISgroup_3_10_7	784.2	0.06467
neg	155.065	302.9		C6H9N3O2	D-Histidine;(R)-alpha-Amino-1H-imidazole-4-propionic acid	C06419	M-H_[-1]			Histidine	NA	26470.6	3	0.61442	0.43655	1	9.8217	4.8069e-06	0.0015382	3_1	Multiple	NA	-	ISgroup_3_10_7	784.2	0.06467
neg	155.065	302.9		C6H9N3O2	3-(Pyrazol-1-yl)-L-alanine;beta-Pyrazol-1-ylalanine	C01162	M-H_[-1]			Histidine	NA	26470.6	3	0.61442	0.43655	1	9.8217	4.8069e-06	0.0015382	3_1	Multiple	NA	-	ISgroup_3_10_7	784.2	0.06467
neg	155.065	302.9		C6H9N3O2	L-Histidine	HMDB00177	M-H_[-1]			Histidine	NA	26483.6	3	0.61442	0.43655	1	9.8217	4.8069e-06	0.0015382	14_1	Unique	NA	-	ISgroup_14_7_7	843.443	0.06467
neg	155.065	302.9		C6H9N3O2	Histidine;alpha-Amino-1H-imidazole-4-propionic acid	C00768	M-H_[-1]			Histidine	NA	26470.6	3	0.61442	0.43655	1	9.8217	4.8069e-06	0.0015382	3_1	Multiple	NA	-	ISgroup_3_10_7	784.2	0.06467
pos	156.077	303.2	5.05333	C6H9N3O2	Histidine;alpha-Amino-1H-imidazole-4-propionic acid	C00768	M+H	Yes Histidine		Histidine	3.2	26732.7	3	0.83749	0.36418	1	17.125	3.9986e-09	2.4151e-06	13_1	Multiple	156.077	155.07	ISgroup_13_1_8	87942.4	0.077
pos	156.077	303.2		C6H9N3O2	D-Histidine;(R)-alpha-Amino-1H-imidazole-4-propionic acid	C06419	M+H			Histidine	3.2	26732.7	3	0.83749	0.36418	1	17.125	3.9986e-09	2.4151e-06	13_1	Multiple	156.077	155.07	ISgroup_13_1_8	87942.4	0.077
pos	156.077	303.2		C6H9N3O2	L-Histidine;(S)-alpha-Amino-1H-imidazole-4-propionic acid	C00135	M+H			Histidine	3.2	26732.7	3	0.83749	0.36418	1	17.125	3.9986e-09	2.4151e-06	13_1	Multiple	156.077	155.07	ISgroup_13_1_8	87942.4	0.077
pos	156.077	303.2		C6H9N3O2	3-(Pyrazol-1-yl)-L-alanine;beta-Pyrazol-1-ylalanine	C01162	M+H			Histidine	3.2	26732.7	3	0.83749	0.36418	1	17.125	3.9986e-09	2.4151e-06	13_1	Multiple	156.077	155.07	ISgroup_13_1_8	87942.4	0.077
pos	157.046	224.3		C3H10NO4P	D-1-Aminopropan-2-ol O-phosphate;(R)-1-Aminopropan-2-yl phosphate	C04122	M+H_[+1]				NA	27000	3	2.4205	0.1256	1	12.532	2.7938e-07	0.00016874	13_1	Multiple	NA	-	ISgroup_13_1_5	2369	0.04629
pos	157.046	224.3		C3H10NO4P	L-1-Aminopropan-2-ol O-phosphate;(S)-1-Aminopropan-2-yl phosphate	C04126	M+H_[+1]				NA	27000	3	2.4205	0.1256	1	12.532	2.7938e-07	0.00016874	13_1	Multiple	NA	-	ISgroup_13_1_5	2369	0.04629
pos	157.046	224.3		C3H10NO4P	N-Methylethanolamine phosphate	C01210	M+H_[+1]				NA	27000	3	2.4205	0.1256	1	12.532	2.7938e-07	0.00016874	13_1	Multiple	NA	-	ISgroup_13_1_5	2369	0.04629
pos	157.08	303.3		C6H9N3O2	D-Histidine;(R)-alpha-Amino-1H-imidazole-4-propionic acid	C06419	M+H_[+1]				NA	26732.7	3	0.027733	0.86836	1	10.341	2.7257e-06	0.0016463	13_1	Multiple	NA	-	ISgroup_13_1_9	3042.21	0.08046
pos	157.08	303.3		C6H9N3O2	Histidine;alpha-Amino-1H-imidazole-4-propionic acid	C00768	M+H_[+1]				NA	26732.7	3	0.027733	0.86836	1	10.341	2.7257e-06	0.0016463	13_1	Multiple	NA	-	ISgroup_13_1_9	3042.21	0.08046
pos	157.08	303.3		C6H9N3O2	L-Histidine;(S)-alpha-Amino-1H-imidazole-4-propionic acid	C00135	M+H_[+1]				NA	26732.7	3	0.027733	0.86836	1	10.341	2.7257e-06	0.0016463	13_1	Multiple	NA	-	ISgroup_13_1_9	3042.21	0.08046
pos	157.08	303.3		C6H9N3O2	3-(Pyrazol-1-yl)-L-alanine;beta-Pyrazol-1-ylalanine	C01162	M+H_[+1]				NA	26732.7	3	0.027733	0.86836	1	10.341	2.7257e-06	0.0016463	13_1	Multiple	NA	-	ISgroup_13_1_9	3042.21	0.08046
neg	157.037	202.4		C4H6N4O3	Allantoin	HMDB00462	M-H	YES Alantoin		Alantoin	0.19	10	0	1.2954	0.26008	1	9.6206	6.0069e-06	0.0019222	13_1	Unique	157.037	158.044	ISgroup_13_1_4	2483.9	0.037
neg	157.037	202.4		C4H6N4O3	(S)-Allantoin;(S)()-Allantoin	C02350	M-H			Alantoin	0.25	10	0	1.2954	0.26008	1	9.6206	6.0069e-06	0.0019222	11_1	Multiple	157.037	158.044	ISgroup_11_1_4	2309.3	0.037
neg	157.037	202.4		C4H6N4O3	Allantoin;5-Ureidohydantoin;Glyoxyldiureide	C01551	M-H			Alantoin	0.25	10	0	1.2954	0.26008	1	9.6206	6.0069e-06	0.0019222	11_1	Multiple	157.037	158.044	ISgroup_11_1_4	2309.3	0.037
neg	157.037	202.4		C4H6N4O3	(R)(-)-Allantoin;(R)-Allantoin	C02348	M-H			Alantoin	0.25	10	0	1.2954	0.26008	1	9.6206	6.0069e-06	0.0019222	11_1	Multiple	157.037	158.044	ISgroup_11_1_4	2309.3	0.037
pos	158.042	224.3		C3H10NO4P	D-1-Aminopropan-2-ol O-phosphate;(R)-1-Aminopropan-2-yl phosphate	C04122	M+H_[+2]				NA	27000	3	2.0994	0.15314	1	12.498	2.8902e-07	0.00017457	13_1	Multiple	NA	-	ISgroup_13_1_5	3320.03	0.04161
pos	158.042	224.3		C3H10NO4P	N-Methylethanolamine phosphate	C01210	M+H_[+2]				NA	27000	3	2.0994	0.15314	1	12.498	2.8902e-07	0.00017457	13_1	Multiple	NA	-	ISgroup_13_1_5	3320.03	0.04161
pos	158.042	224.3		C3H10NO4P	L-1-Aminopropan-2-ol O-phosphate;(S)-1-Aminopropan-2-yl phosphate	C04126	M+H_[+2]				NA	27000	3	2.0994	0.15314	1	12.498	2.8902e-07	0.00017457	13_1	Multiple	NA	-	ISgroup_13_1_5	3320.03	0.04161
pos	159.077	276.5	4.60833	C6H10N2O3	5-Hydroxyectoine	C16432	M+H		Citrulline, 6 common fragments	Citrulline	2.64	26732.7	3	0.05746	0.81146	1	8.7711	1.5693e-05	0.0094789	13_1	Multiple	159.076	158.069	ISgroup_13_1_8	132777	0.077
pos	159.077	276.5		C6H10N2O3	4-Methylene-L-glutamine	C01109	M+H				2.64	26732.7	3	0.05746	0.81146	1	8.7711	1.5693e-05	0.0094789	13_1	Multiple	159.076	158.069	ISgroup_13_1_8	132777	0.077
pos	164.009	NA		NA	NA	NA	NA				NA	NA	NA	1.4707	0.23051	1	13.392	1.1994e-07	7.2441e-05	NA	NA	NA	NA	NA	NA	NA
neg	168.043	293		C4H12NO4P	Phosphodimethylethanolamine	C13482	M-H				2.26	10	0	0.025119	0.87466	1	17.11	4.0472e-09	1.2951e-06	11_1	Unique	168.043	169.05	ISgroup_11_1_5	7423	0.043
neg	168.043	293		C4H12NO4P	Phosphodimethylethanolamine	HMDB60244	M-H				2.26	9	1	0.025119	0.87466	1	17.11	4.0472e-09	1.2951e-06	13_1	Unique	168.043	169.05	ISgroup_13_1_5	7985.6	0.043
neg	170.944	240.6		C6H5BrO	Bromobenzene-34-oxide;Bromobenzene-34-epoxide	C14839	M-H				7.37	9	1	1.93	0.17046	1	11.333	9.499e-07	0.00030397	2_1	Multiple	170.945	171.952	ISgroup_2_21_95	608.8	0.944
neg	170.944	240.6		C6H5BrO	Bromobenzene-23-oxide;Bromobenzene-23-epoxide	C14840	M-H				7.37	9	1	1.93	0.17046	1	11.333	9.499e-07	0.00030397	2_1	Multiple	170.945	171.952	ISgroup_2_21_95	608.8	0.944
neg	170.944	240.6		C6H5BrO	2-Bromophenol	HMDB32059	M-H				7.25	9	1	1.93	0.17046	1	11.333	9.499e-07	0.00030397	3_1	Multiple	170.945	171.952	ISgroup_3_6_95	654.7	0.944
neg	170.944	240.6		C6H5BrO	Bromobenzene-34-oxide	HMDB60448	M-H				7.25	9	1	1.93	0.17046	1	11.333	9.499e-07	0.00030397	3_1	Multiple	170.945	171.952	ISgroup_3_6_95	654.7	0.944
neg	170.944	240.6		C6H5BrO	2-Bromophenol;o-Bromophenol	C14841	M-H				7.37	9	1	1.93	0.17046	1	11.333	9.499e-07	0.00030397	2_1	Multiple	170.945	171.952	ISgroup_2_21_95	608.8	0.944
neg	170.944	240.6		C6H5BrO	Bromobenzene-23-oxide	HMDB60446	M-H				7.25	9	1	1.93	0.17046	1	11.333	9.499e-07	0.00030397	3_1	Multiple	170.945	171.952	ISgroup_3_6_95	654.7	0.944
neg	170.944	240.6		C6H5BrO	4-Bromophenol	C14453	M-H				7.37	9	1	1.93	0.17046	1	11.333	9.499e-07	0.00030397	2_1	Multiple	170.945	171.952	ISgroup_2_21_95	608.8	0.944
pos	174.07	332.1	5.535	C8H12ClNO	Allidochlor	C19043	M+H	Yes Citrulline		Citrulline	8.9	10	0	0.043167	0.83619	1	10.348	2.7047e-06	0.0016337	13_1	Unique	174.068	173.061	ISgroup_13_1_7	389.2	0.07
neg	174.088	277.3		C6H13N3O3	Citrulline	HMDB00904	M-H			Citrulline	1.67	26738.7	3	0.058536	0.80974	1	11.203	1.0889e-06	0.00034844	14_1	Unique	174.088	175.096	ISgroup_14_7_9	4612	0.088
neg	174.088	277.3		C6H13N3O3	L-Citrulline;2-Amino-5-ureidovaleric acid;Citrulline	C00327	M-H			Citrulline	1.67	26732.7	3	0.058536	0.80974	1	11.203	1.0889e-06	0.00034844	3_1	Unique	174.088	175.096	ISgroup_3_10_9	4287.3	0.088
pos	175.119	300.1	5.00167	C6H14N4O2	L-Arginine;(S)-2-Amino-5-guanidinovaleric acid;L-Arg	C00062	M+H	Yes Arginine		Arginine	1.66	27000	3	0.92538	0.34035	1	18.972	8.5704e-10	5.1765e-07	13_1	Multiple	175.119	174.112	ISgroup_13_1_12	216014	0.119
pos	175.119	300.1		C6H14N4O2	Amino acid(Arg-);Arginine;2-Amino-5-guanidinovaleric acid	C02385	M+H			Arginine	1.66	27000	3	0.92538	0.34035	1	18.972	8.5704e-10	5.1765e-07	13_1	Multiple	175.119	174.112	ISgroup_13_1_12	216014	0.119
pos	175.119	300.1		C6H14N4O2	D-Arginine;D-2-Amino-5-guanidinovaleric acid	C00792	M+H			Arginine	1.66	27000	3	0.92538	0.34035	1	18.972	8.5704e-10	5.1765e-07	13_1	Multiple	175.119	174.112	ISgroup_13_1_12	216014	0.119
pos	176.122	300.1		C6H14N4O2	Amino acid(Arg-);Arginine;2-Amino-5-guanidinovaleric acid	C02385	M+H_[+1]			Arginine	NA	27000	3	0.96956	0.32918	1	13.223	1.4132e-07	8.5359e-05	13_1	Multiple	NA	-	ISgroup_13_1_13	6217.27	0.12237
pos	176.122	300.1		C6H14N4O2	L-Arginine;(S)-2-Amino-5-guanidinovaleric acid;L-Arg	C00062	M+H_[+1]			Arginine	NA	27000	3	0.96956	0.32918	1	13.223	1.4132e-07	8.5359e-05	13_1	Multiple	NA	-	ISgroup_13_1_13	6217.27	0.12237
pos	176.122	300.1		C6H14N4O2	D-Arginine;D-2-Amino-5-guanidinovaleric acid	C00792	M+H_[+1]			Arginine	NA	27000	3	0.96956	0.32918	1	13.223	1.4132e-07	8.5359e-05	13_1	Multiple	NA	-	ISgroup_13_1_13	6217.27	0.12237
pos	180.008	NA		NA	NA	NA	NA				NA	NA	NA	1.7283	0.19418	1	9.7331	5.3018e-06	0.0032023	NA	NA	NA	NA	NA	NA	NA
pos	193.931	NA		NA	NA	NA	NA				NA	NA	NA	2.6492	0.10942	1	9.4444	7.3115e-06	0.0044162	NA	NA	NA	NA	NA	NA	NA
neg	198.8	NA		NA	NA	NA	NA				NA	NA	NA	0.2442	0.6232	1	8.4694	2.2242e-05	0.0071174	NA	NA	NA	NA	NA	NA	NA
pos	201.546	NA		NA	NA	NA	NA				NA	NA	NA	2.2665	0.13802	1	14.292	5.0824e-08	3.0698e-05	NA	NA	NA	NA	NA	NA	NA
neg	203.017	250.8		C11H10O3S	S-(25-Dimethyl-3-furanyl) 2-furancarbothioate	HMDB39585	M-H2O-H				1.28	0	0	0.15208	0.69809	1	8.651	1.8021e-05	0.0057667	6_1	Unique	203.017	222.035	ISgroup_6_1_2	358.6	0.017
pos	208.062	146.9		C10H10N2OS	Indolylmethylthiohydroximate	C16516	M+H_[+1]				NA	24107.1	3	0.10469	0.74752	1	19.446	5.8515e-10	3.5343e-07	6_1	Unique	NA	-	ISgroup_6_1_7	916.21	0.06199
pos	219.099	259.7		C8H14N2O5	gamma-L-Glutamyl-D-alanine;L-gamma-Glutamyl-D-alanine	C03738	M+H				4.34	10	0	3.5645	0.064406	1	26.309	3.9317e-12	2.3747e-09	13_1	Unique	219.098	218.09	ISgroup_13_1_10	3813	0.099
pos	220.09	NA		NA	NA	NA	NA				NA	NA	NA	1.0616	0.30744	1	13.229	1.4049e-07	8.4858e-05	NA	NA	NA	NA	NA	NA	NA
pos	220.119	149.6		C9H17NO5	Pantothenate;Pantothenic acid;(R)-Pantothenate	C00864	M+H	YES Pantothenic acid		Pantothenic acid	4.04	9	1	2.024	0.16058	1	9.2983	8.6151e-06	0.0052035	6_1	Multiple	220.118	219.111	ISgroup_6_1_12	2522.9	0.119
pos	220.119	149.6		C10H13N5O	cis-Zeatin;(Z)-2-Methyl-4-(1H-purin-6-ylamino)but-2-en-1-ol	C15545	M+H				1.86	9	1	2.024	0.16058	1	9.2983	8.6151e-06	0.0052035	6_1	Multiple	220.119	219.112	ISgroup_6_1_12	2522.9	0.119
pos	220.119	149.6		C10H13N5O	Zeatin;N6-(4-Hydroxyisopentenyl)adenine;(E)-2-Methyl-4-(1H-purin-6-ylamino)but-2-en-1-ol;trans-Zeatin	C00371	M+H				1.86	9	1	2.024	0.16058	1	9.2983	8.6151e-06	0.0052035	6_1	Multiple	220.119	219.112	ISgroup_6_1_12	2522.9	0.119
neg	221.06	323		C15H10O2	Phenindione;2-Phenyl-13-indandione	C07584	M-H		Cystathionine, 3 common fragments	Cystathionine	1.85	10	0	1.7049	0.19718	1	22.236	6.8479e-11	2.1913e-08	11_1	Multiple	221.061	222.068	ISgroup_11_1_7	1840.1	0.06
neg	221.06	323		C15H10O2	Phenanthrene-4-carboxylate;4-Phenanthroic acid	C18253	M-H			Cystathionine	1.85	10	0	1.7049	0.19718	1	22.236	6.8479e-11	2.1913e-08	11_1	Multiple	221.061	222.068	ISgroup_11_1_7	1840.1	0.06
neg	221.06	323		C15H10O2	9-Anthroic acid;Anthracene-9-carboxylic acid;A9C	C13699	M-H			Cystathionine	1.85	10	0	1.7049	0.19718	1	22.236	6.8479e-11	2.1913e-08	11_1	Multiple	221.061	222.068	ISgroup_11_1_7	1840.1	0.06
neg	221.06	323		C15H10O2	Phenindione	HMDB14641	M-H			Cystathionine	1.76	10	0	1.7049	0.19718	1	22.236	6.8479e-11	2.1913e-08	13_1	Multiple	221.061	222.068	ISgroup_13_1_7	1979.2	0.06
neg	221.06	323		C7H14N2O4S	Allocystathionine	HMDB00455	M-H			Cystathionine	1.18	10	0	1.7049	0.19718	1	22.236	6.8479e-11	2.1913e-08	13_1	Multiple	221.06	222.067	ISgroup_13_1_7	1979.2	0.06
neg	221.06	323		C7H14N2O4S	Cysteinyl-Threonine	HMDB28785	M-H			Cystathionine	1.18	10	0	1.7049	0.19718	1	22.236	6.8479e-11	2.1913e-08	13_1	Multiple	221.06	222.067	ISgroup_13_1_7	1979.2	0.06
neg	221.06	323		C15H10O2	Isoflavone	C00799	M-H			Cystathionine	1.85	10	0	1.7049	0.19718	1	22.236	6.8479e-11	2.1913e-08	11_1	Multiple	221.061	222.068	ISgroup_11_1_7	1840.1	0.06
neg	221.06	323		C15H10O2	Flavone	C15608	M-H			Cystathionine	1.85	10	0	1.7049	0.19718	1	22.236	6.8479e-11	2.1913e-08	11_1	Multiple	221.061	222.068	ISgroup_11_1_7	1840.1	0.06
neg	221.06	323		C7H14N2O4S	Threoninyl-Cysteine	HMDB29058	M-H			Cystathionine	1.18	10	0	1.7049	0.19718	1	22.236	6.8479e-11	2.1913e-08	13_1	Multiple	221.06	222.067	ISgroup_13_1_7	1979.2	0.06
neg	221.06	323		C15H10O2	Flavone	HMDB03075	M-H			Cystathionine	1.76	10	0	1.7049	0.19718	1	22.236	6.8479e-11	2.1913e-08	13_1	Multiple	221.061	222.068	ISgroup_13_1_7	1979.2	0.06
neg	221.06	323		C10H11ClN4	Acetamiprid	C18507	M-H			Cystathionine	2.22	10	0	1.7049	0.19718	1	22.236	6.8479e-11	2.1913e-08	11_1	Multiple	221.06	222.067	ISgroup_11_1_7	1840.1	0.06
neg	221.06	323		C7H14N2O4S	L-Cystathionine	C02291	M-H			Cystathionine	1.31	10	0	1.7049	0.19718	1	22.236	6.8479e-11	2.1913e-08	11_1	Multiple	221.06	222.067	ISgroup_11_1_7	1840.1	0.06
neg	221.06	323		C7H14N2O4S	Aldoxycarb	C18906	M-H			Cystathionine	1.31	10	0	1.7049	0.19718	1	22.236	6.8479e-11	2.1913e-08	11_1	Multiple	221.06	222.067	ISgroup_11_1_7	1840.1	0.06
neg	221.06	323		C7H14N2O4S	Butoxycarboxim	C18646	M-H			Cystathionine	1.31	10	0	1.7049	0.19718	1	22.236	6.8479e-11	2.1913e-08	11_1	Multiple	221.06	222.067	ISgroup_11_1_7	1840.1	0.06
neg	221.06	323		C7H14N2O4S	Cystathionine	C00542	M-H			Cystathionine	1.31	10	0	1.7049	0.19718	1	22.236	6.8479e-11	2.1913e-08	11_1	Multiple	221.06	222.067	ISgroup_11_1_7	1840.1	0.06
neg	221.06	323		C15H10O2	Tectoquinone;2-Methylanthraquinone	C10405	M-H			Cystathionine	1.85	10	0	1.7049	0.19718	1	22.236	6.8479e-11	2.1913e-08	11_1	Multiple	221.061	222.068	ISgroup_11_1_7	1840.1	0.06
neg	221.06	323		C15H10O2	Flavone;2-Phenyl-4-benzopyron;2-Phenyl-4-chromone	C10043	M-H			Cystathionine	1.85	10	0	1.7049	0.19718	1	22.236	6.8479e-11	2.1913e-08	11_1	Multiple	221.061	222.068	ISgroup_11_1_7	1840.1	0.06
neg	221.06	323		C7H14N2O4S	L-Cystathionine	HMDB00099	M-H			Cystathionine	1.18	10	0	1.7049	0.19718	1	22.236	6.8479e-11	2.1913e-08	13_1	Multiple	221.06	222.067	ISgroup_13_1_7	1979.2	0.06
neg	221.108	261.4		C15H16N2O	Prolyl-2-naphthylamide	C03305	M-H2O-H			Cystathionine	0.14	0	0	1.4346	0.23625	1	10.291	2.8763e-06	0.0009204	6_1	Multiple	221.108	240.126	ISgroup_6_1_11	648.3	0.108
neg	221.108	261.4		C15H16N2O	LY201116;Ameltolide	C11485	M-H2O-H			Cystathionine	0.14	0	0	1.4346	0.23625	1	10.291	2.8763e-06	0.0009204	6_1	Multiple	221.108	240.126	ISgroup_6_1_11	648.3	0.108
pos	223.076	323.2		C10H11ClN4	Acetamiprid	C18507	M+H			Cystathionine	6.19	35217.4	3	5.6917	0.020582	1	21.042	1.6797e-10	1.0145e-07	13_1	Multiple	223.074	222.067	ISgroup_13_1_8	5802.1	0.076
pos	223.076	323.2		C7H14N2O4S	Cystathionine	C00542	M+H			Cystathionine	5.29	35217.4	3	5.6917	0.020582	1	21.042	1.6797e-10	1.0145e-07	13_1	Multiple	223.075	222.067	ISgroup_13_1_8	5802.1	0.076
pos	223.076	323.2		C7H14N2O4S	Butoxycarboxim	C18646	M+H			Cystathionine	5.29	35217.4	3	5.6917	0.020582	1	21.042	1.6797e-10	1.0145e-07	13_1	Multiple	223.075	222.067	ISgroup_13_1_8	5802.1	0.076
pos	223.076	323.2		C15H10O2	Flavone	C15608	M+H			Cystathionine	2.15	35217.4	3	5.6917	0.020582	1	21.042	1.6797e-10	1.0145e-07	13_1	Multiple	223.075	222.068	ISgroup_13_1_8	5802.1	0.076
pos	223.076	323.2		C15H10O2	9-Anthroic acid;Anthracene-9-carboxylic acid;A9C	C13699	M+H			Cystathionine	2.15	35217.4	3	5.6917	0.020582	1	21.042	1.6797e-10	1.0145e-07	13_1	Multiple	223.075	222.068	ISgroup_13_1_8	5802.1	0.076
pos	223.076	323.2		C7H14N2O4S	L-Cystathionine	C02291	M+H			Cystathionine	5.29	35217.4	3	5.6917	0.020582	1	21.042	1.6797e-10	1.0145e-07	13_1	Multiple	223.075	222.067	ISgroup_13_1_8	5802.1	0.076
pos	223.076	323.2		C15H10O2	Isoflavone	C00799	M+H			Cystathionine	2.15	35217.4	3	5.6917	0.020582	1	21.042	1.6797e-10	1.0145e-07	13_1	Multiple	223.075	222.068	ISgroup_13_1_8	5802.1	0.076
pos	223.076	323.2		C15H10O2	Phenindione;2-Phenyl-13-indandione	C07584	M+H			Cystathionine	2.15	35217.4	3	5.6917	0.020582	1	21.042	1.6797e-10	1.0145e-07	13_1	Multiple	223.075	222.068	ISgroup_13_1_8	5802.1	0.076
pos	223.076	323.2		C15H10O2	Phenanthrene-4-carboxylate;4-Phenanthroic acid	C18253	M+H			Cystathionine	2.15	35217.4	3	5.6917	0.020582	1	21.042	1.6797e-10	1.0145e-07	13_1	Multiple	223.075	222.068	ISgroup_13_1_8	5802.1	0.076
pos	223.076	323.2		C15H10O2	Flavone;2-Phenyl-4-benzopyron;2-Phenyl-4-chromone	C10043	M+H			Cystathionine	2.15	35217.4	3	5.6917	0.020582	1	21.042	1.6797e-10	1.0145e-07	13_1	Multiple	223.075	222.068	ISgroup_13_1_8	5802.1	0.076
pos	223.076	323.2		C15H10O2	Tectoquinone;2-Methylanthraquinone	C10405	M+H			Cystathionine	2.15	35217.4	3	5.6917	0.020582	1	21.042	1.6797e-10	1.0145e-07	13_1	Multiple	223.075	222.068	ISgroup_13_1_8	5802.1	0.076
pos	223.076	323.2		C7H14N2O4S	Aldoxycarb	C18906	M+H			Cystathionine	5.29	35217.4	3	5.6917	0.020582	1	21.042	1.6797e-10	1.0145e-07	13_1	Multiple	223.075	222.067	ISgroup_13_1_8	5802.1	0.076
pos	224.078	323.4		C7H14N2O4S	Aldoxycarb	C18906	M+H_[+1]			Cystathionine	NA	35217.4	3	0.084773	0.77205	1	10.472	2.365e-06	0.0014284	13_1	Multiple	NA	-	ISgroup_13_1_8	496.5	0.0781
pos	224.078	323.4		C15H10O2	Flavone	C15608	M+H_[+1]			Cystathionine	NA	35217.4	3	0.084773	0.77205	1	10.472	2.365e-06	0.0014284	13_1	Multiple	NA	-	ISgroup_13_1_8	496.5	0.0781
pos	224.078	323.4		C10H11ClN4	Acetamiprid	C18507	M+H_[+1]			Cystathionine	NA	35217.4	3	0.084773	0.77205	1	10.472	2.365e-06	0.0014284	13_1	Multiple	NA	-	ISgroup_13_1_8	496.5	0.0781
pos	224.078	323.4		C15H10O2	9-Anthroic acid;Anthracene-9-carboxylic acid;A9C	C13699	M+H_[+1]			Cystathionine	NA	35217.4	3	0.084773	0.77205	1	10.472	2.365e-06	0.0014284	13_1	Multiple	NA	-	ISgroup_13_1_8	496.5	0.0781
pos	224.078	323.4		C15H10O2	Flavone;2-Phenyl-4-benzopyron;2-Phenyl-4-chromone	C10043	M+H_[+1]			Cystathionine	NA	35217.4	3	0.084773	0.77205	1	10.472	2.365e-06	0.0014284	13_1	Multiple	NA	-	ISgroup_13_1_8	496.5	0.0781
pos	224.078	323.4		C7H14N2O4S	Butoxycarboxim	C18646	M+H_[+1]			Cystathionine	NA	35217.4	3	0.084773	0.77205	1	10.472	2.365e-06	0.0014284	13_1	Multiple	NA	-	ISgroup_13_1_8	496.5	0.0781
pos	224.078	323.4		C15H10O2	Tectoquinone;2-Methylanthraquinone	C10405	M+H_[+1]			Cystathionine	NA	35217.4	3	0.084773	0.77205	1	10.472	2.365e-06	0.0014284	13_1	Multiple	NA	-	ISgroup_13_1_8	496.5	0.0781
pos	224.078	323.4		C15H10O2	Phenanthrene-4-carboxylate;4-Phenanthroic acid	C18253	M+H_[+1]			Cystathionine	NA	35217.4	3	0.084773	0.77205	1	10.472	2.365e-06	0.0014284	13_1	Multiple	NA	-	ISgroup_13_1_8	496.5	0.0781
pos	224.078	323.4		C7H14N2O4S	Cystathionine	C00542	M+H_[+1]			Cystathionine	NA	35217.4	3	0.084773	0.77205	1	10.472	2.365e-06	0.0014284	13_1	Multiple	NA	-	ISgroup_13_1_8	496.5	0.0781
pos	224.078	323.4		C7H14N2O4S	L-Cystathionine	C02291	M+H_[+1]			Cystathionine	NA	35217.4	3	0.084773	0.77205	1	10.472	2.365e-06	0.0014284	13_1	Multiple	NA	-	ISgroup_13_1_8	496.5	0.0781
pos	224.078	323.4		C15H10O2	Phenindione;2-Phenyl-13-indandione	C07584	M+H_[+1]			Cystathionine	NA	35217.4	3	0.084773	0.77205	1	10.472	2.365e-06	0.0014284	13_1	Multiple	NA	-	ISgroup_13_1_8	496.5	0.0781
pos	224.078	323.4		C15H10O2	Isoflavone	C00799	M+H_[+1]			Cystathionine	NA	35217.4	3	0.084773	0.77205	1	10.472	2.365e-06	0.0014284	13_1	Multiple	NA	-	ISgroup_13_1_8	496.5	0.0781
pos	223.124	NA		NA	NA	NA	NA				NA	NA	NA	7.8354	0.0070905	1	30.637	2.5389e-13	1.5335e-10	NA	NA	NA	NA	NA	NA	NA
neg	224.763	NA		NA	NA	NA	NA				NA	NA	NA	1.2459	0.26929	1	10.32	2.7867e-06	0.00089173	NA	NA	NA	NA	NA	NA	NA
neg	229.047	275.6		C10H10O2	Safrole	HMDB33591	M-H+NaCOOH				6.37	0	0	3.5202	0.066034	1	10.026	3.8419e-06	0.0012294	13_1	Multiple	229.048	162.068	ISgroup_13_1_5	637.1	0.047
neg	229.047	275.6		C10H10O2	p-Methoxycinnamaldehyde;4-Methoxycinnamaldehyde	C10475	M-H+NaCOOH				6.46	0	0	3.5202	0.066034	1	10.026	3.8419e-06	0.0012294	11_1	Multiple	229.048	162.068	ISgroup_11_1_5	592.4	0.047
neg	229.047	275.6		C10H10O2	Isosafrole	C10472	M-H+NaCOOH				6.46	0	0	3.5202	0.066034	1	10.026	3.8419e-06	0.0012294	11_1	Multiple	229.048	162.068	ISgroup_11_1_5	592.4	0.047
neg	229.047	275.6		C10H10O2	45-Dihydro-1-benzoxepin-3(2H)-one	HMDB29714	M-H+NaCOOH				6.37	0	0	3.5202	0.066034	1	10.026	3.8419e-06	0.0012294	13_1	Multiple	229.048	162.068	ISgroup_13_1_5	637.1	0.047
neg	229.047	275.6		C10H10O2	Cassiastearoptene	HMDB33830	M-H+NaCOOH				6.37	0	0	3.5202	0.066034	1	10.026	3.8419e-06	0.0012294	13_1	Multiple	229.048	162.068	ISgroup_13_1_5	637.1	0.047
neg	229.047	275.6		C10H10O2	Eugenol quinone methide	C20269	M-H+NaCOOH				6.46	0	0	3.5202	0.066034	1	10.026	3.8419e-06	0.0012294	11_1	Multiple	229.048	162.068	ISgroup_11_1_5	592.4	0.047
neg	229.047	275.6		C10H10O2	cis-12-Dihydronaphthalene-12-diol;(1R2S)-12-Dihydronaphthalene-12-diol	C04314	M-H+NaCOOH				6.46	0	0	3.5202	0.066034	1	10.026	3.8419e-06	0.0012294	11_1	Multiple	229.048	162.068	ISgroup_11_1_5	592.4	0.047
neg	229.047	275.6		C10H10O2	3-(4-Methoxyphenyl)-2-propenal	HMDB32611	M-H+NaCOOH				6.37	0	0	3.5202	0.066034	1	10.026	3.8419e-06	0.0012294	13_1	Multiple	229.048	162.068	ISgroup_13_1_5	637.1	0.047
neg	229.047	275.6		C10H10O2	12-Dihydronaphthalene-12-diol	HMDB60335	M-H+NaCOOH				6.37	0	0	3.5202	0.066034	1	10.026	3.8419e-06	0.0012294	13_1	Multiple	229.048	162.068	ISgroup_13_1_5	637.1	0.047
neg	229.047	275.6		C10H10O2	trans-2-Phenylcyclopropanecarboxylic acid	C15419	M-H+NaCOOH				6.46	0	0	3.5202	0.066034	1	10.026	3.8419e-06	0.0012294	11_1	Multiple	229.048	162.068	ISgroup_11_1_5	592.4	0.047
neg	229.047	275.6		C10H10O2	4-Hydroxycinnamoylmethane;p-Hydroxybenzalacetone;4-(p-Hydroxyphenyl)-3-buten-2-one	C12088	M-H+NaCOOH				6.46	0	0	3.5202	0.066034	1	10.026	3.8419e-06	0.0012294	11_1	Multiple	229.048	162.068	ISgroup_11_1_5	592.4	0.047
neg	229.047	275.6		C10H10O2	36-Dimethyl-2(3H)-benzofuranone	HMDB38893	M-H+NaCOOH				6.37	0	0	3.5202	0.066034	1	10.026	3.8419e-06	0.0012294	13_1	Multiple	229.048	162.068	ISgroup_13_1_5	637.1	0.047
neg	229.047	275.6		C8H12N2O7	Aspartyl-Aspartate	HMDB28749	M-H2O-H				3.1	0	0	3.5202	0.066034	1	10.026	3.8419e-06	0.0012294	13_1	Multiple	229.046	248.064	ISgroup_13_1_5	637.1	0.047
neg	229.047	275.6		C10H10O2	Methyl cinnamate	HMDB33833	M-H+NaCOOH				6.37	0	0	3.5202	0.066034	1	10.026	3.8419e-06	0.0012294	13_1	Multiple	229.048	162.068	ISgroup_13_1_5	637.1	0.047
neg	229.047	275.6		C10H10O2	Cinnamyl formate	HMDB40577	M-H+NaCOOH				6.37	0	0	3.5202	0.066034	1	10.026	3.8419e-06	0.0012294	13_1	Multiple	229.048	162.068	ISgroup_13_1_5	637.1	0.047
neg	229.047	275.6		C10H10O2	Safrole	C10490	M-H+NaCOOH				6.46	0	0	3.5202	0.066034	1	10.026	3.8419e-06	0.0012294	11_1	Multiple	229.048	162.068	ISgroup_11_1_5	592.4	0.047
neg	229.047	275.6		C10H10O2	12-Dihydronaphthalene-12-diol	C06205	M-H+NaCOOH				6.46	0	0	3.5202	0.066034	1	10.026	3.8419e-06	0.0012294	11_1	Multiple	229.048	162.068	ISgroup_11_1_5	592.4	0.047
neg	229.047	275.6		C10H10O2	Allyl benzoate	HMDB40592	M-H+NaCOOH				6.37	0	0	3.5202	0.066034	1	10.026	3.8419e-06	0.0012294	13_1	Multiple	229.048	162.068	ISgroup_13_1_5	637.1	0.047
neg	229.047	275.6		C8H12N2O7	L-beta-aspartyl-L-aspartic acid	HMDB11163	M-H2O-H				3.1	0	0	3.5202	0.066034	1	10.026	3.8419e-06	0.0012294	13_1	Multiple	229.046	248.064	ISgroup_13_1_5	637.1	0.047
neg	229.047	275.6		C10H10O2	(1S2S)-12-Dihydronaphthalene-12-diol;trans-12-Dihydronaphthalene-12-diol	C04514	M-H+NaCOOH				6.46	0	0	3.5202	0.066034	1	10.026	3.8419e-06	0.0012294	11_1	Multiple	229.048	162.068	ISgroup_11_1_5	592.4	0.047
neg	229.047	275.6		C10H10O2	Methyl cinnamate;3-Phenyl-2-propenoic acid methyl	C06358	M-H+NaCOOH				6.46	0	0	3.5202	0.066034	1	10.026	3.8419e-06	0.0012294	11_1	Multiple	229.048	162.068	ISgroup_11_1_5	592.4	0.047
neg	230.9	239.6		C2H3Cl3O2	Chloral hydrate	HMDB60451	M-H+NaCOOH				1.34	0	0	5.655	0.020974	1	9.2814	8.7803e-06	0.0028097	3_1	Unique	230.9	163.92	ISgroup_3_6_90	754.8	0.9
neg	230.9	239.6		C2H3Cl3O2	Chloral hydrate	C06899	M-H+NaCOOH				1.52	0	0	5.655	0.020974	1	9.2814	8.7803e-06	0.0028097	2_1	Unique	230.9	163.92	ISgroup_2_21_90	701.9	0.9
pos	238.046	289.5		C5H14NO6P	sn-Glycero-3-phosphoethanolamine;Glycerophosphoethanolamine	C01233	M+Na		S adenosyl homocysteine, 4 common fragments	S-adenosyl homocysteine	5.04	476.471	3	0.094629	0.75956	1	12.228	3.7945e-07	0.00022919	13_1	Multiple	238.045	215.056	ISgroup_13_1_5	1172.2	0.046
pos	238.046	289.5		C12H9NO3	Robustine;Furo(23-b)quinolin-8-ol 4-methoxy-	C10736	M+Na			S-adenosyl homocysteine	4.62	476.471	3	0.094629	0.75956	1	12.228	3.7945e-07	0.00022919	13_1	Multiple	238.047	215.058	ISgroup_13_1_5	1172.2	0.046
pos	240.101	282.8		C15H13NO2	1-Hydroxy-2-acetamidofluorene;1-Hydroxy-N-2-fluorenylacetamide;N-(1-Hydroxyfluoren-2-yl)-acetamide	C14481	M+H		Tripeptide-Glutamyl-glutamate fragment		4.83	10	0	0.82781	0.36695	1	9.2097	9.5201e-06	0.0057502	13_1	Multiple	240.102	239.095	ISgroup_13_1_11	525.4	0.101
pos	240.101	282.8		C15H13NO2	7-Hydroxy-2-acetamidofluorene;N-(7-Hydroxy-9H-fluoren-2-yl)acetamide	C14633	M+H				4.83	10	0	0.82781	0.36695	1	9.2097	9.5201e-06	0.0057502	13_1	Multiple	240.102	239.095	ISgroup_13_1_11	525.4	0.101
pos	240.101	282.8		C15H13NO2	5-Hydroxy-2-acetamidofluorene;N-(5-Hydroxy-2-fluorenyl)acetamide	C14678	M+H				4.83	10	0	0.82781	0.36695	1	9.2097	9.5201e-06	0.0057502	13_1	Multiple	240.102	239.095	ISgroup_13_1_11	525.4	0.101
pos	240.101	282.8		C15H13NO2	3-Hydroxy-2-acetamidofluorene;N-(3-Hydroxy-2-fluorenyl)acetamide	C14656	M+H				4.83	10	0	0.82781	0.36695	1	9.2097	9.5201e-06	0.0057502	13_1	Multiple	240.102	239.095	ISgroup_13_1_11	525.4	0.101
pos	240.101	282.8		C15H13NO2	N-Hydroxy-2-acetamidofluorene	C03954	M+H				4.83	10	0	0.82781	0.36695	1	9.2097	9.5201e-06	0.0057502	13_1	Multiple	240.102	239.095	ISgroup_13_1_11	525.4	0.101
neg	240.929	242.1	4.035	C6H10S5	Di-2-propenyl pentasulfide	HMDB39459	M-H	Yes Cytidine		Cytidine	9.21	9	1	2.2315	0.14104	1	8.7001	1.7029e-05	0.0054493	3_1	Unique	240.931	241.939	ISgroup_3_6_93	1084.7	0.929
neg	242.079	282.8		C9H13N3O5	Cytarabine	HMDB15122	M-H			Cytidine	3.88	26732.7	3	0.58084	0.4493	1	8.2631	2.8297e-05	0.009055	13_1	Multiple	242.078	243.086	ISgroup_13_1_8	45461.1	0.079
neg	242.079	282.8		C9H13N3O5	gamma-Glutamyl-beta-cyanoalanine	C05711	M-H			Cytidine	3.97	26732.7	3	0.58084	0.4493	1	8.2631	2.8297e-05	0.009055	6_1	Multiple	242.078	243.085	ISgroup_6_1_8	42256	0.079
neg	242.079	282.8		C9H13N3O5	Cytidine	C00475	M-H			Cytidine	3.97	26732.7	3	0.58084	0.4493	1	8.2631	2.8297e-05	0.009055	6_1	Multiple	242.078	243.085	ISgroup_6_1_8	42256	0.079
neg	242.079	282.8		C9H13N3O5	Cytidine	HMDB00089	M-H			Cytidine	3.88	26732.7	3	0.58084	0.4493	1	8.2631	2.8297e-05	0.009055	13_1	Multiple	242.078	243.086	ISgroup_13_1_8	45461.1	0.079
neg	242.079	282.8		C9H13N3O5	Cytosine arabinoside;Cytarabine;Cytosine-1-beta-D-arabinofuranoside	C02961	M-H			Cytidine	3.97	26732.7	3	0.58084	0.4493	1	8.2631	2.8297e-05	0.009055	6_1	Multiple	242.078	243.085	ISgroup_6_1_8	42256	0.079
neg	242.079	282.8		C9H13N3O5	gamma-Glutamyl-beta-cyanoalanine	HMDB60478	M-H			Cytidine	3.88	26732.7	3	0.58084	0.4493	1	8.2631	2.8297e-05	0.009055	13_1	Multiple	242.078	243.086	ISgroup_13_1_8	45461.1	0.079
pos	244.107	261.4		C11H10N2O2	alphabeta-Didehydrotryptophan	C06732	M+ACN+H				3.15	0	0	1.1868	0.28082	1	9.7995	4.9263e-06	0.0029755	6_1	Multiple	244.108	202.074	ISgroup_6_1_11	467.1	0.107
pos	244.107	261.4		C11H15N3O2	Formetanate;Dicarzol	C18668	M+Na				6.72	0	0	1.1868	0.28082	1	9.7995	4.9263e-06	0.0029755	6_1	Multiple	244.106	221.116	ISgroup_6_1_11	467.1	0.107
pos	244.107	261.4		H3PO4C4H10N2H2O	Piperazine phosphate	C12839	M+ACN+H				6.27	0	0	1.1868	0.28082	1	9.7995	4.9263e-06	0.0029755	6_1	Multiple	244.106	202.072	ISgroup_6_1_11	467.1	0.107
pos	244.107	261.4		C11H10N2O2	Vasicinone	C10744	M+ACN+H				3.15	0	0	1.1868	0.28082	1	9.7995	4.9263e-06	0.0029755	6_1	Multiple	244.108	202.074	ISgroup_6_1_11	467.1	0.107
pos	244.107	261.4		C16H15N	Dizocilpine;MK801	C13737	M+Na				9.67	0	0	1.1868	0.28082	1	9.7995	4.9263e-06	0.0029755	6_1	Multiple	244.11	221.12	ISgroup_6_1_11	467.1	0.107
pos	244.166	NA		NA	NA	NA	NA				NA	NA	NA	0.11798	0.73257	1	9.1373	1.0334e-05	0.0062415	NA	NA	NA	NA	NA	NA	NA
pos	249.049	328.3		C11H8N2O5	(E)-2-(2-Furyl)-3-(5-nitro-2-furyl)acrylamide	C04621	M+H				6.1	10	0	0.41321	0.52306	1	8.8221	1.4801e-05	0.0089397	6_1	Multiple	249.051	248.043	ISgroup_6_1_5	377.6	0.049
pos	249.049	328.3		C11H8N2O5	AF-2;Furylfuramide;2-(2-Furyl)-3-(5-nitro-2-furyl)acrylamide	C19558	M+H				6.1	10	0	0.41321	0.52306	1	8.8221	1.4801e-05	0.0089397	6_1	Multiple	249.051	248.043	ISgroup_6_1_5	377.6	0.049
pos	249.049	328.3		C12H6F2N2O2	Fludioxonil	C18462	M+H				8.35	10	0	0.41321	0.52306	1	8.8221	1.4801e-05	0.0089397	6_1	Multiple	249.047	248.04	ISgroup_6_1_5	377.6	0.049
pos	249.049	328.3		C11H8N2O5	(Z)-2-(2-Furyl)-3-(5-nitro-2-furyl)acrylamide	C04622	M+H				6.1	10	0	0.41321	0.52306	1	8.8221	1.4801e-05	0.0089397	6_1	Multiple	249.051	248.043	ISgroup_6_1_5	377.6	0.049
pos	253.11	204.3		C11H14ClNO	Propachlor	C18759	M+ACN+H				1.58	0	0	1.2819	0.26254	1	8.7341	1.6375e-05	0.0098904	6_1	Multiple	253.11	211.076	ISgroup_6_1_11	413.5	0.11
pos	253.11	204.3		C12H9N3O	Milrinone	C07224	M+ACN+H				5.53	0	0	1.2819	0.26254	1	8.7341	1.6375e-05	0.0098904	6_1	Multiple	253.108	211.075	ISgroup_6_1_11	413.5	0.11
neg	256.767	NA		NA	NA	NA	NA				NA	NA	NA	0.31754	0.57542	1	12.918	1.9056e-07	6.0978e-05	NA	NA	NA	NA	NA	NA	NA
neg	260.762	NA		NA	NA	NA	NA				NA	NA	NA	0.38155	0.53937	1	12.661	2.458e-07	7.8655e-05	NA	NA	NA	NA	NA	NA	NA
pos	261.182	226.6		C12H24N2O4	Carisoprodol	C07927	M+H				3.71	10	0	0.070177	0.79209	1	14.333	4.8893e-08	2.9531e-05	13_1	Unique	261.181	260.174	ISgroup_13_1_19	866.4	0.182
pos	273.122	224.3		C13H18N2O3	Heptabarbital	C17725	M+Na				4.06	0	0	0.60265	0.44096	1	25.311	7.7071e-12	4.6551e-09	13_1	Multiple	273.121	250.132	ISgroup_13_1_13	5331.7	0.122
pos	273.122	224.3		C13H18N2O3	N-Caffeoylputrescine	C03002	M+Na				4.06	0	0	0.60265	0.44096	1	25.311	7.7071e-12	4.6551e-09	13_1	Multiple	273.121	250.132	ISgroup_13_1_13	5331.7	0.122
neg	274.104	285.6		C10H17N3O6	Gamma-Glutamyl Glutamine	HMDB11738	M-H		Tripeptide-Glutamyl-glutamate fragment		1.97	52941.2	3	2.6075	0.11219	1	15.15	2.2948e-08	7.3432e-06	13_1	Multiple	274.104	275.112	ISgroup_13_1_11	14576.3	0.104
neg	274.104	285.6		C10H17N3O6	(5-L-Glutamyl)-L-glutamine	C05283	M-H				1.82	52941.2	3	2.6075	0.11219	1	15.15	2.2948e-08	7.3432e-06	11_1	Multiple	274.104	275.112	ISgroup_11_1_11	13549	0.104
neg	274.104	285.6		C10H17N3O6	Norophthalmic acid	HMDB05766	M-H				1.97	52941.2	3	2.6075	0.11219	1	15.15	2.2948e-08	7.3432e-06	13_1	Multiple	274.104	275.112	ISgroup_13_1_11	14576.3	0.104
neg	274.104	285.6		C10H17N3O6	N-Succinyl-L-citrulline	C18048	M-H				1.82	52941.2	3	2.6075	0.11219	1	15.15	2.2948e-08	7.3432e-06	11_1	Multiple	274.104	275.112	ISgroup_11_1_11	13549	0.104
pos	275.122	NA		NA	NA	NA	NA				NA	NA	NA	0.028479	0.86662	1	18.938	8.8105e-10	5.3215e-07	NA	NA	NA	NA	NA	NA	NA
pos	276.157	316.1		C16H21NO3	Homatropine	C07814	M+H				7.86	10	0	0.25095	0.61845	1	10.805	1.656e-06	0.0010002	13_1	Multiple	276.159	275.152	ISgroup_13_1_16	2621.7	0.157
pos	276.157	316.1		C16H21NO3	Annotine	C09852	M+H				7.86	10	0	0.25095	0.61845	1	10.805	1.656e-06	0.0010002	13_1	Multiple	276.159	275.152	ISgroup_13_1_16	2621.7	0.157
pos	276.157	316.1		C16H21NO3	Norhyoscyamine	C10862	M+H				7.86	10	0	0.25095	0.61845	1	10.805	1.656e-06	0.0010002	13_1	Multiple	276.159	275.152	ISgroup_13_1_16	2621.7	0.157
pos	276.157	316.1		C16H21NO3	Annotinine	C09855	M+H				7.86	10	0	0.25095	0.61845	1	10.805	1.656e-06	0.0010002	13_1	Multiple	276.159	275.152	ISgroup_13_1_16	2621.7	0.157
pos	276.157	316.1		C16H21NO3	Dihydro-beta-erythroidine	C13682	M+H				7.86	10	0	0.25095	0.61845	1	10.805	1.656e-06	0.0010002	13_1	Multiple	276.159	275.152	ISgroup_13_1_16	2621.7	0.157
pos	276.157	316.1		C16H21NO3	Epinorlycoramine	C12234	M+H				7.86	10	0	0.25095	0.61845	1	10.805	1.656e-06	0.0010002	13_1	Multiple	276.159	275.152	ISgroup_13_1_16	2621.7	0.157
pos	277.123	286.1		C10H17N3O6	(5-L-Glutamyl)-L-glutamine	C05283	M+H_[+1]				NA	49541.3	3	1.6289	0.20731	1	11.777	5.9999e-07	0.00036239	13_1	Multiple	NA	-	ISgroup_13_1_13	1881.1	0.12312
pos	277.123	286.1		C10H17N3O6	N-Succinyl-L-citrulline	C18048	M+H_[+1]				NA	49541.3	3	1.6289	0.20731	1	11.777	5.9999e-07	0.00036239	13_1	Multiple	NA	-	ISgroup_13_1_13	1881.1	0.12312
pos	278.116	286.9		C10H17N3O6	(5-L-Glutamyl)-L-glutamine	C05283	M+H_[+2]				NA	49541.3	3	0.98163	0.32621	1	10.593	2.0775e-06	0.0012548	13_1	Multiple	NA	-	ISgroup_13_1_12	730.956	0.11603
pos	278.116	286.9		C10H17N3O6	N-Succinyl-L-citrulline	C18048	M+H_[+2]				NA	49541.3	3	0.98163	0.32621	1	10.593	2.0775e-06	0.0012548	13_1	Multiple	NA	-	ISgroup_13_1_12	730.956	0.11603
neg	283.262	NA		NA	NA	NA	NA				NA	NA	NA	3.5944	0.063331	1	9.4809	7.0189e-06	0.0022461	NA	NA	NA	NA	NA	NA	NA
pos	290.147	307.2		C15H19N3O3	Imazethapyr	C18865	M+H				8.69	10	0	0.015002	0.90297	1	10.538	2.2039e-06	0.0013312	6_1	Multiple	290.15	289.143	ISgroup_6_1_15	664.6	0.147
pos	290.147	307.2		C10H19N5O5	L-Asp(4-L-Arg)	C19843	M+H				5.1	10	0	0.015002	0.90297	1	10.538	2.2039e-06	0.0013312	6_1	Multiple	290.146	289.139	ISgroup_6_1_15	664.6	0.147
neg	292.003	250.9		C3H10N3O6PS	N-Phosphotaurocyamine;Taurocyamine phosphate;N(omega)-Phosphotaurocyamine	C03149	M-H+HCOOH		N-acetyl Aspartate , 2 common fragments	N-acetyl aspartate	6.4	0	0	0.36636	0.54753	1	10.622	2.0135e-06	0.00064433	11_1	Unique	292.001	247.003	ISgroup_11_1_1	358.9	0.003
pos	296.995	335.2		C7H13Cl2N2O3P	4-Ketocyclophosphamide	C07644	M+Na				5.66	0	0	1.1469	0.28896	1	10.428	2.4807e-06	0.0014984	13_1	Multiple	296.993	274.004	ISgroup_13_1_100	442.1	0.995
pos	296.995	335.2		C7H13Cl2N2O3P	4-Ketoifosfamide	C16554	M+Na				5.66	0	0	1.1469	0.28896	1	10.428	2.4807e-06	0.0014984	13_1	Multiple	296.993	274.004	ISgroup_13_1_100	442.1	0.995
pos	298.103	286.1	4.76833	C10H17N3O6	N-Succinyl-L-citrulline	C18048	M+Na			5'-Deoxy-5'-methylthioadenosine (5-MTA)	5.7	49541.3	3	0.36463	0.54847	1	36.72	8.1687e-15	4.9339e-12	13_1	Multiple	298.101	275.112	ISgroup_13_1_11	1185.5	0.103
pos	298.103	286.1		C10H17N3O6	(5-L-Glutamyl)-L-glutamine	C05283	M+Na			5'-Deoxy-5'-methylthioadenosine (5-MTA)	5.7	49541.3	3	0.36463	0.54847	1	36.72	8.1687e-15	4.9339e-12	13_1	Multiple	298.101	275.112	ISgroup_13_1_11	1185.5	0.103
pos	298.103	286.1			5'-Deoxy-5'-methylthioadenosine (5-MTA)			Yes		5'-Deoxy-5'-methylthioadenosine (5-MTA)	17
neg	298.887	NA		NA	NA	NA	NA				NA	NA	NA	5.9389	0.018136	1	8.4435	2.2922e-05	0.0073349	NA	NA	NA	NA	NA	NA	NA
neg	302.101	282.9		C11H17N3O7	11-Deoxytetrodotoxin	C20026	M-H				3.97	9	1	0.24996	0.61913	1	11.905	5.2631e-07	0.00016842	6_1	Multiple	302.099	303.107	ISgroup_6_1_11	6687.6	0.101
neg	302.101	282.9		C13H22NO3PS	Fenamiphos	HMDB31787	M-H				6.95	10	0	0.24996	0.61913	1	11.905	5.2631e-07	0.00016842	13_1	Unique	302.099	303.106	ISgroup_13_1_11	7194.4	0.101
neg	302.101	282.9		C13H22NO3PS	Fenamiphos	C18659	M-H				6.95	9	1	0.24996	0.61913	1	11.905	5.2631e-07	0.00016842	6_1	Multiple	302.099	303.106	ISgroup_6_1_11	6687.6	0.101
neg	304.034	291		C9H12N3O7P	23-Cyclic CMP	C02354	M-H				0.07	10	0	2.0976	0.15331	1	11.619	7.0584e-07	0.00022587	2_1	Multiple	304.034	305.041	ISgroup_2_27_4	1157.8	0.034
neg	304.034	291		C9H12N3O7P	35-Cyclic CMP;Cytidine 35-cyclic monophosphate	C00941	M-H				0.07	10	0	2.0976	0.15331	1	11.619	7.0584e-07	0.00022587	2_1	Multiple	304.034	305.041	ISgroup_2_27_4	1157.8	0.034
neg	304.034	291		C9H12N3O7P	Cytidine 23-cyclic phosphate	HMDB11691	M-H				0.1	10	0	2.0976	0.15331	1	11.619	7.0584e-07	0.00022587	14_1	Unique	304.034	305.041	ISgroup_14_7_4	1245.2	0.034
pos	305.029	297.8		C4H11NO8P2	Glyphosine	C19132	M+ACN+H				4.36	0	0	0.68303	0.41218	1	18.11	1.7391e-09	1.0504e-06	3_1	Unique	305.03	262.996	ISgroup_3_8_3	307.5	0.029
neg	306.919	NA		NA	NA	NA	NA				NA	NA	NA	5.2646	0.025677	1	8.8807	1.3839e-05	0.0044286	NA	NA	NA	NA	NA	NA	NA
pos	313.154	223.3		C16H17NO3	N-Demethylnarwedine	C16703	M+ACN+H				1.98	0	0	0.89859	0.34738	1	9.2211	9.399e-06	0.005677	13_1	Multiple	313.155	271.121	ISgroup_13_1_16	395.3	0.154
pos	313.154	223.3		C16H17NO3	Piperyline;Trichostachine	C10174	M+ACN+H				1.98	0	0	0.89859	0.34738	1	9.2211	9.399e-06	0.005677	13_1	Multiple	313.155	271.121	ISgroup_13_1_16	395.3	0.154
pos	313.154	223.3		C16H17NO3	Crinine	C12162	M+ACN+H				1.98	0	0	0.89859	0.34738	1	9.2211	9.399e-06	0.005677	13_1	Multiple	313.155	271.121	ISgroup_13_1_16	395.3	0.154
pos	313.154	223.3		C16H17NO3	(S)-Norcoclaurine;67-Dihydroxy-(1S)-(4-hydroxyphenyl)methyl-1234-tetrahydroisoquinoline	C06160	M+ACN+H				1.98	0	0	0.89859	0.34738	1	9.2211	9.399e-06	0.005677	13_1	Multiple	313.155	271.121	ISgroup_13_1_16	395.3	0.154
pos	313.154	223.3		C16H17NO3	Caranine	C08521	M+ACN+H				1.98	0	0	0.89859	0.34738	1	9.2211	9.399e-06	0.005677	13_1	Multiple	313.155	271.121	ISgroup_13_1_16	395.3	0.154
pos	313.154	223.3		C16H17NO3	(RS)-Norcoclaurine;Norcoclaurine;67-Dihydroxy-1-(4-hydroxyphenyl)methyl-1234-tetrahydroisoquinoline;Higenamine	C06346	M+ACN+H				1.98	0	0	0.89859	0.34738	1	9.2211	9.399e-06	0.005677	13_1	Multiple	313.155	271.121	ISgroup_13_1_16	395.3	0.154
pos	313.154	223.3		C16H17NO3	Normorphine	C11785	M+ACN+H				1.98	0	0	0.89859	0.34738	1	9.2211	9.399e-06	0.005677	13_1	Multiple	313.155	271.121	ISgroup_13_1_16	395.3	0.154
pos	313.154	223.3		C16H17NO3	Vittatine;(3beta5alpha13beta19alpha)-12-Didehydro-crinan-3-ol	C12193	M+ACN+H				1.98	0	0	0.89859	0.34738	1	9.2211	9.399e-06	0.005677	13_1	Multiple	313.155	271.121	ISgroup_13_1_16	395.3	0.154
pos	313.154	223.3		C16H17NO3	(R)-Norcoclaurine;67-Dihydroxy-(1R)-(4-hydroxyphenyl)methyl-1234-tetrahydroisoquinoline;()-Demethylcoclaurine	C06347	M+ACN+H				1.98	0	0	0.89859	0.34738	1	9.2211	9.399e-06	0.005677	13_1	Multiple	313.155	271.121	ISgroup_13_1_16	395.3	0.154
neg	314.123	299.1	4.985	C10H17N7O5	Neosaxitoxin	HMDB29369	M-H	YES Cytidine-5-monophosphate CMP		CMP	2.83	10	0	0.040239	0.84177	1	9.2992	8.6065e-06	0.0027541	14_1	Multiple	314.122	315.129	ISgroup_14_7_13	346.8	0.123
neg	314.123	299.1		C10H17N7O5	N-Hydroxysaxitoxin	HMDB33664	M-H			CMP	2.83	10	0	0.040239	0.84177	1	9.2992	8.6065e-06	0.0027541	14_1	Multiple	314.122	315.129	ISgroup_14_7_13	346.8	0.123
neg	314.123	299.1		C10H17N7O5	Neosaxitoxin;NeoSTX	C17208	M-H			CMP	2.9	10	0	0.040239	0.84177	1	9.2992	8.6065e-06	0.0027541	3_1	Unique	314.122	315.129	ISgroup_3_10_13	322.5	0.123
neg	317.137	NA		NA	NA	NA	NA			CMP	NA	NA	NA	0.082399	0.77517	1	10.176	3.2596e-06	0.0010431	NA	NA	NA	NA	NA	NA	NA
neg	317.951	247.3		C12H8BrN3O4	Oxapyrazon	C19126	M-H2O-H			CMP	0.97	0	0	1.7134	0.19609	1	8.7702	1.5709e-05	0.005027	11_1	Unique	317.951	336.97	ISgroup_11_1_96	859.8	0.951
neg	322.044	318.5		C9H14N3O8P	3-CMP;Cytidine 3-phosphate	C05822	M-H			CMP	1.21	10	0	0.01864	0.89191	1	31.27	1.7391e-13	5.5651e-11	11_1	Multiple	322.045	323.052	ISgroup_11_1_5	13686.2	0.044
neg	322.044	318.5		C9H14N3O8P	Cytidine monophosphate	HMDB00095	M-H			CMP	1.06	24	2	0.01864	0.89191	1	31.27	1.7391e-13	5.5651e-11	13_1	Unique	322.045	323.052	ISgroup_13_1_5	14723.9	0.044
neg	322.044	318.5		C9H14N3O8P	CMP;Cytidine-5-monophosphate;Cytidylic acid	C00055	M-H			CMP	1.21	10	0	0.01864	0.89191	1	31.27	1.7391e-13	5.5651e-11	11_1	Multiple	322.045	323.052	ISgroup_11_1_5	13686.2	0.044
neg	322.044	318.5		C14H14ClN3O2S	Pirinixic acid	C15617	M-H			CMP	6.24	10	0	0.01864	0.89191	1	31.27	1.7391e-13	5.5651e-11	11_1	Multiple	322.042	323.05	ISgroup_11_1_5	13686.2	0.044
neg	322.044	318.5		C9H14N3O8P	Cytidine 2-phosphate;2-Cytidylic acid;Cytidine 2-monophosphate	C03104	M-H			CMP	1.21	10	0	0.01864	0.89191	1	31.27	1.7391e-13	5.5651e-11	11_1	Multiple	322.045	323.052	ISgroup_11_1_5	13686.2	0.044
neg	323.08	295.9		C12H14N4O2S	Sulfamethazine	C19530	M-H+HCOOH			CMP	4.58	0	0	1.7266	0.1944	1	8.8578	1.4207e-05	0.0045464	6_1	Multiple	323.082	278.084	ISgroup_6_1_9	1193.5	0.08
neg	323.08	295.9		C15H16O8	Mahaleboside	HMDB32984	M-H			CMP	9.81	10	0	1.7266	0.1944	1	8.8578	1.4207e-05	0.0045464	6_1	Unique	323.077	324.085	ISgroup_6_1_9	1283.6	0.08
neg	323.08	295.9		C10H16N4O2S	Buthidazole	C19112	M-H+NaCOOH			CMP	2.66	0	0	1.7266	0.1944	1	8.8578	1.4207e-05	0.0045464	6_1	Multiple	323.08	256.099	ISgroup_6_1_9	1193.5	0.08
pos	324.06	318.3	5.305	C9H14N3O8P	3-CMP;Cytidine 3-phosphate	C05822	M+H	YES Cytidine-5-monophosphate CMP		CMP	3.09	9	1	0.17624	0.67629	1	9.3477	8.1497e-06	0.0049224	13_1	Multiple	324.059	323.052	ISgroup_13_1_7	2588.5	0.06
pos	324.06	318.3		C9H14N3O8P	CMP;Cytidine-5-monophosphate;Cytidylic acid	C00055	M+H			CMP	3.09	9	1	0.17624	0.67629	1	9.3477	8.1497e-06	0.0049224	13_1	Multiple	324.059	323.052	ISgroup_13_1_7	2588.5	0.06
pos	324.06	318.3		C9H14N3O8P	Cytidine 2-phosphate;2-Cytidylic acid;Cytidine 2-monophosphate	C03104	M+H			CMP	3.09	9	1	0.17624	0.67629	1	9.3477	8.1497e-06	0.0049224	13_1	Multiple	324.059	323.052	ISgroup_13_1_7	2588.5	0.06
pos	343.162	267		C19H22N2O4	Phenisopham	C19061	M+H			CMP	8.54	53465.3	3	2.3299	0.13275	1	12.012	4.7186e-07	0.000285	13_1	Unique	343.165	342.158	ISgroup_13_1_17	6050	0.162
pos	344.166	267		C19H22N2O4	Phenisopham	C19061	M+H_[+1]			CMP	NA	53465.3	3	1.5003	0.22594	1	11.099	1.2138e-06	0.00073316	13_1	Unique	NA	-	ISgroup_13_1_17	749.479	0.16566
pos	346.043	318.7		C12H16N3O3PS2	Azinphos-ethyl	C18644	M+H				5.03	10	0	0.85945	0.35802	1	10.637	1.983e-06	0.0011977	13_1	Unique	346.044	345.037	ISgroup_13_1_5	839.2	0.043
neg	349.045	304.2		C10H13N4O8P	Inosine 2-phosphate	HMDB11681	M-H_[+2]				NA	19918	3	2.0798	0.15504	1	18.3	1.4859e-09	4.7548e-07	13_1	Multiple	NA	-	ISgroup_13_1_5	694.687	0.04537
neg	349.045	304.2		C12H16NO9P	N-(5-Phospho-D-ribosyl)anthranilate;N-(5-Phospho-beta-D-ribosyl)anthranilate;N-(5-Phosphoribosyl)anthranilic acid	C04302	M-H_[-1]				NA	19918	3	2.0798	0.15504	1	18.3	1.4859e-09	4.7548e-07	11_1	Multiple	NA	-	ISgroup_11_1_5	645.856	0.04537
neg	349.045	304.2		C12H16NO9P	1-(2-Carboxyphenylamino)-1-deoxy-D-ribulose 5-phosphate	C01302	M-H_[-1]				NA	19918	3	2.0798	0.15504	1	18.3	1.4859e-09	4.7548e-07	11_1	Multiple	NA	-	ISgroup_11_1_5	645.856	0.04537
neg	349.045	304.2		C9H17O12P	2-O-(6-Phospho-alpha-mannosyl)-D-glycerate	HMDB12152	M-H_[+2]				NA	19918	3	2.0798	0.15504	1	18.3	1.4859e-09	4.7548e-07	13_1	Multiple	NA	-	ISgroup_13_1_5	694.687	0.04537
neg	349.045	304.2		C10H13N4O8P	Inosinic acid	HMDB00175	M-H_[+2]				NA	19918	3	2.0798	0.15504	1	18.3	1.4859e-09	4.7548e-07	13_1	Multiple	NA	-	ISgroup_13_1_5	694.687	0.04537
pos	350.076	309.7		C17H14ClFN2O3	Doxefazepam	C19413	M+H_[+1]				NA	26732.7	3	0.71862	0.40034	1	15.83	1.2416e-08	7.499e-06	6_1	Unique	NA	-	ISgroup_6_1_8	2794.92	0.07577
pos	357.251	265.1		C20H29NO2	Bremazocine	C11791	M+ACN+H				8.15	0	0	0.795	0.37655	1	12.552	2.7393e-07	0.00016545	13_1	Unique	357.254	315.22	ISgroup_13_1_26	4653.2	0.251
pos	358.254	NA		NA	NA	NA	NA				NA	NA	NA	0.7623	0.38648	1	11.36	9.2371e-07	0.00055792	NA	NA	NA	NA	NA	NA	NA
neg	359.99	251		C14H7ClF3NO5	Acifluorfen	HMDB37112	M-H		N-acetyl Aspartate , 2 common fragments, confirmed with standard	N-acetyl aspartate	2.42	10	0	0.90824	0.34483	1	10.868	1.5495e-06	0.00049584	13_1	Unique	359.989	360.996	ISgroup_13_1_100	355	0.99
pos	362.09	309.7	5.16167	C12H21NO8S	Topiramate	C07502	M+Na		NADH, 3 common fragments	NADH	4.36	0	0	0.076943	0.78254	1	9.7129	5.4216e-06	0.0032746	3_1	Multiple	362.088	339.099	ISgroup_3_8_9	932.3	0.09
pos	362.09	309.7		C15H12O8	223-Trihydroxy-3-methoxy-55-dicarboxybiphenyl	C18348	M+ACN+H				7.1	0	0	0.076943	0.78254	1	9.7129	5.4216e-06	0.0032746	3_1	Multiple	362.087	320.053	ISgroup_3_8_9	932.3	0.09
pos	362.09	309.7		C15H12O8	Dihydromyricetin;Ampelopsin;()-Dihydromyricetin;()-Ampelopsin	C02906	M+ACN+H				7.1	0	0	0.076943	0.78254	1	9.7129	5.4216e-06	0.0032746	3_1	Multiple	362.087	320.053	ISgroup_3_8_9	932.3	0.09
pos	362.09	309.7		C15H12O8	23-Dihydrogossypetin	C03052	M+ACN+H				7.1	0	0	0.076943	0.78254	1	9.7129	5.4216e-06	0.0032746	3_1	Multiple	362.087	320.053	ISgroup_3_8_9	932.3	0.09
pos	364.067	320.9	5.34833	C10H14N5O8P	GMP;Guanosine 5-phosphate;Guanosine monophosphate;Guanosine 5-monophosphate;Guanylic acid	C00144	M+H	Yes Guanosine 5-phosphate		GMP	3.71	9	1	0.33789	0.56347	1	11.246	1.041e-06	0.00062879	13_1	Multiple	364.065	363.058	ISgroup_13_1_7	8103	0.067
pos	364.067	320.9		C10H14N5O8P	Guanosine 3-phosphate;3-GMP;3-Guanylic acid;Guo-3-P;Gp	C06193	M+H			GMP	3.71	9	1	0.33789	0.56347	1	11.246	1.041e-06	0.00062879	13_1	Multiple	364.065	363.058	ISgroup_13_1_7	8103	0.067
pos	364.067	320.9		C10H14N5O8P	Precursor Z;Cyclic pyranopterin monophosphate;Cyclic pyranopterin phosphate;cPMP	C18239	M+H			GMP	3.71	9	1	0.33789	0.56347	1	11.246	1.041e-06	0.00062879	13_1	Multiple	364.065	363.058	ISgroup_13_1_7	8103	0.067
pos	364.067	320.9		C10H14N5O8P	8-Oxo-dGMP;2-Deoxy-78-dihydro-8-oxo-5-guanylate;8-Hydroxydeoxyguanosine 5-monophosphate	C19968	M+H			GMP	3.71	9	1	0.33789	0.56347	1	11.246	1.041e-06	0.00062879	13_1	Multiple	364.065	363.058	ISgroup_13_1_7	8103	0.067
pos	369.251	264.7		C21H29NO2	17-Methylandrosta-24-dieno23-disoxazol-17beta-ol	C15177	M+ACN+H				7.75	0	0	0.31741	0.5755	1	22.564	5.3784e-11	3.2486e-08	13_1	Multiple	369.254	327.22	ISgroup_13_1_26	1788	0.251
pos	369.251	264.7		C16H34N4O4	Istamycin C0	C17994	M+Na				9.61	0	0	0.31741	0.5755	1	22.564	5.3784e-11	3.2486e-08	13_1	Multiple	369.247	346.258	ISgroup_13_1_26	1788	0.251
pos	369.251	264.7		C21H29NO2	Butorphanol	C06863	M+ACN+H				7.75	0	0	0.31741	0.5755	1	22.564	5.3784e-11	3.2486e-08	13_1	Multiple	369.254	327.22	ISgroup_13_1_26	1788	0.251
pos	370.053	NA		NA	NA	NA	NA				NA	NA	NA	0.10155	0.75121	1	11.796	5.886e-07	0.00035551	NA	NA	NA	NA	NA	NA	NA
pos	370.254	NA		NA	NA	NA	NA				NA	NA	NA	0.0016854	0.9674	1	16.536	6.653e-09	4.0184e-06	NA	NA	NA	NA	NA	NA	NA
pos	371.606	NA		NA	NA	NA	NA				NA	NA	NA	6.3069	0.015051	1	16.008	1.0595e-08	6.3993e-06	NA	NA	NA	NA	NA	NA	NA
neg	374.907	NA		NA	NA	NA	NA				NA	NA	NA	3.0671	0.085572	1	8.9509	1.2772e-05	0.004087	NA	NA	NA	NA	NA	NA	NA
neg	385.938	NA		NA	NA	NA	NA		Proline (sodium formate multimer adduct)	Proline	NA	NA	NA	1.6127	0.20956	1	9.5127	6.7739e-06	0.0021676	NA	NA	NA	NA	NA	NA	NA
pos	386.049	321.1		C16H15Cl3O2	Methoxychlor	C11043	M+ACN+H		GMP sodium adduct-elutes with 364.0663	GMP	3.34	0	0	0.80916	0.37236	1	12.015	4.7071e-07	0.00028431	13_1	Unique	386.048	344.014	ISgroup_13_1_5	614.3	0.049
pos	392.739	NA		NA	NA	NA	NA				NA	NA	NA	0.020767	0.88595	1	9.1486	1.0202e-05	0.0061619	NA	NA	NA	NA	NA	NA	NA
neg	403.193	261.2		C26H30O5	1-Methoxyficifolinol	HMDB38109	M-H2O-H				4.94	0	0	1.1648	0.28527	1	9.9893	3.9979e-06	0.0012793	13_1	Multiple	403.191	422.209	ISgroup_13_1_20	233.7	0.193
neg	403.193	261.2		C26H30O5	Kanzonol J	HMDB40605	M-H2O-H				4.94	0	0	1.1648	0.28527	1	9.9893	3.9979e-06	0.0012793	13_1	Multiple	403.191	422.209	ISgroup_13_1_20	233.7	0.193
neg	403.193	261.2		C19H34O10	1-Octen-3-yl primeveroside	HMDB32960	M-H2O-H				9.65	0	0	1.1648	0.28527	1	9.9893	3.9979e-06	0.0012793	13_1	Multiple	403.197	422.215	ISgroup_13_1_20	233.7	0.193
neg	403.193	261.2		C20H29FO3	Fluoxymesterone	HMDB15316	M-H+NaCOOH				6.7	0	0	1.1648	0.28527	1	9.9893	3.9979e-06	0.0012793	13_1	Multiple	403.19	336.21	ISgroup_13_1_20	233.7	0.193
neg	403.193	261.2		C23H32O4S	15beta-Hydroxy-7alpha-mercapto-pregn-4-ene-320-dione 7-acetate	C14922	M-H				4.71	10	0	1.1648	0.28527	1	9.9893	3.9979e-06	0.0012793	6_1	Unique	403.195	404.202	ISgroup_6_1_20	217.3	0.193
neg	403.193	261.2		C26H30O5	244-Trihydroxy-6-methoxy-35-diprenylchalcone	HMDB35066	M-H2O-H				4.94	0	0	1.1648	0.28527	1	9.9893	3.9979e-06	0.0012793	13_1	Multiple	403.191	422.209	ISgroup_13_1_20	233.7	0.193
neg	406.63	NA		NA	NA	NA	NA				NA	NA	NA	0.24381	0.62347	1	14.029	6.5143e-08	2.0846e-05	NA	NA	NA	NA	NA	NA	NA
neg	408.627	NA		NA	NA	NA	NA				NA	NA	NA	0.029031	0.86535	1	9.6483	5.8248e-06	0.0018639	NA	NA	NA	NA	NA	NA	NA
neg	410.624	NA		NA	NA	NA	NA				NA	NA	NA	0.29814	0.5873	1	16.807	5.2567e-09	1.6821e-06	NA	NA	NA	NA	NA	NA	NA
pos	443.299	322.5		C24H42O7	L-Ascorbic acid 6-octadecanoate;L-Ascorbic acid monostearate	C20340	M+H				3.74	10	0	0.22283	0.63879	1	9.8424	4.6987e-06	0.002838	9_1	Unique	443.3	442.293	ISgroup_9_1_30	351.3	0.299
pos	467.007	NA		NA	NA	NA	NA				NA	NA	NA	0.058378	0.80999	1	11.568	7.4458e-07	0.00044973	NA	NA	NA	NA	NA	NA	NA
pos	469.205	323.8		C23H32O10	Paucin	C09525	M+H				3.52	10	0	1.0652	0.30664	1	12.693	2.38e-07	0.00014375	13_1	Unique	469.207	468.2	ISgroup_13_1_21	415.8	0.205
pos	473.958	249.6		C10H14Cl6N4O2	Triforine	C10960	M+ACN+H				1.88	0	0	5.5747	0.021861	1	8.7673	1.5761e-05	0.0095194	13_1	Unique	473.959	431.925	ISgroup_13_1_96	333.6	0.958
neg	478.565	NA		NA	NA	NA	NA				NA	NA	NA	0.090516	0.76468	1	15.527	1.6292e-08	5.2133e-06	NA	NA	NA	NA	NA	NA	NA
neg	480.563	NA		NA	NA	NA	NA				NA	NA	NA	0.01202	0.9131	1	10.387	2.5942e-06	0.00083014	NA	NA	NA	NA	NA	NA	NA
neg	488.236	299.5		C28H31N2O3	9-(2-Carboxyphenyl)-36-bis(diethylamino)xanthylium(1)	HMDB31786	M-H+HCOOH				8.46	0	0	1.0895	0.30124	1	13.721	8.7381e-08	2.7962e-05	14_1	Unique	488.232	443.233	ISgroup_14_7_24	246	0.236
pos	490.075	NA		NA	NA	NA	NA				NA	NA	NA	3.8122	0.056072	1	11.706	6.4549e-07	0.00038988	NA	NA	NA	NA	NA	NA	NA
pos	496.584	NA		NA	NA	NA	NA				NA	NA	NA	1.5497	0.21855	1	10.886	1.5198e-06	0.00091798	NA	NA	NA	NA	NA	NA	NA
pos	507.684	NA		NA	NA	NA	NA				NA	NA	NA	0.012357	0.9119	1	8.726	1.6529e-05	0.0099835	NA	NA	NA	NA	NA	NA	NA
neg	524.299	NA		NA	NA	NA	NA				NA	NA	NA	0.0048729	0.94461	1	16.634	6.107e-09	1.9542e-06	NA	NA	NA	NA	NA	NA	NA
pos	541.293	361.9		C33H42O5	Hypercalin B	C09941	M+Na				0.44	0	0	0.69116	0.40943	1	12.717	2.3257e-07	0.00014047	13_1	Unique	541.292	518.303	ISgroup_13_1_30	716.8	0.293
pos	541.493	NA		NA	NA	NA	NA				NA	NA	NA	1.3301	0.25387	1	15.247	2.0996e-08	1.2682e-05	NA	NA	NA	NA	NA	NA	NA
pos	541.694	NA		NA	NA	NA	NA				NA	NA	NA	2.0478	0.15818	1	14.449	4.3837e-08	2.6477e-05	NA	NA	NA	NA	NA	NA	NA
pos	541.895	NA		NA	NA	NA	NA				NA	NA	NA	0.43971	0.51008	1	14.387	4.6488e-08	2.8079e-05	NA	NA	NA	NA	NA	NA	NA
pos	550.765	NA		NA	NA	NA	NA				NA	NA	NA	0.2236	0.63822	1	13.788	8.1929e-08	4.9485e-05	NA	NA	NA	NA	NA	NA	NA
pos	551.015	NA		NA	NA	NA	NA				NA	NA	NA	1.2516	0.2682	1	12.229	3.7874e-07	0.00022876	NA	NA	NA	NA	NA	NA	NA
pos	551.267	NA		NA	NA	NA	NA				NA	NA	NA	0.90745	0.34504	1	9.2254	9.3535e-06	0.0056495	NA	NA	NA	NA	NA	NA	NA
neg	556.493	219.6		C32H65NO3	Cer(d18:014:0)	HMDB11759	M-H+HCOOH				3.11	0	0	0.057437	0.8115	1	8.22	2.9767e-05	0.0095255	13_1	Unique	556.495	511.496	ISgroup_13_1_50	2698.4	0.493
neg	560.489	NA		NA	NA	NA	NA				NA	NA	NA	0.0069753	0.93375	1	8.7958	1.5253e-05	0.004881	NA	NA	NA	NA	NA	NA	NA
pos	564.288	303.9		C31H43NO7	Anopterine	C08658	M+Na				9.75	0	0	1.9899	0.16409	1	17.998	1.9094e-09	1.1533e-06	5_1	Unique	564.293	541.304	ISgroup_5_1_29	405.5	0.288
pos	564.621	NA		NA	NA	NA	NA				NA	NA	NA	0.75466	0.38885	1	10.805	1.6577e-06	0.0010012	NA	NA	NA	NA	NA	NA	NA
pos	566.893	NA		NA	NA	NA	NA				NA	NA	NA	3.7944	0.05663	1	12.01	4.7319e-07	0.00028581	NA	NA	NA	NA	NA	NA	NA
neg	577.061	NA		NA	NA	NA	NA				NA	NA	NA	2.8774	0.095587	1	15.457	1.7362e-08	5.5559e-06	NA	NA	NA	NA	NA	NA	NA
pos	577.462	NA		NA	NA	NA	NA				NA	NA	NA	1.0448	0.31127	1	8.911	1.3367e-05	0.0080739	NA	NA	NA	NA	NA	NA	NA
neg	578.871	NA		NA	NA	NA	NA				NA	NA	NA	0.46685	0.49736	1	8.7357	1.6345e-05	0.0052305	NA	NA	NA	NA	NA	NA	NA
pos	578.935	NA		NA	NA	NA	NA				NA	NA	NA	1.0744	0.30456	1	9.4741	7.0727e-06	0.0042719	NA	NA	NA	NA	NA	NA	NA
pos	587.966	302.7		C10H17N5O16P4	Adenosine tetraphosphate;Adenosine 5-tetraphosphate	C03483	M+H				5.2	10	0	1.4031	0.2414	1	9.618	6.024e-06	0.0036385	5_1	Unique	587.969	586.962	ISgroup_5_1_97	1394.2	0.966
pos	588.301	NA		NA	NA	NA	NA				NA	NA	NA	1.4927	0.22711	1	9.2413	9.1866e-06	0.0055487	NA	NA	NA	NA	NA	NA	NA
pos	588.634	NA		NA	NA	NA	NA				NA	NA	NA	1.1923	0.27972	1	8.8325	1.4625e-05	0.0088336	NA	NA	NA	NA	NA	NA	NA
pos	589.671	NA		NA	NA	NA	NA				NA	NA	NA	0.90169	0.34656	1	17.227	3.6625e-09	2.2121e-06	NA	NA	NA	NA	NA	NA	NA
neg	589.903	NA		NA	NA	NA	NA		Proline (sodium formate multimer adduct)	Proline	NA	NA	NA	1.4783	0.22934	1	8.5413	2.0461e-05	0.0065474	NA	NA	NA	NA	NA	NA	NA
pos	593.317	NA		NA	NA	NA	NA				NA	NA	NA	1.0839	0.30246	1	9.0278	1.1701e-05	0.0070674	NA	NA	NA	NA	NA	NA	NA
pos	593.442	NA		NA	NA	NA	NA				NA	NA	NA	1.2345	0.27145	1	9.8704	4.556e-06	0.0027518	NA	NA	NA	NA	NA	NA	NA
pos	594.565	NA		NA	NA	NA	NA				NA	NA	NA	2.0161	0.16139	1	16.432	7.2903e-09	4.4033e-06	NA	NA	NA	NA	NA	NA	NA
pos	594.69	NA		NA	NA	NA	NA				NA	NA	NA	0.18597	0.66801	1	14.132	5.9075e-08	3.5681e-05	NA	NA	NA	NA	NA	NA	NA
pos	600.345	NA		NA	NA	NA	NA				NA	NA	NA	4.7665	0.033385	1	11.105	1.2063e-06	0.00072862	NA	NA	NA	NA	NA	NA	NA
pos	608.192	358.5		C27H36BrClN2O4	Jamaicamide A	C18212	M+ACN+H				6.36	0	0	1.0502	0.31003	1	13.23	1.404e-07	8.48e-05	13_1	Unique	608.189	566.155	ISgroup_13_1_20	1588.1	0.192
pos	608.443	358.6		C40H54O2	Diatoxanthin;all-trans-Diatoxanthin	C19920	M+ACN+H				5.08	0	0	0.32034	0.57375	1	9.4025	7.6628e-06	0.0046283	13_1	Multiple	608.446	566.412	ISgroup_13_1_45	1250.5	0.443
pos	608.443	358.6		C40H54O2	3-Hydroxyechinenone	C15966	M+ACN+H				5.08	0	0	0.32034	0.57375	1	9.4025	7.6628e-06	0.0046283	13_1	Multiple	608.446	566.412	ISgroup_13_1_45	1250.5	0.443
pos	608.443	358.6		C40H54O2	Eschscholtzxanthin	C08593	M+ACN+H				5.08	0	0	0.32034	0.57375	1	9.4025	7.6628e-06	0.0046283	13_1	Multiple	608.446	566.412	ISgroup_13_1_45	1250.5	0.443
pos	608.443	358.6		C40H54O2	3-Hydroxyechinenone	C15965	M+ACN+H				5.08	0	0	0.32034	0.57375	1	9.4025	7.6628e-06	0.0046283	13_1	Multiple	608.446	566.412	ISgroup_13_1_45	1250.5	0.443
pos	610.285	285.7		C36H39N3O6	Niguldipine;Dexniguldipine	C11236	M+H				9.62	10	0	1.236	0.27117	1	10.721	1.8109e-06	0.0010938	13_1	Unique	610.291	609.284	ISgroup_13_1_29	664.6	0.285
neg	611.176	282.7		C28H32O11	Physalin D	HMDB34353	M-H+NaCOOH				2.42	0	0	0.24341	0.62376	1	14.171	5.694e-08	1.8221e-05	6_1	Multiple	611.175	544.194	ISgroup_6_1_18	621.7	0.176
neg	611.176	282.7		C31H34O14	(R)-Rutaretin 1-(6-sinapoylglucoside)	HMDB39041	M-H2O-H				0.62	0	0	0.24341	0.62376	1	14.171	5.694e-08	1.8221e-05	6_1	Multiple	611.176	630.195	ISgroup_6_1_18	621.7	0.176
neg	611.176	282.7		C28H32O11	Physalin E	HMDB34330	M-H+NaCOOH				2.42	0	0	0.24341	0.62376	1	14.171	5.694e-08	1.8221e-05	6_1	Multiple	611.175	544.194	ISgroup_6_1_18	621.7	0.176
pos	621.072	NA		NA	NA	NA	NA				NA	NA	NA	3.9311	0.052498	1	15.295	2.0111e-08	1.2147e-05	NA	NA	NA	NA	NA	NA	NA
pos	621.197	358.6		C31H34O12	Landomycin D	C18684	M+Na				5.22	0	0	3.8052	0.056292	1	14.872	2.9617e-08	1.7889e-05	13_1	Unique	621.194	598.205	ISgroup_13_1_20	11136.5	0.197
pos	621.574	NA		NA	NA	NA	NA				NA	NA	NA	3.202	0.079155	1	15.536	1.6161e-08	9.7615e-06	NA	NA	NA	NA	NA	NA	NA
pos	621.824	NA		NA	NA	NA	NA				NA	NA	NA	2.4432	0.12388	1	15.486	1.6904e-08	1.021e-05	NA	NA	NA	NA	NA	NA	NA
pos	621.949	NA		NA	NA	NA	NA				NA	NA	NA	1.2699	0.26477	1	12.274	3.62e-07	0.00021865	NA	NA	NA	NA	NA	NA	NA
pos	622.074	357.9		C17H25N3O18P2	UDP-N-acetyl-2-amino-2-deoxy-D-glucuronate;UDP-N-acetyl-D-glucosaminuronate;UDP-N-acetyl-2-amino-2-deoxy-alpha-D-glucuronate	C04573	M+H				9.71	10	0	2.462	0.12247	1	17.709	2.4327e-09	1.4693e-06	13_1	Multiple	622.068	621.061	ISgroup_13_1_8	1257.8	0.074
pos	622.074	357.9		C17H25N3O18P2	UDP-N-acetyl-D-mannosaminouronate;UDP-N-acetyl-2-amino-2-deoxy-D-mannuronate;UDP-N-acetyl-D-mannosaminuronic acid;UDP-N-acetyl-alpha-D-mannosaminuronate	C06240	M+H				9.71	10	0	2.462	0.12247	1	17.709	2.4327e-09	1.4693e-06	13_1	Multiple	622.068	621.061	ISgroup_13_1_8	1257.8	0.074
pos	622.074	357.9		C17H25N3O18P2	UDP-N-acetyl-D-galactosaminuronic acid	C13952	M+H				9.71	10	0	2.462	0.12247	1	17.709	2.4327e-09	1.4693e-06	13_1	Multiple	622.068	621.061	ISgroup_13_1_8	1257.8	0.074
pos	626.066	NA		NA	NA	NA	NA				NA	NA	NA	0.15299	0.69723	1	13.662	9.247e-08	5.5852e-05	NA	NA	NA	NA	NA	NA	NA
pos	648.768	NA		NA	NA	NA	NA				NA	NA	NA	3.742	0.058309	1	11.902	5.2839e-07	0.00031915	NA	NA	NA	NA	NA	NA	NA
pos	648.911	NA		NA	NA	NA	NA				NA	NA	NA	1.8102	0.1841	1	10.575	2.1192e-06	0.00128	NA	NA	NA	NA	NA	NA	NA
pos	649.055	NA		NA	NA	NA	NA				NA	NA	NA	0.37486	0.54294	1	10.529	2.2259e-06	0.0013444	NA	NA	NA	NA	NA	NA	NA
neg	657.957	NA		NA	NA	NA	NA		Proline (sodium formate multimer adduct)	Proline	NA	NA	NA	0.44688	0.50667	1	10.95	1.4204e-06	0.00045451	NA	NA	NA	NA	NA	NA	NA
pos	658.773	NA		NA	NA	NA	NA				NA	NA	NA	0.10568	0.74637	1	10.166	3.2974e-06	0.0019916	NA	NA	NA	NA	NA	NA	NA
pos	658.917	NA		NA	NA	NA	NA				NA	NA	NA	0.12301	0.72716	1	10.407	2.5376e-06	0.0015327	NA	NA	NA	NA	NA	NA	NA
pos	667.841	NA		NA	NA	NA	NA				NA	NA	NA	0.54223	0.4647	1	26.035	4.7219e-12	2.8521e-09	NA	NA	NA	NA	NA	NA	NA
pos	668.343	NA		NA	NA	NA	NA				NA	NA	NA	1.0687	0.30586	1	21.94	8.5346e-11	5.1549e-08	NA	NA	NA	NA	NA	NA	NA
pos	676.355	NA		NA	NA	NA	NA				NA	NA	NA	0.30404	0.58364	1	13.441	1.1436e-07	6.9074e-05	NA	NA	NA	NA	NA	NA	NA
pos	677.216	NA		NA	NA	NA	NA				NA	NA	NA	1.1226	0.29409	1	10.804	1.659e-06	0.0010021	NA	NA	NA	NA	NA	NA	NA
pos	677.503	NA		NA	NA	NA	NA				NA	NA	NA	1.0372	0.31301	1	10.828	1.6163e-06	0.00097623	NA	NA	NA	NA	NA	NA	NA
pos	677.789	NA		NA	NA	NA	NA				NA	NA	NA	0.76768	0.38482	1	10.5	2.2963e-06	0.001387	NA	NA	NA	NA	NA	NA	NA
pos	677.932	NA		NA	NA	NA	NA				NA	NA	NA	0.5008	0.48219	1	10.518	2.2518e-06	0.0013601	NA	NA	NA	NA	NA	NA	NA
pos	679.071	NA		NA	NA	NA	NA				NA	NA	NA	1.8379	0.18084	1	12.688	2.3917e-07	0.00014446	NA	NA	NA	NA	NA	NA	NA
pos	679.214	NA		NA	NA	NA	NA				NA	NA	NA	2.2743	0.13737	1	15.594	1.5337e-08	9.2634e-06	NA	NA	NA	NA	NA	NA	NA
pos	679.357	NA		NA	NA	NA	NA				NA	NA	NA	0.25529	0.61543	1	18.252	1.5463e-09	9.3395e-07	NA	NA	NA	NA	NA	NA	NA
pos	679.501	NA		NA	NA	NA	NA				NA	NA	NA	0.05327	0.81834	1	24.459	1.3873e-11	8.3791e-09	NA	NA	NA	NA	NA	NA	NA
pos	681.983	NA		NA	NA	NA	NA				NA	NA	NA	2.1088	0.15224	1	21.439	1.2427e-10	7.5056e-08	NA	NA	NA	NA	NA	NA	NA
pos	682.318	NA		NA	NA	NA	NA				NA	NA	NA	1.7277	0.19426	1	13.742	8.5622e-08	5.1716e-05	NA	NA	NA	NA	NA	NA	NA
pos	696.124	NA		NA	NA	NA	NA				NA	NA	NA	2.9057	0.094017	1	16.344	7.8758e-09	4.757e-06	NA	NA	NA	NA	NA	NA	NA
neg	706.356	219.6		C39H51NO8	Lolitrem J	C20549	M-H+HCOOH				5.69	0	0	0.093544	0.7609	1	8.2643	2.826e-05	0.0090432	11_1	Unique	706.36	661.361	ISgroup_11_1_36	3961.8	0.356
pos	708.635	NA		NA	NA	NA	NA		S-adenosylmethionine, 2 common fragments	S-adenosyl methionine	NA	NA	NA	0.8973	0.34773	1	16.253	8.5303e-09	5.1523e-06	NA	NA	NA	NA	NA	NA	NA
pos	710.153	NA		NA	NA	NA	NA				NA	NA	NA	0.53754	0.46662	1	12.27	3.6353e-07	0.00021957	NA	NA	NA	NA	NA	NA	NA
pos	712.082	NA		NA	NA	NA	NA				NA	NA	NA	0.43281	0.51341	1	22.601	5.236e-11	3.1626e-08	NA	NA	NA	NA	NA	NA	NA
pos	712.225	NA		NA	NA	NA	NA				NA	NA	NA	0.23885	0.62701	1	21.323	1.3569e-10	8.1954e-08	NA	NA	NA	NA	NA	NA	NA
neg	712.362	NA		NA	NA	NA	NA				NA	NA	NA	0.38655	0.53673	1	9.5346	6.6105e-06	0.0021154	NA	NA	NA	NA	NA	NA	NA
neg	714.381	NA		NA	NA	NA	NA				NA	NA	NA	4.041	0.049414	1	12.214	3.845e-07	0.00012304	NA	NA	NA	NA	NA	NA	NA
neg	714.845	NA		NA	NA	NA	NA				NA	NA	NA	0.58059	0.4494	1	8.4939	2.1617e-05	0.0069173	NA	NA	NA	NA	NA	NA	NA
pos	715.218	358.3		C33H40O16	Curcumin diglucoside	C17750	M+Na				3.94	0	0	1.2311	0.27211	1	22.31	6.4846e-11	3.9167e-08	13_1	Multiple	715.221	692.232	ISgroup_13_1_22	3406.1	0.218
pos	715.218	358.3		C40H36O11	Kuwanone G	C10099	M+Na				4.17	0	0	1.2311	0.27211	1	22.31	6.4846e-11	3.9167e-08	13_1	Multiple	715.215	692.226	ISgroup_13_1_22	3406.1	0.218
pos	715.361	NA		NA	NA	NA	NA				NA	NA	NA	0.59164	0.44514	1	25.517	6.6999e-12	4.0468e-09	NA	NA	NA	NA	NA	NA	NA
pos	715.504	NA		NA	NA	NA	NA				NA	NA	NA	2.0386	0.15911	1	21.028	1.6984e-10	1.0259e-07	NA	NA	NA	NA	NA	NA	NA
pos	715.647	NA		NA	NA	NA	NA				NA	NA	NA	0.30225	0.58474	1	22.56	5.394e-11	3.2579e-08	NA	NA	NA	NA	NA	NA	NA
pos	715.79	NA		NA	NA	NA	NA				NA	NA	NA	0.64054	0.42702	1	22.082	7.6764e-11	4.6365e-08	NA	NA	NA	NA	NA	NA	NA
pos	720.379	NA		NA	NA	NA	NA				NA	NA	NA	0.5717	0.45287	1	14.993	2.6498e-08	1.6005e-05	NA	NA	NA	NA	NA	NA	NA
pos	728.724	NA		NA	NA	NA	NA				NA	NA	NA	3.6891	0.060057	1	10.96	1.4053e-06	0.00084879	NA	NA	NA	NA	NA	NA	NA
neg	747.267	320.5		C34H44N4O15	Methanofuran;Carbon dioxide reduction factor	C00862	M-H				7.6	10	0	5.5061	0.02265	1	13.788	8.1918e-08	2.6214e-05	11_1	Unique	747.273	748.28	ISgroup_11_1_27	1039.6	0.267
neg	747.267	320.5		C28H48N2O21	O-b-D-Gal-(1-3)-O-O-b-D-Gal-(1-4)-2-(acetylamino)-2-deoxy-b-D-Glc-(1-6)-2-(acetylamino)-2-deoxy- D-Galactose	HMDB02067	M-H				0.45	10	0	5.5061	0.02265	1	13.788	8.1918e-08	2.6214e-05	13_1	Unique	747.268	748.275	ISgroup_13_1_27	1118.1	0.267
pos	761.58	NA		NA	NA	NA	NA				NA	NA	NA	2.4611	0.12254	1	30.216	3.2759e-13	1.9786e-10	NA	NA	NA	NA	NA	NA	NA
pos	761.981	NA		NA	NA	NA	NA				NA	NA	NA	0.82362	0.36816	1	29.487	5.1221e-13	3.0938e-10	NA	NA	NA	NA	NA	NA	NA
pos	777.893	NA		NA	NA	NA	NA		Glutathione OX , 16 common fragments	Glutathione OX	NA	NA	NA	2.0739	0.15561	1	11.498	8.0012e-07	0.00048327	NA	NA	NA	NA	NA	NA	NA
neg	784.286	NA		NA	NA	NA	NA				NA	NA	NA	0.070598	0.79148	1	9.2403	9.1976e-06	0.0029432	NA	NA	NA	NA	NA	NA	NA
pos	789.584	NA		NA	NA	NA	NA				NA	NA	NA	0.43901	0.51042	1	11.23	1.0577e-06	0.00063888	NA	NA	NA	NA	NA	NA	NA
pos	789.751	NA		NA	NA	NA	NA				NA	NA	NA	0.96782	0.32961	1	10.521	2.2439e-06	0.0013553	NA	NA	NA	NA	NA	NA	NA
pos	790.252	NA		NA	NA	NA	NA				NA	NA	NA	1.0131	0.31865	1	10.742	1.7724e-06	0.0010706	NA	NA	NA	NA	NA	NA	NA
pos	790.419	NA		NA	NA	NA	NA				NA	NA	NA	0.79592	0.37627	1	11.485	8.1106e-07	0.00048988	NA	NA	NA	NA	NA	NA	NA
pos	790.587	NA		NA	NA	NA	NA				NA	NA	NA	0.18167	0.67163	1	10.928	1.4541e-06	0.00087828	NA	NA	NA	NA	NA	NA	NA
neg	793.864	NA		NA	NA	NA	NA		Proline (sodium formate multimer adduct)	Proline	NA	NA	NA	0.004868	0.94463	1	8.455	2.2616e-05	0.0072371	NA	NA	NA	NA	NA	NA	NA
pos	802.431	NA		NA	NA	NA	NA				NA	NA	NA	2.494	0.12012	1	16.231	8.6945e-09	5.2515e-06	NA	NA	NA	NA	NA	NA	NA
pos	827.928	NA		NA	NA	NA	NA				NA	NA	NA	3.7809	0.057056	1	18.302	1.4832e-09	8.9583e-07	NA	NA	NA	NA	NA	NA	NA
pos	828.262	NA		NA	NA	NA	NA				NA	NA	NA	3.3998	0.070693	1	17.557	2.7664e-09	1.6709e-06	NA	NA	NA	NA	NA	NA	NA
pos	828.93	NA		NA	NA	NA	NA		Leukotrien C4, 2 common fragments	Leukotrien C4	NA	NA	NA	1.2049	0.27722	1	15.689	1.409e-08	8.5106e-06	NA	NA	NA	NA	NA	NA	NA
neg	850.824	NA		NA	NA	NA	NA				NA	NA	NA	0.74823	0.39086	1	8.8729	1.3964e-05	0.0044684	NA	NA	NA	NA	NA	NA	NA
neg	854.222	NA		NA	NA	NA	NA				NA	NA	NA	0.48251	0.49027	1	12.011	4.7235e-07	0.00015115	NA	NA	NA	NA	NA	NA	NA
pos	881.946	NA		NA	NA	NA	NA				NA	NA	NA	0.61758	0.43538	1	9.0125	1.1907e-05	0.0071918	NA	NA	NA	NA	NA	NA	NA
pos	921.455	344.6		C41H62N12O11	Angiotensin (1-7)	C15850	M+Na				0.73	0	0	3.1139	0.08328	1	8.9335	1.3029e-05	0.0078692	6_1	Unique	921.455	898.466	ISgroup_6_1_46	5761.2	0.455
pos	921.621	NA		NA	NA	NA	NA				NA	NA	NA	3.431	0.069453	1	13.793	8.1546e-08	4.9254e-05	NA	NA	NA	NA	NA	NA	NA
pos	921.786	NA		NA	NA	NA	NA				NA	NA	NA	1.4896	0.22758	1	10.583	2.1006e-06	0.0012687	NA	NA	NA	NA	NA	NA	NA
pos	924.287	346.3		C39H42N6O18	Corynebactin;Bacillibactin	C12219	M+ACN+H				3	0	0	1.6788	0.2006	1	14.886	2.9236e-08	1.7659e-05	6_1	Unique	924.289	882.256	ISgroup_6_1_29	7068.9	0.287
pos	924.454	NA		NA	NA	NA	NA				NA	NA	NA	0.97575	0.32766	1	12.384	3.2417e-07	0.0001958	NA	NA	NA	NA	NA	NA	NA
pos	924.621	NA		NA	NA	NA	NA				NA	NA	NA	0.83297	0.36547	1	15.354	1.9055e-08	1.1509e-05	NA	NA	NA	NA	NA	NA	NA
neg	928.153	NA		NA	NA	NA	NA				NA	NA	NA	0.00072644	0.9786	1	11.064	1.2601e-06	0.00040324	NA	NA	NA	NA	NA	NA	NA
pos	988.86	NA		NA	NA	NA	NA				NA	NA	NA	0.67517	0.41487	1	9.4866	6.9748e-06	0.0042128	NA	NA	NA	NA	NA	NA	NA
