# Supplementary material for: Fish Skin Grafts Affect Adenosine and Methionine Metabolism during Burn Wound Healing
Source: Antioxidants (Basel). 2023 Dec 5;12(12):2076. doi: 10.3390/antiox12122076 (PMC10741162; doi:10.3390/antiox12122076)
Supplement: Supplementary file 1 [file antioxidants-12-02076-s001.zip › Supplementary_Table_1.xlsx]

## Sheet: Sample list
Sample	Pig	Treatment	Spot	Day	Weight (mg)
9675_D14_B10	P4	Primatrix	10	14	118.6
9675_D14_B1	P4	CS-STSG	1	14	67.7
9675_D14_B2	P4	Primatrix	2	14	67.4
9675_D14_B3	P4	K-K	3	14	81.1
9675_D14_B4	P4	K-STSG	4	14	54.3
9675_D14_B6	P4	K-K	6	14	74.7
9675_D14_B7	P4	K-STSG	7	14	59.2
9675_D14_B9	P4	CS-STSG	9	14	100
9675_D21_B10	P4	Primatrix	10	21	142.3
9675_D21_B1	P4	CS-STSG	1	21	88.2
9675_D21_B2	P4	Primatrix	2	21	91.9
9675_D21_B3	P4	K-K	3	21	84.5
9675_D21_B4	P4	K-STSG	4	21	102.7
9675_D21_B6	P4	K-K	6	21	112.5
9675_D21_B7	P4	K-STSG	7	21	117.2
9675_D21_B9	P4	CS-STSG	9	21	138.2
9675_D28_B10	P4	Primatrix	10	28	120.7
9675_D28_B1	P4	CS-STSG	1	28	136.5
9675_D28_B2	P4	Primatrix	2	28	76.4
9675_D28_B3	P4	K-K	3	28	75.2
9675_D28_B4	P4	K-STSG	4	28	56.6
9675_D28_B6	P4	K-K	6	28	55.9
9675_D28_B7	P4	K-STSG	7	28	51.3
9675_D28_B9	P4	CS-STSG	9	28	148.3
9675_D60_B10	P4	Primatrix	10	60	183.2
9675_D60_B1	P4	CS-STSG	1	60	213.4
9675_D60_B2	P4	Primatrix	2	60	144.8
9675_D60_B3	P4	K-K	3	60	161.8
9675_D60_B4	P4	K-STSG	4	60	117.2
9675_D60_B6	P4	K-K	6	60	159.2
9675_D60_B7	P4	K-STSG	7	60	131.7
9675_D60_B9	P4	CS-STSG	9	60	196.6
9675_D7_B10	P4	Primatrix	10	7	105
9675_D7_B1	P4	CS-STSG	1	7	118.8
9675_D7_B2	P4	Primatrix	2	7	96.2
9675_D7_B3	P4	K-K	3	7	73.3
9675_D7_B4	P4	K-STSG	4	7	72.4
9675_D7_B6	P4	K-K	6	7	120.7
9675_D7_B7	P4	K-STSG	7	7	107.5
9675_D7_B9	P4	CS-STSG	9	7	63
9678_D60_C	P4	C	C	0	198.1
9677_D14_B1	P1	K-STSG	1	14	98.6
9677_D14_B3	P1	CS-STSG	3	14	79.6
9677_D14_B4	P1	Primatrix	4	14	88.6
9677_D14_B5	P1	K-K	5	14	136.3
9677_D14_B6	P1	CS-STSG	6	14	83.9
9677_D14_B7	P1	Primatrix	7	14	41.1
9677_D14_B8	P1	K-K	8	14	100.2
9677_D14_B9	P1	K-STSG	9	14	133.5
9677_D21_B1	P1	K-STSG	1	21	95.5
9677_D21_B3	P1	CS-STSG	3	21	68.3
9677_D21_B4	P1	Primatrix	4	21	109.8
9677_D21_B5	P1	K-K	5	21	170.2
9677_D21_B6	P1	CS-STSG	6	21	64.5
9677_D21_B7	P1	Primatrix	7	21	69.5
9677_D21_B9	P1	K-STSG	9	21	170
9677_D28_B1	P1	K-STSG	1	28	87.2
9677_D28_B3	P1	CS-STSG	3	28	88
9677_D28_B4	P1	Primatrix	4	28	166.8
9677_D28_B5	P1	K-K	5	28	133.3
9677_D28_B6	P1	CS-STSG	6	28	44.1
9677_D28_B7	P1	Primatrix	7	28	133.8
9677_D28_B8	P1	K-K	8	28	111.1
9677_D28_B9	P1	K-STSG	9	28	98.7
9677_D60_B1	P1	K-STSG	1	60	88
9677_D60_B3	P1	CS-STSG	3	60	165
9677_D60_B4	P1	Primatrix	4	60	135.5
9677_D60_B5	P1	K-K	5	60	156
9677_D60_B7	P1	Primatrix	7	60	164.2
9677_D60_B8	P1	K-K	8	60	114.8
9677_D60_B9	P1	K-STSG	9	60	148.8
9677_D60_BC1	P1	C	C	0	140.4
9677_D7_B1	P1	K-STSG	1	7	54
9677_D7_B3	P1	CS-STSG	3	7	55.7
9677_D7_B4	P1	Primatrix	4	7	72.4
9677_D7_B5	P1	K-K	5	7	82.4
9677_D7_B6	P1	CS-STSG	6	7	75.8
9677_D7_B7	P1	Primatrix	7	7	69.9
9677_D7_B8	P1	K-K	8	7	94.1
9677_D7_B9	P1	K-STSG	9	7	102.6
9678_D14_B10	P2	CS-STSG	10	14	55.2
9678_D14_B2	P2	CS-STSG	2	14	91.2
9678_D14_B3	P2	Primatrix	3	14	35.8
9678_D14_B4	P2	K-K	4	14	51.1
9678_D14_B5	P2	K-STSG	5	14	54.7
9678_D14_B6	P2	Primatrix	6	14	46.5
9678_D14_B7	P2	K-K	7	14	35
9678_D14_B8	P2	K-STSG	8	14	60.6
9678_D21_B10	P2	CS-STSG	10	21	71.1
9678_D21_B2	P2	CS-STSG	2	21	61
9678_D21_B3	P2	Primatrix	3	21	114.3
9678_D21_B4	P2	K-K	4	21	146.2
9678_D21_B5	P2	K-STSG	5	21	58.4
9678_D21_B6	P2	Primatrix	6	21	47.6
9678_D21_B7	P2	K-K	7	21	48.7
9678_D21_B8	P2	K-STSG	8	21	51.7
9678_D28_B10	P2	CS-STSG	10	28	65.2
9678_D28_B2	P2	CS-STSG	2	28	56.1
9678_D28_B3	P2	Primatrix	3	28	98.8
9678_D28_B4	P2	K-K	4	28	156.5
9678_D28_B5	P2	K-STSG	5	28	49.2
9678_D28_B6	P2	Primatrix	6	28	82.9
9678_D28_B7	P2	K-K	7	28	120.8
9678_D28_B8	P2	K-STSG	8	28	61.9
9678_D60_B10	P2	CS-STSG	10	60	153.7
9678_D60_B2	P2	CS-STSG	2	60	108.3
9678_D60_B3	P2	Primatrix	3	60	136.2
9678_D60_B4	P2	K-K	4	60	136.4
9678_D60_B5	P2	K-STSG	5	60	139.4
9678_D60_B7	P2	K-K	7	60	125.6
9678_D60_B8	P2	K-STSG	8	60	160.1
9678_D60_C2	P2	C	C	0	128.6
9678_D7_B10	P2	CS-STSG	10	7	33.2
9678_D7_B2	P2	CS-STSG	2	7	51.1
9678_D7_B3	P2	Primatrix	3	7	54.7
9678_D7_B4	P2	K-K	4	7	134.7
9678_D7_B5	P2	K-STSG	5	7	68.4
9678_D7_B6	P2	Primatrix	6	7	58.7
9678_D7_B7	P2	K-K	7	7	82.6
9678_D7_B8	P2	K-STSG	8	7	74.2
9678_D60_C	P3	C	C	0	144.3
9679_D14_B10	P3	K-K	10	14	116.2
9679_D14_B1	P3	Primatrix	1	14	60.1
9679_D14_B2	P3	K-K	2	14	64.7
9679_D14_B3	P3	K-STSG	3	14	82
9679_D14_B5	P3	CS-STSG	5	14	141.5
9679_D14_B6	P3	K-STSG	6	14	108.6
9679_D14_B8	P3	CS-STSG	8	14	79.3
9679_D14_B9	P3	Primatrix	9	14	53.4
9679_D21_B10	P3	K-K	10	21	212
9679_D21_B1	P3	Primatrix	1	21	66
9679_D21_B2	P3	K-K	2	21	162.8
9679_D21_B3	P3	K-STSG	3	21	195.2
9679_D21_B5	P3	CS-STSG	5	21	150.4
9679_D21_B6	P3	K-STSG	6	21	137
9679_D21_B8	P3	CS-STSG	8	21	109
9679_D21_B9	P3	Primatrix	9	21	96.5
9679_D28_B10	P3	K-K	10	28	95.3
9679_D28_B1	P3	Primatrix	1	28	46.5
9679_D28_B2	P3	K-K	2	28	109.3
9679_D28_B3	P3	K-STSG	3	28	99.2
9679_D28_B5	P3	CS-STSG	5	28	83.8
9679_D28_B6	P3	K-STSG	6	28	82.9
9679_D28_B8	P3	CS-STSG	8	28	56.7
9679_D28_B9	P3	Primatrix	9	28	51.6
9679_D60_B10	P3	K-K	10	60	159.7
9679_D60_B1	P3	Primatrix	1	60	127.5
9679_D60_B2	P3	K-K	2	60	128.1
9679_D60_B3	P3	K-STSG	3	60	155
9679_D60_B5	P3	CS-STSG	5	60	127
9679_D60_B6	P3	K-STSG	6	60	162.9
9679_D60_B8	P3	CS-STSG	8	60	198.3
9679_D60_B9	P3	Primatrix	9	60	158.1
9679_D7_B10	P3	K-K	10	7	86.7
9679_D7_B1	P3	Primatrix	1	7	46.7
9679_D7_B2	P3	K-K	2	7	89.2
9679_D7_B3	P3	K-STSG	3	7	72.4
9679_D7_B5	P3	CS-STSG	5	7	77.1
9679_D7_B6	P3	K-STSG	6	7	100.1
9679_D7_B8	P3	CS-STSG	8	7	138.8
9679_D7_B9	P3	Primatrix	9	7	59.9

## Sheet: XCMS_raw_negative ion mode
	mz	mzmin	mzmax	rt	rtmin	rtmax	npeaks	Control	CS_STSG_07	CS_STSG_14	CS_STSG_21	CS_STSG_28	CS_STSG_60	K_K_day_07	K_K_day_14	K_K_day_21	K_K_day_28	K_K_day_60	K_STSG_07	K_STSG_14	K_STSG_21	K_STSG_28	K_STSG_60	Pools	Primatrix_day_07	Primatrix_day_14	Primatrix_day_21	Primatrix_day_28	Primatrix_day_60	X9675_D60_C_neg	X9678_D60_C_neg	X9678_D60_C2_neg	X9677_D7_B3_neg	X9677_D7_B6_neg	X9678_D7_B10_neg	X9678_D7_B2_neg	X9679_D7_B1_neg	X9679_D7_B9_neg	X9677_D14_B3_neg	X9677_D14_B6_neg	X9678_D14_B10_neg	X9678_D14_B2_neg	X9679_D14_B1_neg	X9679_D14_B9_neg	X9677_D21_B3_neg	X9677_D21_B6_neg	X9678_D21_B10_neg	X9678_D21_B2_neg	X9679_D21_B1_neg
1	68.9951	68.9924	68.9983	81.806	79.704	86.503	50	0	4	2	1	2	2	5	2	0	0	1	5	3	1	1	1	10	2	2	0	0	1	172.239	170.51	92.0702	5677.11	2149.72	1347.65	905.472	809.51	739.869	2882.81	65.6485	169.044	91.9007	357.567	491.578	103.742	375.532	250.254	158.756	799.658
2	73.0288	73.027	73.0313	291.969	288.857	296.942	70	1	2	3	3	2	2	3	3	1	2	4	2	2	3	2	5	11	2	3	2	2	3	330.545	407.093	376.161	826.417	656.127	458.52	373.795	328.38	368.619	308.701	1380.12	438.077	475.974	260.611	287.655	869.725	868.659	509.826	545.572	353.872
3	78.9188	78.9171	78.9214	190.118	186.536	194.564	51	1	0	1	0	0	5	0	1	2	4	5	1	2	1	2	1	12	0	0	2	4	5	454.891	450.25	535.077	432.95	277.043	96.2989	118.622	115.642	185.234	362.219	525.904	199.093	217.868	186.623	194.802	290.038	426.357	281.573	426.87	306.134
4	78.9584	78.9533	78.9594	297.149	287.41	303.428	188	3	6	4	5	6	5	5	7	6	8	5	4	4	4	4	4	34	5	6	7	7	5	10737.5	6583.19	10049.7	14748.4	22916.2	8067.41	6443.07	3723.68	7005.53	17588.4	16508.7	11818.7	8135.93	4496	4134	14222.3	14223.2	12554.6	13731.4	5484.09
5	78.9583	78.9537	78.9596	258.916	253.927	269.242	196	0	5	4	4	4	4	6	5	5	5	8	4	4	3	2	5	26	1	6	5	6	3	2410.08	3916.12	2471.02	21683.7	14149.2	7478.02	3157.54	158.34	11287.5	20764.9	31765.7	3494.64	4790.3	1935.25	10592.7	13995.7	10226.9	6033.07	20760.5	7072.2
6	78.9584	78.9577	78.9597	279.07	273.641	283.853	69	0	2	1	2	2	3	2	1	4	5	4	2	2	0	2	5	14	1	2	2	2	2	2726.45	1898.43	2420.18	5231.4	9563.51	2091.35	3165.67	2227.27	2943.54	6690.39	5982.2	3105.22	2950.03	2160.78	2664.17	4623.36	8115.66	3602.47	4623.1	3449.88
7	80.9165	80.9136	80.9191	189.958	186.91	195.901	70	3	0	1	1	1	3	1	2	4	5	6	1	1	2	2	2	17	1	1	3	2	5	370.031	532.714	548.792	346.911	336.607	151.359	111.722	86.355	205.11	486.646	795.166	330.265	296.009	176.921	291.24	440.806	480.834	415.282	676.856	392.046
8	80.9648	80.963	80.9721	175.285	166.275	182.951	95	1	0	2	2	1	4	3	4	4	4	6	0	1	3	2	1	26	3	4	4	4	4	513.447	1852.6	95.1911	90.6178	109.865	159.859	56.0304	53.451	107.491	177.433	7498.68	99.0794	71.5856	78.2962	1032.21	1164.26	164.342	59.871	297.809	179.165
9	81.0641	81.0626	81.0658	78.649	75.816	94.849	183	3	6	6	4	5	6	7	8	6	7	8	6	6	5	6	6	38	8	8	7	8	7	3335.31	3787.45	8804.74	14298	26101	6303.82	15844.2	4696.57	7932.38	19377.4	12811.1	6354.91	6275.05	7636.13	7195.05	22065.9	16978.9	7129.18	35.6993	6934.38
10	81.0642	81.0608	81.0686	140.875	124.484	146.821	287	1	6	6	5	5	6	8	8	6	6	6	6	6	5	5	5	33	8	8	7	8	5	1057.7	423.77	1882.77	3725.76	6431.26	6848.86	3492.45	4188.22	4005.35	7890.19	2531.6	3769.48	4578.48	7195.49	2932.15	4593.13	9443.49	3021.37	18.3999	5169.21
11	88.0399	88.0386	88.0429	250.915	248.039	253.947	157	3	4	5	6	4	5	6	6	4	6	7	4	4	4	5	6	33	5	7	6	6	6	1102.05	911.957	1474.22	4550.12	3963.16	765.497	1510.88	313.454	505.966	2690.38	2982.73	967.288	2981.48	545.546	512.855	1869.93	3744.34	2554.11	1368.99	1858.8
12	88.0399	88.0377	88.0447	269.556	267.196	275.188	171	2	3	3	6	6	6	7	8	7	8	6	4	6	4	5	4	31	5	7	6	8	7	393.21	1041.92	945.954	4914.9	4663.18	998.473	3268.57	521.138	921.642	6923.51	4410.93	1755.4	3767.28	989.763	1586.58	6655.73	3612.32	1694.44	5329.55	2449.15
13	89.0236	89.0232	89.0251	124.66	110.576	136.264	323	3	6	6	6	6	6	8	8	7	8	8	6	6	5	6	6	38	8	8	8	8	7	43782.1	36069.6	66206.1	71534.9	87199.3	46369.8	53454.8	26702.4	49144.8	109963	62792.7	56891.4	46652.8	28047.4	20804.4	28842.1	27786.8	75652.9	83998.1	44264.6
14	89.024	89.0213	89.0267	292.11	288.069	296.087	85	2	5	2	2	3	3	2	4	2	3	4	2	4	2	2	4	13	4	3	1	4	3	625.597	320.104	621.222	808.402	783.481	497.332	550.366	452.974	378.937	660.823	1309.06	549.821	732.604	407.209	375.867	1039.45	1135.85	693.304	667.797	516.47
15	89.0241	89.0201	89.0266	252.85	250.733	256.227	86	0	2	4	4	1	5	2	2	3	5	5	0	4	2	3	4	14	1	0	2	4	4	484.062	505.853	982.827	645.575	551.467	598.571	532.041	238.654	470.52	608.716	601.812	953.103	482.057	413.52	290.691	954.507	598.125	399.434	454.984	678.171
16	92.0653	92.063	92.0699	251.589	247.766	254.646	108	3	6	2	4	4	2	4	6	3	3	4	3	3	2	4	5	23	6	5	4	3	3	388.161	394.096	681.764	1185.02	1082.06	1114.67	630.856	477.251	520.108	385.126	445.556	339.618	627.908	162.695	180.202	524.594	982.738	744.734	84.1343	221.515
17	92.9277	92.9268	92.9315	231.374	225.541	238.848	213	3	6	6	6	6	6	8	8	7	8	8	6	5	5	6	6	38	7	8	8	8	7	12377.8	16831.7	22855.5	13656.9	14669.8	8358.57	13258.2	14371.5	15062.9	16378	16832.8	10791.9	13317.8	14286.4	10005.2	21137.8	13598.1	14050.2	12283.9	9161.57
18	94.9247	94.9202	94.9264	231.292	227.207	238.357	225	3	6	6	6	6	6	8	8	7	8	8	6	6	5	5	6	37	7	8	8	8	7	7856.15	8505.51	14021.3	9117.29	9924.97	5992.05	9223.79	8598.8	10119.7	10577	10891.5	6537.18	8088.01	9340.48	6703.11	13162.3	8908.67	9095.61	7813.71	5571.49
19	96.9218	96.9203	96.926	231.612	226.519	233.569	97	0	4	2	4	2	4	4	3	3	4	4	3	2	2	3	4	16	5	5	3	5	5	963.229	1020.24	1499.41	1101.11	1179.88	802.566	1248.16	946.615	995.569	1173.05	1433.81	797.203	927.413	985.466	673.485	1700.26	1147.15	1153.63	1100.48	835.194
20	96.9666	96.9605	96.97	293.017	285.822	306.502	71	0	2	0	3	1	2	2	4	5	4	3	1	2	1	0	4	15	0	3	1	2	3	5158.73	2278.17	2612.1	8442.02	28512.7	2618.69	2482.67	2907.71	2871.67	14330.8	15993.3	3839.65	3209.45	4022.98	3592.86	6173.12	7778.11	3505.14	10875.5	5328.9
21	96.9688	96.9615	96.9703	263.555	254.327	280.569	399	3	6	6	6	6	6	8	8	7	8	8	6	6	5	6	6	38	8	8	8	8	7	23876.4	24131.5	18679.4	30399.7	19448.1	33078.5	17765.4	25964.4	48498.9	26923.7	126898	23627.5	18737.3	22178.6	21067.6	41613.8	20272.4	27011.7	37066.5	34094.9
22	100.933	100.932	100.95	65.994	44.849	74.857	394	2	6	5	5	5	6	5	7	4	8	4	5	6	3	4	5	25	6	5	6	7	6	5229.83	6414.3	9193.57	23192.1	44411.9	21198.8	8953.56	5541.46	7012.78	7372.93	14067.1	6108.03	24016	6813.96	6044.37	22027.5	11038.3	9689.22	20798.1	2168.51
23	101.024	101.022	101.028	291.827	288.643	296.749	179	3	5	5	5	6	5	5	6	5	5	7	5	5	2	4	6	32	6	6	6	6	6	1162.27	430.48	1035.62	1718.52	1805.44	1115.7	953.73	619.563	780.07	1289.75	2654.1	1352.17	1029.64	746.963	594.605	1892.93	1968.49	1426.72	1141.03	843.64
24	101.024	101.021	101.029	317.407	311.174	319.963	130	2	3	6	5	5	6	3	5	5	4	5	3	4	3	3	4	25	3	6	5	6	3	1302.93	666.883	795.119	2528.7	1302.46	852.191	601.876	467.491	732.271	1305.67	2600.04	180.216	1622.42	830.679	534.85	2979.01	3018.79	1067.43	457.665	606.585
25	102.056	102.054	102.057	263.714	257.727	266.202	212	3	6	6	6	6	6	8	8	7	8	8	6	6	5	6	6	38	8	8	8	8	7	6704.36	11307.6	3639.07	47729.5	15816.3	12209.9	7376.07	6524.63	9903.89	34384	28914.1	7279.26	9906.87	4757.71	4100.3	22439.3	10094.9	14320.1	26175.7	17036
26	102.957	102.955	102.961	240.954	235.812	248.396	217	3	5	5	6	5	6	8	7	7	8	8	6	5	5	5	5	37	8	7	8	8	6	2064.31	4432	5044.32	6429.45	5795.39	3924.97	3336.21	4380.44	4540.71	4830.54	6387.67	3322.41	2390.19	3984.32	3600.49	6670.93	4961.18	2658.53	3450.3	3725.99
27	103.059	103.055	103.064	264.01	259.271	266.506	87	0	1	2	4	5	2	2	4	3	5	3	2	2	4	3	3	16	2	2	2	3	3	225.681	90.8955	88.192	1350.45	476.463	328.359	215.051	188.542	283.835	982.419	772.583	138.194	318.347	55.6474	64.5283	683.452	381.259	304.004	488.23	345.527
28	103.92	103.918	103.925	167.844	160.369	172.795	161	3	5	5	6	4	6	4	5	4	8	7	0	4	3	3	6	36	3	7	3	6	4	842.076	1365.53	1225.92	294.062	232.142	1800.58	462.484	483.207	958.922	197.264	1100.86	929.016	318.457	1840.01	774.172	1599.48	373.247	965.307	1251.48	907.137
29	104.035	104.032	104.04	275.558	272.558	279.198	165	3	6	6	6	6	6	6	4	3	7	6	4	5	5	5	6	35	3	4	6	5	6	813.04	1780.8	3174.45	584.83	622.597	483.078	405.53	209.24	458.088	1018.73	812.935	1863.76	853.652	996.209	846.022	4104.13	8144.07	1963.78	525.941	1731.92
30	104.954	104.95	104.96	239.985	235.524	247.606	119	1	4	5	3	3	5	3	5	4	3	3	5	2	2	3	3	26	5	4	5	2	4	755.603	1175.09	1341.54	1774.41	1707.52	904.309	1284.52	1003.12	1060.68	1426.21	1804.46	796.145	575.033	1111.5	984.889	1766.97	1582.45	773.44	703.024	1407.9
31	108.012	108.009	108.016	267.286	265.273	271.282	91	0	3	2	3	6	6	0	0	2	4	4	0	2	3	4	4	17	0	2	2	4	4	62.5192	56.0239	160.974	521.627	437.589	493.266	203.337	48.2298	134.73	552.73	186.69	876.033	963.107	177.824	229.948	792.836	810.184	837.099	94.5563	260.116
32	108.045	108.043	108.046	143.073	130.381	155.997	182	3	0	1	2	1	6	2	4	4	4	8	0	1	2	2	4	21	1	3	4	2	5	15456.3	59495.3	22081	28.926	36.0061	16.2953	57.969	51.5778	41.0287	241.823	3701.13	76.203	21.9132	24.0066	547.89	22896.1	2276.16	232.754	629.343	236.486
33	108.045	108.043	108.049	83.542	76.528	87.515	72	2	0	2	0	0	1	2	2	4	2	3	0	1	0	2	1	27	3	2	3	2	4	2098.57	6619.85	158.164	45.3148	29.3935	4.00698	8.58066	28.574	38.28	961.069	58.0725	26.539	14.4096	255.528	2196.67	61.6285	723.642	28.2826	24.3084	292.228
34	108.902	108.897	108.908	219.657	216.517	227.068	210	3	6	6	6	6	6	8	8	7	8	8	6	6	5	6	6	38	8	8	8	8	7	5398.38	9908.41	11168.6	26040.7	17792	5704.8	10751.5	5584.83	5795.89	31422.5	33522.9	12697	19122.6	9090.17	8058.68	20573.8	18669.9	15527	21602.6	8792.73
35	109.029	109.025	109.033	78.3705	74.82	80.641	30	1	0	0	1	0	2	0	0	1	2	4	0	0	0	2	1	6	1	0	1	1	5	451.427	379.402	326.115	468.178	602.79	31.5486	92.3642	51.6979	113.74	633.443	430.813	66.7339	46.8332	138.784	162.449	272.467	447.827	183.377	290.103	175.04
36	109.04	109.037	109.043	273.121	270.662	275.66	96	1	3	4	5	2	3	1	2	3	7	4	3	3	2	4	3	17	2	2	4	5	2	286.036	320.522	418.692	610.629	1077.53	307.176	376.002	187.482	226.989	1130.58	424.009	568.56	828.721	220.165	203.479	1145.94	701.886	383.816	342.312	294.372
37	110.025	110.022	110.028	189.041	183.618	192.245	144	1	2	2	6	3	6	5	6	6	5	5	2	5	4	5	4	27	1	6	4	6	6	736.567	576.347	506.577	1181.01	1395.06	227.977	188.707	215.842	792.07	1996.01	4003.55	235.214	441.428	396.816	878.984	1094.24	1998.99	401.131	1989.48	244.454
38	110.899	110.893	110.906	219.691	216.517	226.202	211	3	6	6	6	6	6	8	8	7	8	8	6	6	5	6	6	38	8	8	8	8	7	3875.47	6578.78	6848.44	17147.2	12287.1	3367.43	7295.71	3658.58	3943.33	20255.6	22572.9	8320.08	12812	5857.27	5156.88	13546.1	12661.9	9865	13941.6	5086.48
39	110.975	110.973	110.978	78.776	77.116	81.866	11	0	1	0	0	0	0	2	0	0	0	0	2	0	0	0	0	0	6	0	0	0	0	62.0162	121.767	88.3346	162.809	282.334	109.116	183.95	68.0838	177.34	408.683	198.978	46.0131	29.2982	112.598	128.325	109.97	239.405	37.9442	41.9396	82.8549
40	110.976	110.973	110.978	157.489	150.362	168.632	109	3	2	0	2	4	2	4	2	4	5	6	0	1	1	2	3	13	2	5	3	2	4	3228.54	608.327	664.738	3184.71	3460.16	962.087	461.735	1596.13	1674.24	2827.28	2235.86	931.605	857.501	783.603	996.059	1198.48	1070.26	726.455	3743.49	1136.09
41	111.008	110.981	111.01	259.423	251.443	267.334	258	1	4	4	5	3	3	7	6	6	6	6	5	4	4	4	5	24	5	5	8	6	5	2459.89	4925.71	2420.55	35770.3	19114.1	11359.2	5547.88	1760.62	3175.91	11879.7	21945.9	4267.8	4952.53	1135.76	1734.54	28599.2	7779.49	21848.2	56957.4	3520.14
42	111.008	111.008	111.01	275.41	267.853	284.678	203	0	5	5	6	3	4	5	6	6	6	7	6	3	4	5	5	25	6	7	6	7	6	2886.8	3472.93	6374.2	28123.4	33584	5241.52	22004.2	1473.05	3649.54	23517.5	17321.6	10984.3	14246.9	1337.37	7623.33	13614.7	17344.7	12182.5	26439.3	7861.16
43	111.008	111.008	111.01	293.239	284.825	302.139	192	1	3	3	5	3	3	5	5	6	6	4	6	5	3	2	3	27	3	7	7	6	5	9382.5	1730.91	1665.18	11289	15789.2	4210.75	3463.92	2249.43	3033.35	16903	18050.9	11500.3	5567.23	2345.94	1114.65	6166.87	5132.49	12457.6	7021.45	9333.98
44	111.02	111.015	111.023	189.158	183.833	193.141	107	1	3	1	3	2	5	4	3	4	5	6	4	3	2	1	2	23	1	6	4	6	3	458.803	650.429	523.663	960.573	934.267	338.237	266.877	230.074	684.694	1659.61	2817.25	478.821	456.038	420.517	710.527	1072.84	1016.86	525.202	1358.86	335.065
45	112.051	112.047	112.056	199.089	195.051	203.715	186	3	6	6	6	6	6	7	7	5	8	8	5	4	3	6	6	29	7	7	6	6	6	429.294	831.257	809.459	1769.78	1996.98	570.154	1042.66	582.485	504.723	1606.96	1174.53	687.068	998.117	542.142	634.618	1428.33	1256.17	473.93	1324.43	683.486
46	112.896	112.894	112.9	219.474	216.751	222.832	169	2	6	6	5	5	6	6	5	7	4	6	4	6	4	4	5	30	7	6	5	6	6	652.773	885.207	1161.89	2278.36	1888.1	489.582	657.408	453.547	648.399	3283.62	3150.1	1217.63	1740.01	964.113	906.021	2163.75	1903.94	1424.87	2111.89	913.77
47	112.985	112.984	112.986	247.616	240.281	251.18	233	3	6	6	6	6	6	8	8	7	8	8	6	6	5	6	6	38	8	8	8	8	7	23952	28348.7	42031.9	75599.3	71873.4	24430.6	33565.3	9034.47	17372.4	50692.8	76380	27138	52260.5	12533.3	10113.1	54969.4	59491.2	46765.1	53950.1	24891.6
48	112.985	112.981	112.99	82.352	76.528	94.196	109	0	5	3	2	3	1	7	3	2	3	1	6	3	2	5	1	23	4	4	3	5	2	431.606	368.548	157.172	12881.6	6395.54	3359.57	3485.14	2535.48	1963.18	7272.88	121.287	312.03	178.283	1259.21	1159.83	125.247	1150.43	518.896	399.987	1990.04
49	113.024	113.021	113.029	252.84	251.056	256.484	112	2	4	4	2	3	4	3	4	4	5	6	1	1	2	2	5	23	2	5	4	5	3	539.743	6569	1238.87	744.206	1043.57	707.544	757.115	9802.39	17546	519.883	500.622	727.423	830.422	4328.45	1270.95	24756.5	781.21	740.915	13449.7	8110.2
50	114.03	114.028	114.036	202.311	200.271	205.41	85	1	0	2	4	1	5	0	2	3	4	6	1	2	1	2	5	18	0	2	2	4	6	428.999	717.902	356.86	474.14	405.018	213.621	269.24	189.106	177.802	1554.24	970.765	347.566	345.393	505.869	321.207	971.667	946.578	436.9	719.089	280.63
51	114.055	114.052	114.06	247.768	244.848	250.582	108	2	4	3	5	4	3	3	4	4	5	6	3	2	2	2	5	19	2	3	5	3	6	316.15	397.218	475.7	999.427	1420.35	332.716	408.332	127.23	346.404	518.387	608.074	259.541	802.569	158.267	114.565	720.935	2211.17	733.119	337.07	583.823
52	115.003	114.998	115.007	269.48	266.768	273.152	172	1	4	5	5	5	4	5	6	6	5	6	4	4	4	5	4	25	4	7	6	7	7	233.954	598.233	392.18	2247.54	1988.15	759.349	1421.53	308.257	528.734	3201.39	2269.64	757.714	2204.8	515.776	678.082	3200.5	1764.41	1119.52	2649.17	1466.12
53	115.003	115.002	115.005	184.97	159.644	211.996	265	0	3	3	5	4	4	5	6	6	5	5	4	3	4	3	5	29	2	4	6	6	6	2205.23	1111.04	803.313	5725.31	3697.47	2548.42	3729.34	387.275	438.702	31263.6	9499.63	2932.87	8609.08	407.505	846.608	5921.79	2216.38	3467.25	6005.08	1365.44
54	114.988	114.986	114.992	330.668	323.236	333.215	110	2	5	4	3	3	4	3	4	0	4	3	4	4	3	5	2	15	5	3	4	4	4	132.915	508.431	1172.37	1495.4	2335.6	606.768	767.983	442.325	440.7	1813.43	567.181	817.705	455.771	524.344	365.932	1123.91	1305.5	444.366	264.842	241.309
55	115.04	115.036	115.046	74.783	72.355	77.191	156	3	5	4	4	4	5	4	6	6	4	8	3	6	5	4	5	34	7	5	7	7	6	804.42	1382.7	1493.64	311.491	495.554	257.401	239.399	368.857	549.43	750.27	559.436	440.002	265.468	308.788	308.946	513.487	485.414	293.65	290.202	472.771
56	115.92	115.92	115.922	66.641	54.952	75.076	660	3	6	6	5	6	6	8	8	7	8	8	6	6	5	6	6	37	8	8	8	8	7	9084.79	13800.7	22747.6	63474.4	107502	33589.8	16311.1	9128.12	12226.2	16105.3	67393.2	32972.6	43619.6	20047.9	16316.7	43138	27991.1	26615.6	44968	8454.53
57	115.921	115.919	115.922	22.8565	3.537	38.456	326	2	3	3	3	2	2	4	3	6	5	1	5	5	1	4	1	15	4	4	4	3	3	4009.57	3697.2	4366.53	15484.4	9043.84	5270.32	14740.9	2611.88	3568.06	8494.25	7510.51	6036.58	5543.05	1884.06	3501.64	13835.1	6166.52	5160.77	2421.84	14437.8
58	116.072	116.07	116.075	237.869	220.982	241.396	194	3	5	6	6	6	6	7	5	6	8	8	6	5	4	6	6	34	6	7	6	8	7	1263.16	2420.79	2295.98	4013.23	2283.18	74.1024	735.93	739.3	1603.63	3264.61	5099.59	396.697	1131.87	1338.73	487.478	4397.56	3455.2	1322.79	4085.45	1471.96
59	117.019	117.017	117.023	139.259	116.11	142.698	145	1	5	4	4	5	4	6	4	3	5	4	4	4	3	3	4	27	4	5	5	5	3	118.523	64.3407	266.195	3575.32	2150.21	613.758	1165.54	324.609	523.27	4744.6	1802.76	1120.03	2112.62	683.431	481.803	1329.8	2196.32	1636.01	4606.56	599.901
60	118.051	118.048	118.056	265.685	260.017	268.055	92	3	1	4	5	3	5	2	1	1	3	5	2	2	3	3	4	20	1	2	2	3	5	381.969	908.614	802.115	414.255	389.523	198.322	136.065	223.672	207.649	645.972	476.973	248.094	460.062	223.569	155.38	1214.85	1583.48	590.06	384.982	391.253
61	121.029	121.025	121.032	175.366	166.275	182.951	117	2	0	2	3	2	5	3	5	4	4	6	0	2	3	2	2	29	4	4	4	5	5	1620.25	6439.7	127.219	123.582	69.5498	60.824	71.3855	149.972	142.385	300.422	24854.2	45.5649	83.0616	166.604	3626.95	3205.72	292.336	75.8642	781.846	202.06
62	121.029	121.027	121.048	72.999	70.899	84.372	225	3	6	6	6	6	5	6	8	6	8	7	5	6	5	6	6	38	6	7	8	7	6	4441.04	2763.53	1360.3	369.706	1651.23	370.415	683.353	1441.07	1063.26	4537.46	1997.39	465.962	1365.94	3340.46	1221.26	6074.14	9945.76	1033.29	228.227	2249.93
63	121.044	121.042	121.049	139.169	121.822	142.698	155	1	6	6	4	4	6	7	4	3	4	4	4	5	3	4	5	27	6	5	4	4	4	197.979	205.015	323.903	3109.49	2386.28	3027.1	2308.43	905.658	896.702	2630.2	695.466	1151.91	1313.31	1282.36	403.273	1242.67	1836.19	1481.34	65.1811	1440.58
64	124.007	124.005	124.008	251.372	247.738	255.805	235	3	6	6	6	6	6	8	8	7	8	8	6	6	5	6	6	38	8	8	8	8	7	6291.6	7166.95	14922	42294.3	53777.4	45677.6	38675	27408.2	30602.7	19484.3	53660.8	13924.4	27933.4	10650.6	12332.6	16763.4	29144.5	32073.7	29299.3	14307.6
65	124.048	124.041	124.053	78.586	75.522	83.596	170	1	6	6	4	5	4	6	8	5	6	6	6	5	4	6	5	29	4	7	5	4	4	565.303	604.124	1243.02	2502.09	3979.48	976.442	2158.56	908.293	1013.79	2599.87	1368.11	1097.77	1082.33	898.892	1012.98	3451.43	2574.77	1127.92	53.2685	1221.87
66	124.048	124.045	124.052	143.344	130.065	147.135	121	1	5	4	4	4	4	3	4	2	3	2	4	4	3	5	3	17	5	5	3	4	1	294.673	208.561	265.452	736.613	927.047	895.322	584.481	862.704	509.397	1218.28	565.859	879.718	920.43	657.599	694.057	823.338	1622.83	688.39	57.6053	879.756
67	125.054	125.053	125.058	139.656	120.019	152.311	578	3	6	6	6	5	6	8	8	7	7	8	6	6	5	6	6	38	8	8	8	8	7	20771.4	8916.21	36791.5	54592.8	103527	129547	72577.6	84835.4	86226.7	117834	35683.4	70840.5	92426.5	45828.4	50844.1	64522.5	149572	32305.7	233.292	112082
68	125.054	125.053	125.057	78.6235	75.816	89.715	192	3	6	6	6	5	6	8	8	7	7	8	6	6	5	6	6	38	8	8	8	8	7	83748.3	76872.7	180173	264838	475576	137906	357270	118588	163648	311982	190044	137207	118739	170579	147199	390351	278580	142367	563.208	149181
69	126.003	126.001	126.006	250.71	248.639	255.805	84	0	6	1	3	5	3	3	4	1	3	2	3	3	2	2	2	10	3	6	5	5	3	225.385	259.473	450.854	1209.35	1446.88	1055.65	633.455	524.134	578.832	757.617	1242.37	432.416	807.482	330.668	425.239	629.802	625.89	743.128	810.649	361.595
70	126.058	126.053	126.063	78.684	75.816	85.865	208	3	6	6	5	5	6	7	8	6	6	8	6	6	5	6	6	37	8	8	8	8	6	1740.3	2085.83	4917.43	8136.73	13590.4	3640.22	8383.11	2814.82	4207.36	9996.05	6343.41	3695.21	3499.17	4598.16	3872.7	12091.1	8955.1	3754.58	100.403	4065.53
71	126.058	126.055	126.061	142.006	129.331	147.135	285	2	6	6	5	5	6	8	6	4	5	6	6	6	5	5	5	32	8	8	5	7	5	1022.69	344.134	1550.9	1977.1	3850.59	3192.18	1802.1	2518.67	2529.81	4457.14	1770.59	2202.58	3799.78	1783.64	2917.12	2692.17	5654.57	3041.73	71.7802	3173.45
72	126.905	126.898	126.909	81.519	76.528	84.394	22	0	2	0	0	0	0	3	0	0	0	0	5	0	0	0	0	1	6	0	0	0	0	3.23843	20.4689	58.9894	553.177	865.513	273.354	403.083	1423.71	1906.28	426.906	42.7589	37.2367	43.7828	212.375	109.013	41.8996	206.145	77.3822	17.6705	111.299
73	127.051	127.048	127.056	273.605	269.999	277.647	222	3	6	6	6	6	6	8	8	7	8	8	6	6	5	6	6	38	8	8	8	8	7	2043.36	3013.05	3727.34	7587.53	6977.62	1708.43	2904.28	1507.98	1226.55	8268.41	2799.45	4909.63	6042.3	1645.05	2754.59	7188.15	6440.58	3353.17	3153.2	3211.46
74	128.035	128.034	128.037	264.03	257.727	276.949	322	3	6	6	6	6	6	8	8	7	8	8	6	6	5	6	6	38	8	8	8	8	7	12248.5	20409.5	7267.69	98694	32764.2	24409.5	14838.6	12382	22420.3	71531.1	64530.5	15562.9	20817.8	9352.4	8452.47	40818.3	21410.4	29059.6	58576.4	32479.5
75	128.035	128.033	128.038	138.141	126.389	142.589	127	2	2	2	4	5	5	1	1	1	4	5	3	2	4	4	4	29	1	2	3	2	0	13466.2	7884.63	10734.1	8726.47	12627.2	2200.71	2147.12	1930.94	12084.4	7480.39	6897.5	12110.4	8112.86	14660.3	3275.64	50988.5	66464.4	50552.3	9185.32	15057.6
76	128.035	128.03	128.039	153.392	146.176	165.484	270	3	6	6	6	6	6	8	8	7	8	8	6	6	5	6	6	38	8	8	8	8	7	25996.4	18293.4	26083.2	24225.7	43923	6007.17	3949.81	4926.24	21036.5	34359	62829.3	100026	44609.7	73622.2	41719.9	342997	569231	129921	110440	249400
77	129.032	129.017	129.038	154.756	141.954	172.674	230	0	2	3	6	5	6	5	6	3	6	6	4	4	4	3	5	29	3	6	6	7	7	506.735	197.459	886.809	2799.47	2634.64	1666.07	744.176	1167.04	1948.76	5104.16	3048.8	3191.81	2885.49	2541.42	1625.49	9732.34	15527.6	4213.14	2656.74	5046.27
78	129.039	129.021	129.048	263.676	258.494	274.123	118	1	3	4	5	4	2	3	5	4	5	4	2	3	4	3	4	25	1	3	5	3	4	347.735	523.492	488.767	2229.16	780.35	1516.32	820.785	641.373	822.795	1706.35	5562.16	543.621	505.827	437.454	794.028	1280.34	692.845	2248.4	1425.6	627.2
79	129.055	129.055	129.06	74.775	72.071	89.13	205	3	6	6	6	6	6	8	8	7	8	8	6	6	5	6	6	38	8	8	8	8	7	11593	21606.4	21336.2	3960.13	2752.99	5371.84	4617.85	7851.39	9598.8	20865.3	5223.12	18079.5	28522.9	12232.8	11112.3	30967.3	29351.1	23166.1	2171.42	22805.2
80	130.05	130.024	130.053	262.705	253.638	265.888	145	2	3	4	4	4	5	5	5	5	7	6	3	3	4	5	4	26	2	4	5	6	6	440.826	481.426	457.831	2612.98	1357.92	718.095	450.795	317.777	361.884	2977	1042.83	1124.69	1112.49	487.523	486.394	3140.53	1983.08	1254.67	2286.67	1163.63
81	130.059	130.04	130.064	74.766	58.163	77.212	151	3	2	5	5	3	5	2	4	7	7	8	2	4	5	4	5	35	5	5	5	6	6	283.029	574.391	544.26	283.522	291.84	176.241	195.201	258.465	284.673	958.645	299.182	497.816	906.053	405.474	430.222	1317.18	1233.79	816.381	191.933	735.355
82	130.062	130.053	130.066	250.398	243.193	264.692	186	3	5	6	6	6	6	4	7	6	7	8	5	5	5	5	6	32	2	6	8	8	7	693.461	458.956	1142.77	2931.86	2572.91	623.8	952.624	327.109	315.411	2556.94	2292.15	526.66	1676.89	396.836	484.655	1320.31	1927.86	1366.59	847.733	821.461
83	130.087	130.078	130.089	206.079	195.776	215.398	289	3	6	6	6	6	6	8	7	7	8	8	6	6	5	6	6	38	8	8	8	8	7	14806.1	14305.4	19026.9	26349.5	11510.3	3797.39	13428	6197.91	19764.4	30504.1	16760.8	28223.8	20980.3	25494.1	18191.7	35957	65126.9	36294.9	30096.3	10591.1
84	130.983	130.981	130.988	330.844	323.236	333.215	113	1	4	6	3	3	4	5	5	2	2	2	5	5	3	5	4	19	5	5	4	4	4	169.405	583.046	1080.67	1809.39	1955.57	816.948	706.799	478.822	416.776	1315.54	650.283	868.361	525.231	640.159	489.688	1183.51	1254.16	634.733	366.322	362.937
85	131.046	131.039	131.05	279.013	276.608	292.714	149	3	6	6	6	6	6	5	3	1	6	7	3	4	3	4	5	29	4	6	4	5	5	837.461	1268.89	1499.59	2172.66	2005.68	1149.49	507.942	821.892	658.177	988.98	910.256	1336.3	1168.81	779.403	670.312	2200.31	3492.58	1388.62	823.896	741.641
86	131.082	131.053	131.085	277.196	262.394	282.367	221	3	6	6	6	6	6	8	8	7	8	8	6	6	5	6	6	38	8	8	8	8	7	17750	20158.2	24332.6	11412.5	12785.4	3227.97	3943.82	2636.72	3594.9	9119.63	8667.83	8049.24	5256.77	4480.79	5627.05	22397.4	76970	11196.6	4543.03	9824.03
87	131.09	131.084	131.095	206.428	203.081	214.063	102	1	2	1	5	0	3	1	3	3	4	7	2	3	4	3	4	20	2	3	3	3	4	664.112	491.898	873.031	1351.33	620.971	327.521	630.63	498.321	836.97	1354	773.794	1092.58	857.071	1110.23	840.494	1493.88	2932.89	1389.17	1263.04	470.855
88	131.082	131.079	131.087	303.002	293.625	310.663	134	2	5	5	4	5	3	5	4	3	5	5	1	4	3	3	2	20	4	6	3	4	2	1018.11	921.448	1572.57	886.986	1374.25	542.069	347.949	368.782	575.107	1147.32	996.418	721.552	306.019	488.432	770.301	4932.37	8497.64	903.768	888.895	1047.77
89	132.03	132.013	132.032	269.526	251.823	279.61	208	3	6	6	6	6	6	8	8	7	8	8	6	6	5	6	6	38	8	8	8	8	7	3711.53	14011.5	10001.2	46561.9	42341	15753.4	34891.6	8222.79	12427.5	66588.6	56211.6	18097.7	50190.9	13273.6	15268	64534.5	48741.1	29607.8	62408.1	26279.6
90	132.085	132.081	132.091	277.224	275.523	282.323	87	3	2	4	4	2	4	1	1	1	5	5	2	2	1	4	5	13	2	2	1	2	4	501.444	434.117	689.044	350.089	527.162	158.572	163.703	115.029	133.608	380.051	383.222	278.95	187.87	205.526	211.338	814.5	2098.03	398.183	216.595	372.556
91	133.014	133.013	133.016	186.226	166.035	212.926	414	2	4	4	6	4	6	8	8	7	8	8	6	5	5	6	6	36	4	6	8	8	6	7523.74	1812.6	2389.54	9649.92	9175.12	8276.7	16319.6	982.824	896.517	19272.6	26347.1	10386.2	27098.7	1264.08	1720.68	16216.1	5523.25	25060.4	39321.1	3300.59
92	133.033	133.012	133.037	269.416	258.364	272.752	133	1	4	4	4	2	5	5	6	4	5	5	3	3	2	4	4	29	1	6	6	5	4	391.648	449.633	478.02	1132.42	1172.1	489.517	914.664	286.907	371.871	2081.01	1462.79	450.949	1054.16	350.768	436.564	1528.49	1479.45	803.521	1353.08	648.951
93	134.047	134.044	134.049	205.143	202.386	207.954	226	3	6	6	6	6	6	8	8	7	8	8	6	6	5	6	6	38	8	8	8	8	7	25672.8	29173.9	2776.44	13446.6	4626.27	5469.65	9412.23	8142.48	17822.3	33339.9	22782.6	32742	13773.9	16291.1	15442.7	18513.2	32589.3	38364.4	11026.2	5436.7
94	135.03	135.028	135.032	254.91	250.036	271.36	282	3	6	4	6	4	5	6	8	7	7	7	6	4	4	3	6	38	4	8	8	8	7	2776.06	2529.47	2222.19	10717.8	3644.12	3393.09	5649.53	2075.21	2283.65	19767.5	13095.1	4915.73	13817	2956.06	2654.74	25172	4791.68	10395.8	10663.7	8116.46
95	135.03	135.023	135.036	226.263	221.381	232.275	197	0	4	4	5	3	5	8	5	5	8	7	6	5	5	4	5	30	4	7	8	7	6	347.663	195.686	953.424	8558.26	5466.16	1360.43	9466.47	412.114	114.92	21263.1	13796.4	7318.76	27459.7	585.37	400.192	5182.78	3900.07	11431.3	21242.8	1395.46
96	135.031	135.029	135.033	189.546	184.283	194.371	222	3	6	6	5	5	5	8	8	6	7	8	5	5	5	6	6	37	8	8	8	7	7	4008.11	5713.74	4182.3	29743.4	46081.4	4906.79	3161.57	2236.53	7646.45	11058.7	42894.2	2848.45	5677.87	3179.82	5549.5	6582.92	11272.6	7916.25	19586.2	5203.72
97	135.046	135.029	135.054	206.113	201.931	215.308	270	3	6	6	5	4	6	7	8	6	6	7	5	4	4	6	6	31	6	6	7	6	6	1081.77	1097.77	395.146	256.836	22318.4	969.083	951.185	923.716	1166.4	47705.4	1163.1	1686.53	734.438	1239.64	1523.01	2161.23	2684.44	1824.46	21720.5	792.763
98	135.971	135.969	135.973	78.877	70.338	80.656	186	3	4	4	4	6	5	5	8	5	7	8	6	4	5	4	3	34	7	7	5	5	7	824.959	6245.28	3839.98	1823.52	2314.99	826.889	2624.66	1946.18	4312.2	6760.62	7316.5	1716.92	1692.18	5684.41	10793.7	5883.95	5158.9	2179.63	1960.95	4695.88
99	135.971	135.962	135.975	125.073	117.267	134.269	93	1	5	1	2	4	3	3	2	3	4	2	4	1	1	1	3	18	6	1	3	1	2	567.235	1670.12	1019.93	571.733	1236.05	2359.95	1597.35	579.346	790.704	954.419	469.639	774.664	635.643	592.195	767.784	834.295	646.447	919.771	728.569	1129.22
100	136.041	136.038	136.042	206.781	204.51	209.042	231	3	6	6	5	5	6	8	8	7	7	8	6	6	5	6	6	38	8	8	8	8	7	8525.8	15109.1	40123.8	47035.3	25500	29590.2	39341.8	31213.2	20120.8	23411.5	13461.8	25875.2	18200.9	24490.6	21244.9	32794.1	47171.9	24894.3	329.069	17667.2
101	137.024	137.017	137.031	76.247	73.208	81.97	189	3	5	5	6	5	6	6	8	5	5	7	4	4	3	4	5	37	7	5	6	7	7	657.812	2505.51	267.684	1108.69	1357.89	288.835	254.795	247.527	330.539	816.425	703.632	304.041	370.112	244.868	214.862	776.457	667.649	308.422	468.13	672.432
102	137.035	137.031	137.042	303.13	297.308	305.69	69	3	1	2	3	5	4	1	0	0	4	3	0	1	2	3	4	12	1	2	0	0	2	588.801	1103.63	1821.17	250.824	377.182	187.496	138.622	210.813	332.493	287.771	205.508	440.784	259.802	346.967	292.251	1615.15	3114.89	512.325	237.711	287.36
103	137.043	137.036	137.05	207.106	193.887	209.078	126	1	5	3	3	3	3	5	4	4	5	5	5	4	3	2	2	19	7	5	5	3	3	416.846	557.523	1190.67	1990.77	1189.24	786.313	1439.57	1015.61	688.965	979.025	589.792	590.03	573.671	887.372	712.806	1179.06	1565.14	897.833	248.291	560.781
104	138.019	138.017	138.025	71.548	69.779	73.845	202	3	6	6	6	6	6	7	8	6	8	8	5	5	5	5	6	37	8	8	8	8	6	708.936	888.475	1250.11	1334.62	1086.25	1966.67	1127.35	474.033	960.747	1198.87	1071.52	981.647	2042.66	981.325	855.807	1014.8	670.889	1453.91	789.408	845.131
105	139.984	139.981	139.99	209.124	206.823	211.034	166	0	3	4	5	5	6	5	4	7	7	6	4	3	4	3	5	35	2	3	5	7	7	572.926	185.904	513.465	4066.76	1428.39	348.408	530.757	187.485	404.93	8152.42	1849.38	738.78	619.672	412.79	498.41	930.091	3241.04	1371.33	2405.66	364.9
106	140.011	140.011	140.012	297.272	287.287	303.59	244	3	6	6	6	6	6	8	8	7	8	8	6	6	5	6	6	38	8	8	8	8	7	31039.4	35441.4	59493.5	74657.5	106191	39180.6	38717.6	15018.8	36893.6	80673.2	79016.2	66277	47601.5	25355.8	19002.1	75235.4	80767.8	75419	97871.6	31158.1
107	141.015	141.012	141.021	297.23	294.157	303.874	137	1	4	4	5	4	4	5	4	5	5	4	3	4	3	4	4	24	3	2	4	6	4	268.585	427.981	644.7	879.664	1312.67	613.498	510.076	280.276	496.547	1183.97	1060.66	873.653	509.165	386.749	328.622	958.825	1063.33	772.606	1099.03	469.902
108	141.067	141.063	141.072	271.618	268.897	274.94	89	0	3	3	1	0	1	5	6	5	2	3	4	3	0	2	0	22	1	6	5	5	0	101.74	52.1094	119.562	816.849	743.294	58.4484	158.053	138.651	340.205	1247.27	1542.43	226.261	321.007	46.1585	97.1504	292.367	187.619	141.07	2200.62	110.93
109	142.089	142.081	142.092	75.176	72.355	77.344	154	1	4	5	2	6	3	4	7	4	6	7	5	4	1	4	6	31	8	5	5	4	7	172.786	734.226	245.542	503.197	1311.72	938.979	1283.91	231.262	339.32	441.468	556.888	321.547	234.312	353.884	671.87	349.294	478.488	270.919	192.375	604.817
110	143.071	143.067	143.076	74.7655	72.672	76.868	150	3	6	4	2	1	4	6	6	6	3	6	6	5	3	5	4	31	8	5	6	3	5	692.363	702.492	939.959	2819.36	3327.64	1415.95	5343.83	1791	1423.56	986.096	1886.31	363.024	99.2407	385.515	146.784	805.85	1445.02	165.326	236.192	172.489
111	144.049	144.045	144.056	205.52	202.386	208.41	155	2	3	5	4	4	4	5	8	4	4	4	3	4	5	6	4	28	6	5	6	3	2	1211.13	1684.74	500.94	415.295	326.501	373.466	527.126	810.957	603.185	521.922	360.022	1016.6	571.557	970.688	1130.21	922.708	2159.32	1032.79	111.72	621.837
112	144.045	144.042	144.052	68.798	67.314	70.871	141	3	4	4	4	3	5	4	5	5	5	6	5	4	4	2	4	26	4	5	5	6	4	829.243	1477.96	610.225	671.753	1374.99	312.654	229.05	681.569	573.697	910.607	849.727	198.007	624.547	772.038	221.671	4613.97	1619.59	255.407	207.809	240.723
113	145.061	145.055	145.063	273.377	269.807	277.647	222	3	6	6	6	6	6	8	8	7	8	8	6	6	5	6	6	38	8	8	8	8	7	20606.8	28887.9	42339.8	52774.4	55224.9	13794.3	21721.7	13064.1	9437.92	58892.6	22675.1	43011	54228.3	16282.1	15802.9	51119.9	60427.8	34307.4	21885.2	22132.2
114	145.098	145.095	145.103	303.06	295.318	307.859	214	3	6	6	6	6	6	8	7	6	8	6	4	4	5	5	6	37	6	8	8	8	7	1770.64	4197.41	4268.24	1669.34	2711.96	919.299	521.283	951.043	1681.91	2999.82	2583.99	1107.89	796.057	877.013	881.095	4096.17	5183.97	1527.65	771.456	1104.93
115	146.045	146.045	146.046	263.711	257.727	266.202	217	3	6	6	6	6	6	8	8	7	8	8	6	6	5	6	6	38	8	8	8	8	7	82590.2	109171	79650.7	394209	252987	176647	178164	59506.2	117076	372328	337885	173986	226889	93984.6	82278.6	209319	179684	214208	340083	197580
116	146.046	146.042	146.049	163.295	152.621	165.416	168	0	2	4	5	0	3	6	5	5	7	5	3	3	2	3	3	33	2	6	7	8	5	197.341	93.567	343.548	1227.18	1156.94	460.995	544.536	200.094	402.063	2769.31	3640.59	796.776	1640.6	515.929	497.347	3003.33	2168.5	1228.38	4581.45	640.498
117	146.065	146.052	146.071	273.223	270.121	277.647	132	3	6	6	4	5	5	4	2	3	7	5	3	5	3	4	5	21	6	5	3	6	3	484.871	909.66	1229.36	1671.4	1399.9	446.522	752.457	460.378	308.978	1754.38	535.202	1237.71	1556.84	324.983	486.734	1870.85	1327.25	1065.63	1096.08	835.952
118	146.082	146.078	146.089	242.248	239.171	245.136	55	1	0	1	3	1	3	2	1	4	4	2	0	1	0	0	2	7	1	1	3	5	5	280.388	953.136	301.704	418.271	231.99	63.8397	142.153	335.663	571.428	282.455	438.558	145.088	193.357	543.762	432.836	237.52	234.396	208.182	496.288	623.491
119	146.961	146.959	146.967	346.099	338.13	352.517	100	1	3	3	5	2	4	3	3	4	5	3	2	3	2	3	3	18	6	4	4	2	2	593.876	1043.7	1292.66	5018.26	2325.95	4223.31	3391.43	1982.93	1572.6	3417.95	2816.79	3042.15	1238.67	1319.96	1183.92	2613.06	4317.44	705.8	1658.55	1084.58
120	147.03	147.025	147.033	163.558	155.58	167.653	139	1	2	4	4	3	3	5	5	3	6	4	4	4	3	4	3	21	2	4	6	4	5	1584.26	726.946	674.27	3184.94	2987.33	773.139	991.02	452.66	474.317	6924.13	6264.35	1589.57	2631.61	575.472	826.539	1460.32	3400.97	3983.74	4551.1	699.184
121	147.045	147.036	147.05	208.736	206.765	214.246	139	1	3	4	3	4	6	6	1	3	5	3	5	3	3	2	4	19	3	2	3	4	4	666.402	321.239	1094.29	1865.04	582.353	316.895	456.379	385.52	380.919	1142.72	569.715	1049.66	335.533	889.085	674.995	427.776	3483.08	1095	777.435	375.906
122	147.049	147.046	147.067	264.034	257.727	275.56	288	3	6	6	6	6	6	8	8	7	8	8	6	6	5	6	6	38	8	8	8	8	7	1218.6	388.066	1901.67	9399.17	6048.35	3838.32	3508.71	1338.48	2486.68	10290	8284.35	3415.42	4776.32	2075.72	1762.93	4765.26	5086.58	4027.91	6836.99	3769.16
123	148.05	148.045	148.054	263.712	258.818	266.202	93	0	2	3	6	2	3	4	4	3	4	4	3	2	2	2	2	21	1	3	3	4	2	191.763	115.857	242.62	1067.11	825.943	497.009	516.809	250.594	331.515	1098.37	905.688	311.193	555.027	131.916	133.997	703.844	613.214	518.581	837.737	460.455
124	148.952	148.95	148.956	70.514	66.313	77.894	77	0	3	1	1	1	2	4	3	1	1	2	4	4	1	1	2	18	7	2	2	1	4	82.6206	122.998	67.413	359.888	2471.01	915.452	331.246	33.2071	39.4973	446.709	356.05	93.1422	356.759	89.8134	66.909	1092.11	363.672	89.3104	68.2527	112.743
125	149.046	149.041	149.056	253.501	251.705	259.067	178	2	4	3	4	3	5	6	4	7	7	8	2	4	3	5	5	33	2	5	7	6	6	1478.17	1091.78	2166.44	1322.39	822.535	727.642	870.466	315.998	408.104	762.074	736.345	1183.1	1451.3	372.317	300.856	1243.4	971.45	1717.74	967.138	883.454
126	149.913	149.909	149.918	167.896	160.723	172.633	213	3	6	5	6	6	6	4	7	7	8	8	1	6	5	5	6	37	3	8	6	6	4	1164.07	1821.64	1872.12	397.742	554.535	3067.48	551.247	954.324	1169.09	351.75	1538.1	1576.85	1084.43	2205.73	873.254	1888.34	551.917	1620.01	1856.79	1039.56
127	150.023	150.018	150.027	294.302	291.404	299.891	157	1	4	4	6	6	5	2	4	4	6	7	2	4	4	4	6	38	1	4	4	6	6	657.657	123.057	123.708	3278.44	621.401	2983.68	844.375	68.6749	89.3464	274.944	1142	20517.8	21605.9	113.106	48.062	3089.07	2774.97	26180.1	983.17	576.626
128	150.887	150.882	150.895	231.229	227.207	236.993	213	3	6	6	5	5	6	7	8	7	8	8	6	5	4	6	6	31	7	8	6	6	6	2035.68	2914.69	3421.27	2120.76	2547.76	1339.63	2277.2	1807.19	1825.38	2544.38	2448.15	1497.58	2185.26	2064.76	472.559	3245.25	2206.36	2380.85	1419.89	1518.39
129	151.007	151.002	151.009	67.664	65.877	68.613	27	0	2	0	1	0	0	2	0	0	0	0	2	1	0	0	0	6	7	0	1	0	0	51.1033	133.069	63.5835	153.397	3251.38	364.955	288.972	57.4599	73.575	68.3166	102.185	38.6043	84.6886	180.421	37.9812	334.981	137.675	47.2621	26.3863	70.3169
130	151.026	151.02	151.031	201.051	199.118	205.181	222	3	2	6	6	5	6	6	7	7	8	8	4	6	5	6	6	38	3	6	8	8	6	1470.52	970.237	1045.09	1140.3	2016.67	221.179	299.084	120.389	198.745	15842.3	6057.86	3089.48	7349.1	1185.06	1073.33	4821.01	6911.48	3432.3	15815.5	949.259
131	151.077	151.073	151.083	263.055	257.403	266.202	145	2	6	5	4	5	4	5	5	2	3	5	4	5	3	6	3	25	8	6	4	4	2	558.97	1062.14	911.999	1141.26	917.191	1514.57	499.296	1362.01	490.225	645.966	401.071	540.986	460.579	317.343	529.176	1565.05	1258.85	576.293	30.5141	675.52
132	152.029	152.021	152.033	294.159	291.583	298.601	84	0	2	2	3	5	2	0	0	3	5	6	0	3	4	4	4	15	0	2	3	4	4	181.369	59.7039	64.3012	1011.24	332.975	1297.97	275.158	70.1642	68.1901	186.314	276.152	3565.14	2479.19	63.9903	84.6435	971.796	734.683	3979.02	78.407	220.176
133	152.035	152.034	152.044	83.614	76.822	91.505	113	3	0	3	2	2	1	2	4	4	4	5	0	2	0	4	2	34	4	5	4	3	5	31307.6	105532	682.232	116.018	56.9137	39.0277	28.7985	173.412	274.952	8791.68	97.2497	42.1769	71.489	2320.14	34729.4	352.869	6982.58	244.166	124.292	2593.85
134	152.035	152.033	152.037	140.72	124.659	155.997	470	3	0	1	4	4	6	2	6	4	6	8	0	3	4	5	5	38	3	6	6	4	6	372118	128112	344492	84.833	109.098	100.105	43.9386	233.034	340.113	1766.79	37457.5	572.339	151.032	411.148	4200.54	336587	20954.7	2122.2	8133.93	1633.65
135	152.884	152.879	152.887	231.266	226.863	238.149	203	3	6	5	6	5	5	7	7	6	8	6	5	5	4	5	5	32	6	7	7	6	7	1786.62	1817.01	2913.76	2139.5	2270.66	1249.35	2026.04	1510.4	1822.66	2538.73	2437.93	1455.82	1731.18	1887.85	1125.15	3100.71	2274.7	1995.31	1633.76	1425.16
136	153.019	153.018	153.038	125.745	111.58	136.192	195	0	3	2	5	2	5	2	2	5	6	5	2	2	2	3	4	21	5	5	4	7	7	5815.76	7186.64	5677.22	6925.47	5071.38	5605.42	9176.55	3539.35	214.173	5808.91	6102.08	5784.1	5769.98	2238.72	2395.08	13883.6	10654.1	5175.13	8198.83	6329.76
137	153.02	153.015	153.047	81.163	76.822	92.314	111	1	1	2	2	2	2	1	3	6	6	4	4	1	1	2	4	19	4	3	4	4	5	4951.53	3778.58	749.3	6016.73	2580.68	374.861	489.405	395.497	332.006	349.306	1517.97	261.9	122.359	607.408	456.758	95.7124	1793.85	1456.87	5406.02	1351.22
138	153.038	153.02	153.04	145.617	137.4	159.598	76	3	0	0	2	1	5	1	2	2	3	7	0	0	0	1	2	7	1	2	2	1	4	16881.8	30597.5	10726.1	4318.49	990.53	841.536	670.004	877.961	968.022	996.231	1313.56	1425.91	1545.57	668.974	713.111	12176.2	1240.42	1575.93	1345.78	1456.75
139	154.062	154.061	154.069	302.697	297.013	308.732	237	3	6	6	6	6	6	8	8	7	8	8	6	6	5	6	6	38	8	8	8	8	7	37993.2	65789.4	118491	7687.43	10513.7	5782.47	3854.31	4555.77	10204.5	10732.9	7465.03	17445.8	7349.92	15003.7	7868.13	80498.3	165493	25105.1	5598.41	18875.9
140	155.065	155.061	155.071	302.873	297.592	305.78	123	3	4	3	4	6	6	3	1	2	6	5	2	3	4	4	5	28	2	3	1	3	4	1224.55	2124.27	3444.45	475.216	547.14	284.082	141.764	207.099	443.027	395.297	404.895	873.933	293.704	395.245	423.024	2987.02	5852.52	949.482	354.209	822.711
141	156.028	156.024	156.033	250.987	247.118	254.302	221	3	6	6	6	6	6	8	8	7	8	8	6	6	5	6	6	38	6	7	8	8	7	1037.51	1144.37	1237.55	3139.66	2753.12	865.646	1254.97	458.669	646.037	1554.49	1777.19	696.18	3014.65	501.25	330.95	2250.48	3847.02	2664.27	1462.6	1744.16
142	156.103	156.095	156.108	76.109	73.208	78.012	142	1	3	2	5	3	4	4	4	4	6	5	4	3	4	2	5	32	5	4	6	6	7	143.738	226.81	151.659	1051.53	465.281	140.793	366.985	194.526	195.74	598.678	1371.17	194.751	251.136	177.042	113.002	722.502	1003.48	287.968	841.467	286.841
143	157.037	157.033	157.045	202.418	200.336	205.695	236	3	6	6	6	6	6	7	8	7	8	8	5	6	5	6	6	38	8	8	7	8	7	1973.16	3850.44	2367.62	1231.3	998.48	926.514	988.538	483.518	298.183	4417.23	3854.42	1723.92	2137.02	1836.91	1268.36	3241.88	3224.53	2610.96	2255.46	2328.88
144	157.901	157.894	157.909	81.658	79.106	96.513	149	1	1	3	6	4	5	1	7	6	3	7	0	3	3	4	5	24	0	2	5	6	6	529.939	258.795	2937.95	1296.92	247.769	99.264	153.648	152.972	159.69	2902.42	7071.15	1923.3	1829.73	204.755	241.365	2972.25	3416.94	2039.4	7574.81	318.028
145	158.978	158.972	158.986	330.485	321.308	333.215	187	2	6	6	6	6	5	8	5	3	5	5	5	6	4	5	4	33	8	7	4	5	4	202.993	1318	3078.06	3868.39	5432.15	1864.9	2045.35	1081.56	313.279	3295.83	1431.9	1949.76	912.443	1511.73	1223.22	2998.78	2855.27	1221.99	658.234	663.853
146	160.055	160.048	160.065	252.111	247.442	256.033	241	2	6	6	6	4	6	7	7	7	7	8	6	6	5	6	6	34	8	8	7	7	7	1111.61	883.73	1261.61	2550.28	1004.11	2248.32	1329.09	809.954	654.554	474.845	935.119	644.751	1054.29	353.803	248.921	1473.59	429.23	1412.44	637.504	875.009
147	160.061	160.059	160.074	155.13	150.526	156.792	88	0	2	3	3	1	2	3	1	2	4	2	2	2	3	2	3	14	1	2	1	7	3	16.2385	27.0578	40.4931	625.382	1443.23	201.159	261.715	77.2253	133.418	1314.7	1942.09	459.444	838.986	225.526	258.564	394.328	560.116	636.5	3439.67	231.683
148	160.842	160.839	160.849	227.845	215.645	233.337	220	3	5	5	5	6	5	7	8	6	7	8	6	5	5	5	6	33	6	8	7	6	7	1110.01	581.307	2102.19	2501.63	2067.34	705.109	3481.61	2179.42	1474.52	3837.14	5710.57	489.311	2730.49	1589.35	317.657	4843.09	947.342	2776.88	6011.28	363.433
149	161.045	161.042	161.049	317.389	311.642	319.785	241	3	6	6	6	6	6	8	8	7	8	8	6	6	5	6	6	38	8	8	8	8	6	7054.14	3320.77	4681.27	11686.5	6198.36	5175.35	3783.47	1547.57	2768.39	7195.93	11385.3	5324.93	9964.07	4693.04	2503.72	15548.9	13924	7992.5	2661.53	2272.25
150	161.045	161.042	161.058	292.24	280.777	298.187	248	3	6	6	6	6	6	7	8	7	8	8	6	5	5	6	6	38	8	8	8	8	7	3208.85	2411.58	3819.09	6327.2	6041.29	3524.9	3022.21	2266.19	1926.28	3936.39	7475.06	4362.59	4231.58	2084.29	1581.47	6575.99	6536.55	4838.48	2654.15	2482.08
151	161.093	161.088	161.101	317.258	310.94	319.236	103	0	2	4	3	5	4	1	2	6	6	4	2	3	3	3	4	21	0	2	3	3	6	167.707	239.82	271.801	432.876	381.716	382.121	432.315	375.391	402.211	466.628	1017.37	275.273	407.092	361.274	321.231	980.637	735.712	245.055	416.152	989.701
152	162.839	162.835	162.844	227.877	215.645	234.324	205	3	6	5	5	5	5	8	8	6	7	8	6	5	3	6	6	34	6	8	7	6	6	1068.81	402.337	2137.2	2501.93	1735.22	469.387	3075.04	1527.85	1220.01	3733.07	5485.81	486.937	2513.09	1786.51	312.986	4178.99	866.206	3092.82	6084.73	287.497
153	163.04	163.03	163.045	75.047	73.805	76.908	81	0	0	3	4	2	2	0	2	2	5	2	0	2	4	1	1	33	0	3	2	4	3	73.7905	90.2666	93.5408	106.311	98.5513	77.0043	122.722	51.7864	57.0941	3422.28	285.773	501.574	3469.27	389.418	256.975	5658.94	3935.23	1607.29	115.698	328.596
154	164.071	164.069	164.082	209.06	196.637	215.248	348	3	6	6	6	6	6	8	8	6	8	8	6	5	5	6	6	38	8	8	8	8	7	7178.61	4118.03	10203.8	10893.7	7144.11	2835.76	70.2843	3424.52	4168.44	10078.4	5574.45	5625.54	4182.43	4269.13	6129.26	5987.79	27503.6	10262.1	8205.53	4368.71
155	164.836	164.831	164.842	227.918	225.688	229.372	125	2	4	4	3	3	3	4	6	4	2	5	4	5	1	3	4	24	4	6	5	3	4	278.542	151.877	415.702	684.594	448.329	222.339	654.741	527.925	472.349	909.335	1822.41	188.756	580.635	340.15	87.1903	1062.49	264.43	743.285	1487.65	140.834
156	164.957	164.952	164.963	254.004	252.793	258.537	102	1	2	4	3	1	6	3	2	2	5	5	3	4	2	3	4	21	0	3	5	5	4	597.766	1343.9	415.015	541.159	706.22	684.407	490.542	144.697	111.449	671.122	365.127	623.749	639.576	268.36	294.691	571.118	531.232	988.278	592.27	479.388
157	165.04	165.036	165.045	253.475	251.747	259.644	71	2	3	3	4	1	2	2	1	5	3	4	2	2	1	2	2	9	1	3	2	3	3	594.688	2202.42	1185.67	1455.74	1221.02	267.325	515.505	156.766	117.367	1090.31	1472.41	906.632	1221.63	290.378	339.023	1649.11	1858.64	1075.85	1038.53	477.497
158	165.055	165.054	165.059	77.7275	76.281	79.975	14	1	0	0	0	0	0	0	0	2	2	1	0	1	0	0	0	0	0	1	0	0	5	113.575	447.414	128.662	198.435	264.353	73.9995	128.392	63.9622	83.2455	826.99	500.952	331.748	611.906	227.517	187.476	696.386	1393.4	1590.49	175.548	133.713
159	165.075	165.071	165.079	208.429	206.501	213.96	102	1	1	4	4	2	5	4	1	2	4	4	2	3	3	2	4	17	1	2	3	2	3	468.685	317.197	940.23	1217.95	592.893	374.042	429.248	435.263	496.918	388.311	441.882	658.856	207.03	540.695	431.264	299.974	2371.69	565.148	633.748	315.565
160	166.018	166.015	166.032	289.279	287.171	296.111	180	1	4	4	6	6	5	6	6	4	5	7	5	5	4	4	6	34	6	7	6	6	6	1869.51	395.777	212.03	7872.13	3946.7	2772.56	1490.18	199.882	134.898	471.681	6648.75	7369.31	5756.64	199.834	96.0407	1526.06	1081.6	8388.85	4996.95	562.992
161	166.018	166.014	166.021	212.502	208.718	213.952	60	0	1	2	1	0	1	1	2	5	2	3	3	2	1	2	0	12	0	2	4	3	1	91.7574	83.6908	136.705	814.331	308.284	42.3246	155.31	59.8422	54.1866	613.257	1101.08	135.448	138.117	115.388	187.206	190.81	218.697	186.228	457.241	72.0634
162	166.084	166.075	166.092	208.891	198.867	215.248	299	3	6	6	5	5	6	7	8	6	7	7	6	5	5	5	5	34	8	7	6	7	6	2313.03	1236.16	4128.73	8736.63	4945.63	145.415	285.762	3450.19	2753.92	5799.98	2927.74	620.793	1954.56	3058.22	3641.03	3603.52	11165.1	5559.86	116.664	1414.81
163	168.038	168.033	168.045	78.456	68.797	80.595	139	1	5	3	4	3	5	5	5	2	5	2	6	5	4	4	5	23	6	5	3	6	2	376.121	281.701	423.708	1207.91	1736.64	1004.02	1461.88	488.546	479.33	1108.9	712.947	869.254	892.808	326.594	345.11	1894.42	1068.28	923.72	41.3389	344.225
164	168.038	168.03	168.043	143.64	129.417	147.135	97	0	4	3	2	3	2	4	2	3	3	1	5	4	2	3	3	17	2	3	3	3	2	499.248	433.78	679.535	631.882	647.235	622.297	389.914	320.735	546.063	911.148	330.663	572.299	392.795	484.625	385.564	914.314	570.224	715.074	55.0263	460.611
165	168.028	168.024	168.031	262.394	256.096	263.704	57	1	5	0	3	4	1	1	2	1	2	2	1	3	1	3	1	9	4	1	2	0	2	388.118	1029.15	334	774.176	606.23	1008.25	432.469	867.949	896.344	522.18	513.708	189.217	199.65	152.435	114.332	587.735	422.017	356.835	320.991	715.371
166	168.043	168.029	168.054	292.973	287.897	300.361	235	3	6	6	6	6	6	8	8	7	8	8	6	6	5	6	6	38	8	8	8	8	7	2297.83	2704.41	3207.47	14850.9	13533.6	6285.61	6799.83	2646.05	3909.97	17354.7	13663.5	6821.46	10586.1	4585.7	2992.33	10505.7	9108.63	8917.62	9060.92	4462.76
167	168.989	168.983	168.998	78.046	73.468	80.212	129	1	6	4	3	4	4	6	5	2	3	3	5	5	4	4	4	31	5	3	3	5	1	49161.6	23324	631.099	935.926	1182.91	1062.22	818.588	594.696	693.73	753.412	54951.2	731.459	83700.4	733.369	375.126	1066.01	673.068	115083	1069.97	670.08
168	169.044	169.043	169.046	139.797	118.095	146.821	640	3	6	6	6	5	6	8	8	7	7	8	6	6	5	6	6	38	8	8	8	8	7	5532.42	5084.64	9230.65	48975.8	58291.4	76784.4	41191	31535.5	32925.8	60768.9	27906.5	47308.1	52815.4	30654.7	23825.3	23520.9	52022.2	54901.4	244.567	4485.5
169	169.044	169.043	169.045	78.6	75.522	83.96	180	3	6	6	6	5	6	7	8	7	7	8	6	6	5	6	6	38	8	8	8	8	7	51491.3	23920.1	62796.4	175875	182628	188630	162919	61809.8	60501.9	96615.6	57649.5	101609	90414	36525	32303.7	142148	85700.1	111579	703.973	43905.7
170	169.087	169.081	169.093	74.107	71.928	76.827	129	2	5	4	2	1	1	7	6	3	1	4	5	3	4	2	4	23	8	5	5	2	3	443.328	428.109	763.501	1735.31	2668.01	354.983	1595.32	1168.73	1058.45	1783.23	2525.51	332.906	118.338	626.785	88.8462	1039.93	2587.73	261.461	169.647	152.94
171	170.048	170.041	170.056	78.55	75.816	93.334	209	3	6	5	5	5	6	7	8	7	6	8	6	6	5	6	6	38	7	7	8	8	5	1972.22	1168.12	2408.26	6967.45	7100.53	5866.98	4949.4	2252.96	2326.64	4651.35	2907.2	3455.49	3102.01	1448.47	1171	6261.92	4255.3	3837	110.962	1660.52
172	170.048	170.044	170.053	142.806	128.358	161.126	224	1	6	6	6	5	5	5	6	4	5	2	6	5	4	5	5	24	5	4	4	4	4	331.3	242.996	599.422	2317.78	2737.76	3220.1	1710.02	1257.25	1387.58	3447.79	1581.21	2829.62	2776.38	1317.15	988.241	1454.91	2702.05	2037.21	606.781	1871.07
173	170.944	170.938	170.949	240.606	236.556	249.997	92	2	5	3	3	3	3	3	4	1	2	2	1	2	3	3	4	13	5	4	3	3	3	428.807	547.034	878.607	1469.7	1164.29	676.798	683.162	707.529	614.447	199.106	1160.59	624.249	400.788	528.084	436.139	1100.41	913.081	595.39	556.125	496.608
174	171.006	171	171.01	315.606	313.096	319.311	58	0	2	2	1	0	0	5	2	2	1	0	5	2	1	0	0	8	1	4	4	5	0	949.546	599.002	306.416	2198.69	2442.22	494.188	257.433	220.138	302.368	1823.52	2659.5	182.645	601.744	384.586	185.131	734.939	834.474	328.858	851.255	283.456
175	171.006	171.004	171.01	291.261	284.151	297.639	363	3	6	5	6	6	6	8	8	7	8	8	6	6	5	6	6	38	7	7	8	7	7	53524.8	20306.3	8915.19	5338.59	16436.9	2281.73	2330.86	3497.87	1099.09	7347.31	8482.41	8736.9	6107.9	2052.25	1345.36	9233.32	3869.22	10272	3326.08	4787.14
176	171.102	171.098	171.108	75.0535	73.795	76.524	28	0	3	0	1	1	0	1	1	0	0	3	2	2	0	0	0	3	6	1	2	0	1	282.525	278.04	413.346	678.743	615.105	318.27	585.717	474.423	402.443	578.669	557.614	419.165	215.936	212.849	145.07	502.666	691.311	340.936	160.029	141.242
177	172.991	172.986	172.997	79.009	75.975	82.312	141	3	2	2	3	3	6	3	4	5	7	8	4	2	1	2	6	33	2	3	4	5	7	1111.81	1983.75	1987.84	534.946	561.61	96.8342	167.51	149.551	185.309	1536.78	2593.33	211.806	223.292	131.221	180.179	2116.32	2671.28	285.447	407.194	363.129
178	173.104	173.099	173.11	300.339	293.625	305.439	197	3	6	6	6	6	6	6	4	2	7	7	3	5	5	6	5	36	8	6	4	5	7	1596.63	4881.6	5277.53	1987.26	2523.69	604.992	748.462	799.248	869.745	1963.89	1394.26	1688.57	951.521	1702.56	1236.43	8826.87	14981.1	1808.15	200.747	2357.09
179	174.03	174.025	174.035	238.219	235.75	241.628	128	1	2	3	4	1	5	4	3	5	6	4	3	2	1	2	4	25	1	2	5	4	6	320.871	467.454	303.964	725.738	897.56	52.8246	179.096	214.358	353.154	869.527	1054.78	188.434	526.769	283.413	220.3	1391.87	1174.11	551.685	957.113	392.381
180	174.056	174.052	174.064	74.766	73.51	75.974	51	0	0	2	4	0	1	0	0	2	3	1	0	2	4	2	1	12	0	3	2	3	3	42.5968	159.953	119.164	141.382	210.948	49.9183	200.63	226.724	100.436	1856.01	221.806	132.872	498.247	246.486	158.365	1208.07	1279.81	478.717	96.8371	351.44
181	174.088	174.084	174.093	277.289	274.236	286.396	231	3	6	6	6	6	6	8	7	6	8	8	5	6	5	6	6	38	8	7	8	8	7	6438.05	8291.04	8589.2	3731.39	3177.93	1082.6	1133.75	940.765	1240.96	2879.78	2249.21	3334.2	3049.77	2356.37	1383.71	11135.4	19607.4	5250.52	1340.63	3088.22
182	174.956	174.95	174.963	345.475	332.096	360.269	161	0	6	6	6	6	6	5	6	2	4	5	4	4	4	4	3	21	7	5	5	5	4	366.185	1402.75	2551.94	7249.12	6025.32	6308.9	8614.44	4392.58	2795.23	3762.17	4317.94	6112.77	3796.11	2447.73	2287.49	4016.77	7027.04	3912.04	3057.49	2313.75
183	175.024	175.022	175.027	130.394	123.94	150.293	36	2	0	0	1	0	4	1	1	1	0	6	0	0	0	0	2	4	0	0	1	0	3	1113.62	1520.27	282.258	336.025	578.367	238.667	342.551	222.003	140.845	689.891	1439.73	266.279	434.789	161.539	162.753	1307.14	467.162	487.889	1079.39	185.339
184	175.025	175.019	175.041	84.648	75.398	98.814	118	0	3	3	1	3	1	6	3	1	2	0	6	4	0	3	1	10	4	2	2	1	3	51.7726	147.727	103.439	4050.29	5429.17	89.3264	511.564	344.14	1163.41	9000.65	152.122	310.517	91.5551	1652.61	2022.35	89.2155	580.819	564.158	270.466	1370.11
185	175.09	175.085	175.097	277.421	274.097	280.684	42	3	0	0	2	2	3	0	0	0	4	2	0	0	1	3	4	6	0	2	0	1	2	413.149	458.491	366.191	245.833	185.634	77.3562	68.1717	48.0195	79.1241	211.289	149.521	262.747	190.571	147.043	71.8354	666.097	1046.01	230.297	100.592	207.444
186	176.936	176.935	176.938	263.393	254.985	268.742	347	3	6	6	6	6	6	8	8	7	8	8	6	6	5	6	6	38	8	8	8	8	7	14226.9	6013.45	11518.2	15527.1	10669.6	14763	9654.86	6500.7	17983	19666.6	14232.6	13304.7	11657.9	13110.7	13795.7	24055.9	12536.9	21496.3	23701.8	16175.7
187	176.935	176.932	176.938	278.777	276.473	282.644	103	0	2	2	4	2	4	4	3	5	6	1	2	2	4	5	4	21	1	3	6	6	2	5190.39	819.096	1557.82	3324.42	2778.11	1964.82	2270.13	2347.42	4378.55	4840.48	3820.26	1812.93	3061.02	2411.47	2461.85	4776.14	4016.96	3667.44	3474.31	4420.55
188	178.05	178.045	178.055	125.85	119.101	132.958	181	2	5	4	6	5	6	5	4	5	7	8	5	4	3	5	5	29	6	3	6	7	7	1000.17	316.858	2500.02	1339.36	1905.46	973.225	1412.27	95.2361	335.369	1466.44	1693.96	1205.74	883.795	117.269	233.674	1724.61	1215.87	1749.9	1585.94	424.04
189	178.051	178.047	178.055	77.7625	74.365	79.929	142	3	5	2	5	5	5	4	5	4	5	6	4	4	3	5	6	30	6	3	5	7	6	1322.01	650.769	3485.62	1322.92	1226.72	488.004	971.47	371.602	653.225	1193.36	2953.75	1214.83	1245.65	443.7	296.056	2923.31	1121.78	1648.92	2842.21	462.283
190	178.88	178.875	178.886	84.455	79.402	96.209	149	1	3	4	5	4	4	3	4	3	3	2	4	5	1	2	5	19	1	4	5	3	3	1204.79	1142.34	2420.81	514.284	646.762	349.979	1145.16	95.7513	212.699	4626.03	3704.44	2160.88	8569.29	601.737	625.632	4606.73	4249.79	3015.28	1735.8	357.012
191	179.056	179.055	179.06	292.8	290.034	298.736	253	3	6	6	6	6	6	8	8	7	8	8	6	6	5	6	6	38	8	8	8	8	7	15394.6	14713.1	28184.5	42683.7	42913.2	20253.7	14659.9	13115.9	8871.23	26846	25785.8	39404.5	25753.2	16950.4	8300.26	44816.4	43417	36830.1	11791.3	19671.8
192	179.056	179.048	179.062	252.653	248.992	256.484	194	2	3	6	5	5	6	5	6	7	7	7	4	4	4	4	5	34	2	5	7	7	7	566.095	722.328	1278.19	856.109	993.521	733.858	531.816	156.384	504.801	1353.61	577.535	2860.53	1184.49	1119.09	556.226	1744.26	901.082	1073.15	1253.78	621.447
193	179.056	179.049	179.063	317.27	311.917	320.16	162	3	5	5	6	4	5	7	3	4	5	3	6	5	2	2	4	26	6	4	5	6	4	2193.84	1422.55	1165.15	3724.93	1999.82	1543.76	965.731	622.898	810.935	1885.62	4085.95	1728.92	3021.1	1322.64	975.622	4920.39	4321.31	2408.75	1114.85	553.217
194	180.033	180.024	180.037	153.443	147.422	166.576	67	1	0	1	2	2	4	0	3	2	3	7	0	0	2	2	4	8	0	2	4	1	2	264.097	548.123	646.57	344.233	159.17	272.16	132.421	420.464	409.448	357.073	1117.31	665.419	364.336	255.259	263.183	2248.19	663.889	395.31	832.203	498.743
195	180.06	180.051	180.066	292.842	290.034	297.864	186	3	5	5	5	5	4	4	6	6	8	6	4	6	5	5	5	34	3	6	6	7	5	575.334	521.108	672.017	1781.67	1778.37	678.872	500.562	384.443	407.032	1025.16	1079.16	1132.78	944.481	527.472	431.728	1484.79	1864.82	1022.52	551.18	654.913
196	180.066	180.058	180.076	243.663	239.282	247.491	238	3	3	6	6	6	6	8	7	7	8	8	6	4	5	6	6	38	5	5	6	8	7	1038.05	1430.47	1307.87	3537.13	2746.83	179.347	350.374	313.298	621.794	1551.05	2412.62	552.003	890.401	851.18	703.664	2880.98	3876.22	852.757	1770.36	1179.74
197	180.973	180.962	180.975	247.391	240.308	251.18	286	3	6	6	6	6	6	8	8	7	8	8	6	6	5	6	6	38	8	8	8	8	7	4353.64	4777.99	8203.3	17110.5	16177.8	5204.09	6905.61	1821.48	3503.42	14056.1	16717.8	5789.72	10385.9	2449.8	1841.74	12415.6	12990	9551.68	11203.3	4776.05
198	181.071	181.067	181.077	247.843	242.155	252.444	132	2	3	3	3	3	5	3	3	4	4	7	4	2	3	4	4	17	2	4	6	3	6	658.66	940.222	849.062	4121.3	4495.52	361.411	283.459	166.912	250.394	845.548	991.869	853.256	371.158	196.568	164.657	781.629	1042.69	1155.99	1480.02	238.963
199	181.966	181.941	181.975	253.696	247.459	258.109	69	1	4	2	1	5	1	1	2	0	1	2	1	3	1	3	0	9	6	6	2	2	0	623.901	456.626	1162.73	1503.84	686.107	1665.44	813.953	3246.68	1909.83	406.914	381.861	392.504	572.042	1244.3	1866.44	1779.04	1271.7	1711.46	284.416	916.656
200	182.043	182.038	182.052	247.69	244.848	256.033	186	2	3	5	5	5	5	8	6	6	6	8	3	3	5	4	6	31	5	5	5	7	6	828.88	1032.22	1051.76	2029.34	2325.33	1990.67	530.368	268.75	798.886	720.446	1260.03	607.28	1754.72	374.404	1784.04	1632.48	4901.31	1663.53	822.188	974.575
201	182.825	182.82	182.83	190.315	187.573	194.205	52	3	0	0	1	2	5	0	1	2	3	3	0	1	1	1	3	9	0	0	0	1	3	387.522	1186.09	367.195	169.153	215.498	118.771	80.4006	53.8494	144.691	130.98	165.472	133.097	190.734	125.859	233.54	255.111	234.799	162.081	163.651	282.731
202	182.944	182.94	182.949	257.339	253.93	259.777	133	0	2	3	3	2	3	7	7	6	5	4	4	4	4	3	4	26	2	4	6	6	5	128.12	34.9486	98.4673	8916.57	2969.59	143.037	209.27	0.767587	52.6557	3613.03	3743.7	130.554	523.836	21.3188	34.6224	4016.28	2773.74	920.184	91.4419	78.6255
203	184.059	184.052	184.066	238.636	233.898	243.617	206	3	5	4	6	5	6	6	5	6	7	6	6	4	5	3	5	33	4	5	6	7	7	489.241	1176.37	1290.04	4723.88	2218.28	55.5499	317.579	328.723	558.216	4594.51	6562.98	280.874	1253	664.058	315.987	4132.85	3312.68	721.076	4946.5	666.601
204	185.022	185.017	185.027	259.122	251.443	270.143	157	0	2	2	5	4	5	2	4	4	6	4	0	4	3	4	4	34	0	3	6	5	3	523.584	456.836	208.515	1224.37	2483.12	166.879	275.541	112.443	165.855	1516.01	2400.79	600.772	881.557	490.85	372.892	1620.47	684.597	926.314	1078.23	1968.94
205	185.056	185.05	185.065	271.801	268.55	284.138	229	2	6	5	6	5	6	8	8	7	7	8	6	5	4	5	6	38	6	8	8	8	7	753.32	288.657	814.588	4674.92	4919.52	326.529	1292.83	1016.1	3080.24	8448.36	12456.3	1253.22	1817.83	324.726	730.786	2080.35	1479.65	943.836	23748.9	814.21
206	187.007	187	187.013	78.806	76.234	84.07	205	3	5	6	6	6	6	8	8	7	8	8	6	6	4	6	6	38	8	8	6	8	7	7325.44	26382.9	27135.7	2347.62	2580.14	697.211	2746.62	1369.84	3214.88	15315.2	45591.8	1992.03	1024.65	3511.41	5505.29	15289.7	16917.8	2349.2	4684.36	6339.75
207	187.134	187.127	187.138	75.607	72.355	77.901	42	0	2	0	0	2	0	0	2	5	2	2	3	0	0	1	2	8	1	0	3	1	2	202.225	468.328	503.498	485.245	420.951	266.029	365.81	115.628	167.031	426.238	420.673	235.623	125.237	241.574	204.334	463.534	315.035	156.136	250.492	152.821
208	188.002	187.999	188.006	145.354	130.655	156.954	75	2	0	1	2	1	6	0	2	1	4	4	0	0	0	0	3	6	0	2	2	0	3	9804.57	10233	5289.67	337.076	390.651	223.293	124.766	245.507	238.529	525.451	908.804	228.043	196.56	120.272	297.714	4571.33	380.113	345.18	592.643	226.907
209	188.01	187.999	188.015	78.973	76.289	84.544	121	1	0	3	3	3	5	1	3	4	6	8	1	2	1	2	6	22	3	2	4	6	7	505.796	1527.55	1080.72	276.639	296.407	56.7392	211.658	129.333	196.526	1054.94	2368.37	145.903	219.376	247.341	625.94	943.812	1022.03	183.892	342.431	377.141
210	188.056	188.052	188.063	161.825	150.957	164.073	127	0	3	4	3	0	2	7	5	5	5	4	4	3	1	2	0	22	0	6	5	6	4	175.943	63.0139	153.756	4642.4	1553.43	586.964	554.126	370.868	513.795	2265.6	3108.67	1300.06	1604.24	378.622	195.311	572.88	933.763	879.211	2799.79	438.096
211	188.987	188.979	189.009	78.068	74.11	81.551	168	3	3	2	4	3	6	6	4	5	6	7	5	3	2	4	6	30	4	3	4	7	7	3242.89	3362.45	3270.22	947.121	2401.59	120.486	298.279	132.998	267.208	2050.73	2790.49	175.401	290.338	501.201	596.487	2599.5	1717.84	270.846	466.651	581.623
212	189.04	189.036	189.06	147.019	133.25	159.994	312	0	3	6	6	4	6	6	6	3	4	5	4	3	4	4	5	22	3	4	4	6	5	463.118	473.424	598.583	8687.26	7849.85	199.067	1417.69	858.811	2500.68	18188.8	14577.2	5284.22	9065.78	4493.9	2839.2	1764.9	8635.38	7487.65	14778.8	4817.17
213	191.019	191.018	191.022	294.693	285.341	302.095	316	2	6	6	6	5	4	8	7	6	7	7	6	6	4	6	4	34	8	8	8	7	4	10939.2	3334.2	4469.65	20911.4	26179.9	11789.6	9851.5	5652.6	5727.84	29155.8	33764.1	24400.2	14270.9	6896.92	4078.06	10823.6	9079.5	29049.3	17808.9	13768.7
214	191.019	191.018	191.022	260.774	253.326	267.582	309	3	6	4	6	5	6	8	8	6	8	8	6	5	5	5	5	34	6	6	8	6	6	4672.17	5859.93	6945.14	59346.9	26116.6	26569.1	15201.2	2981.16	6005.02	26862.2	42692.9	10409.1	17339.7	2317.88	4464.52	40438.9	19436.9	79571.8	141763	5395.41
215	191.019	191.018	191.022	275.652	267.899	285.13	307	3	6	5	6	5	6	7	8	7	8	8	6	4	5	4	6	32	6	7	8	7	7	6552.13	6366.22	20131.1	54957.2	70705.6	9903.7	40200.2	3832.45	9502.09	45568.9	33855.6	26529.8	37078.6	2599.88	12358.4	37047.8	31164.6	36326.2	64311.2	13345.2
216	191.02	191.018	191.021	308.888	302.385	317.444	245	2	5	5	5	3	3	4	5	4	5	5	4	3	5	4	3	25	5	4	4	4	5	4688.48	3553.79	2333.51	10971.2	15876.7	2397.5	6450.51	5426.18	4203.36	24664.3	14516.6	4833.68	13086.9	6305.07	3820.8	8629.72	6899.15	7176.14	6328.61	6538.14
217	191.019	191.016	191.022	324.58	317.476	332.69	169	2	1	3	2	3	4	1	6	4	2	3	3	2	1	2	3	11	2	4	5	3	3	2493.75	1267.25	929.116	3309.64	5282.5	789.798	989.487	728.708	754.063	5656.78	20270	1310.21	10973.6	1548.17	637.825	1995.29	4978.76	6659.35	1453.34	1223.01
218	191.034	191.028	191.039	71.999	62.56	75.875	110	2	3	3	2	6	3	3	6	5	3	3	2	2	2	4	2	18	6	4	1	4	2	424.359	696.33	742.648	517.381	1079.78	424.533	376.532	412.875	724.122	1146.24	795.861	283.482	399.936	840.892	1334.19	1150.86	390.046	366.247	375.201	383.226
219	191.067	191.061	191.071	279.647	277.377	281.532	31	2	0	0	2	1	6	0	0	0	2	4	0	0	0	1	3	1	0	0	0	1	2	225.615	388.916	461.522	136.362	123.092	100.916	165.56	111.741	115.266	223.46	232.801	217.526	250.014	152.28	88.0866	422.485	898.967	242.434	161.485	336.859
220	191.995	191.989	192.001	249.39	247.508	253.141	231	3	6	6	6	6	6	8	8	7	8	8	6	6	5	6	6	38	8	8	8	8	7	1850.99	1511.15	3287.9	8912.8	10596	3308.39	4737.98	667.849	2370.63	6835.95	16773.5	2746.99	5760.62	1404.39	953.84	4356.08	6192.07	6003.69	7469.05	2688.46
221	192.051	192.045	192.058	211.342	204.817	212.637	85	0	1	3	3	1	2	4	1	2	6	2	1	2	1	2	1	12	1	2	5	5	3	68.8541	36.5367	50.8626	330.452	1154.5	95.6676	76.2522	72.0866	70.2567	2202.7	975.412	107.756	375.196	86.2803	47.2697	197.778	198.44	452.436	1113.17	700.483
222	192.066	192.06	192.072	126.028	120.467	132.135	84	1	3	2	3	3	6	3	2	2	4	4	3	3	0	2	5	17	1	1	1	5	4	263.269	82.0442	515.342	289.032	344.337	335.538	308.777	41.8497	27.0874	333.441	234.812	384.842	180.145	96.3068	90.0965	192.022	127.725	351.343	513.07	185.87
223	192.066	192.062	192.072	76.913	74.365	79.612	65	0	2	1	1	3	4	1	2	3	4	3	2	1	0	3	5	11	2	2	1	3	2	221.059	159.464	978.27	520.989	342.942	184.813	495.306	123.243	163.993	231.207	526.695	388.117	556.958	121.33	124.225	390.223	310.815	439.978	636.386	227.461
224	193.05	193.042	193.058	71.829	57.848	74.392	96	1	3	3	1	5	1	2	4	3	4	5	1	3	0	5	1	17	3	6	2	5	2	442.98	1054.2	451.207	380.158	890.78	840.319	580.924	395.234	421.218	417.824	961.963	423.188	720.189	557.419	1515.63	751.927	808.657	584.302	533.592	767.103
225	193.088	193.08	193.098	74.465	72.071	76.318	126	2	2	5	3	4	5	2	5	4	4	7	1	4	1	4	6	17	4	6	4	5	5	389.845	676.085	572.937	554.029	696.114	676.445	367.409	264.366	598.833	593.742	600.831	250.229	504.537	659.343	533.257	618.306	617.12	504.174	326.181	489.219
226	193.911	193.906	193.916	167.645	160.723	173.123	49	0	0	0	2	5	2	0	0	1	3	3	0	1	1	1	2	16	0	2	1	3	2	313.728	471.482	370.595	136.431	65.1716	453.596	187.171	234.036	233.288	98.7429	277.567	343.764	271.283	398.197	226.146	427.564	175.962	309.874	483.252	263.202
227	194.013	194.007	194.022	181.744	177.402	187.612	151	1	1	3	3	3	3	3	7	6	3	4	4	4	4	2	5	33	1	6	7	8	5	275.113	96.1988	76.1885	1520.37	513.894	371.872	354.192	93.4065	162.392	916.546	2274.79	404.686	553.593	174.207	266.881	617.366	420.347	729.916	4675.15	327.262
228	194.946	194.944	194.949	263.697	254.985	279.044	415	3	6	6	6	6	6	8	8	7	8	8	6	6	5	6	6	38	8	8	8	8	7	10134.6	2594.44	12525.2	5570.18	10885.8	7397.71	12840.4	2488.47	9145.73	9733.24	16732.8	18734.4	11962	19992	18482.6	8170.5	18275.2	17768.4	12847.5	9304.01
229	195.05	195.048	195.053	270.386	252.555	284.366	408	2	6	5	6	5	5	7	7	6	8	4	6	5	5	4	6	33	8	7	7	7	5	4859.26	3114.67	3112.83	20684.1	67159.2	72456.9	35286.9	2763.17	5597.19	10147.5	3800.01	9269.65	6588.48	2110.11	3783.07	13561.6	11421.1	13242.7	14155.6	10170
230	195.051	195.048	195.053	293.319	284.742	318.461	233	1	6	3	3	4	1	7	4	1	5	2	5	3	1	2	2	30	8	5	4	4	2	2425.45	998.518	727.601	7081.02	31323.1	26174.3	4761.05	4764.37	5816.17	2566.31	1751.27	2288.72	2666.08	1388.06	572.055	4494.75	2550.82	4870.08	539.498	4402.93
231	195.139	195.131	195.148	61.229	60.213	74.609	234	3	3	5	5	6	6	8	7	7	8	8	5	6	3	6	5	34	7	8	8	6	7	917.228	1618.22	868.164	852.498	595.848	597.182	173.786	263.352	432.17	743.363	529.752	559.519	640.904	290.077	447.516	556.693	362.116	796.166	679.441	889.102
232	195.811	195.804	195.817	227.573	222.912	229.015	171	2	5	5	4	5	5	6	7	5	6	6	6	6	4	5	6	28	7	8	6	6	5	296.458	203.578	1031.48	585.526	779.793	252.22	753.978	408.693	731.629	1357.93	1553.42	356.372	974.205	319.446	143.547	1575.26	588.316	752.907	1085.24	144.882
233	195.906	195.904	195.914	167.756	157.249	172.309	254	3	6	6	6	6	6	6	8	7	8	8	4	6	5	6	6	38	7	8	8	7	5	5735.03	9623.65	8309.97	2027.9	2294.78	13328.4	3473.79	3857.95	5489.02	1316.19	6486.31	8581.05	5230.88	10490.1	4417.28	10039.3	2696.91	7887.26	9183.3	5875.68
234	197.04	197.035	197.044	274.791	266.605	284.65	196	1	4	5	3	2	3	3	3	4	4	4	3	4	4	4	4	19	1	4	4	5	4	1441.57	1585.81	7119.16	6487.43	5241.68	2924.07	12940.5	1311.91	1390.69	10617.1	1903.67	4695.41	4812.47	922.658	3240.02	10927.5	8564.53	3205.41	232.18	3301.95
235	197.04	197.038	197.045	293.281	285.185	304.686	140	0	3	3	3	3	1	3	2	3	4	2	1	4	1	5	3	15	1	5	3	3	2	2387.88	795.388	1510.45	2938.27	4282.44	3755.17	1562.38	3226.43	1191.22	3379.75	1543.2	4401.78	1635.2	1087.28	705.971	3367.39	2626.95	3982.52	154.156	3823.29
236	197.04	197.038	197.051	259.354	252.879	266.49	175	0	3	4	3	3	4	3	3	3	3	6	1	4	4	4	4	15	3	4	4	4	3	969.392	1967.32	2122.4	7812.9	6726.14	9820.16	4033.81	991.04	814.873	3318.58	2490.63	2240.45	2048.7	597.953	997.097	11165.4	4516.27	5753.53	358.024	1733.02
237	197.076	197.064	197.087	75.065	72.355	77.212	212	3	6	6	5	5	6	8	8	7	6	8	6	6	4	5	6	38	8	7	7	8	6	376.892	998.631	488.375	1536.28	1516.59	1543.12	1769.24	634.58	973.482	903.758	1109.14	675.555	624.883	807.647	1546.27	701.016	689.921	663.08	124.717	1072.17
238	197.808	197.802	197.814	227.541	215.31	229.394	172	1	6	5	5	6	5	6	8	6	5	8	6	5	4	4	6	35	7	8	7	6	7	486.458	200.893	1482.38	906.867	1184.1	608.006	1049.25	663.123	885.932	1613.88	2004.95	570.563	1015.25	424.161	227.825	1977.17	696.915	1133.91	1642.73	125.059
239	197.906	197.901	197.915	167.17	153.986	172.12	229	2	6	5	6	6	6	6	7	6	8	7	2	5	5	6	5	30	4	7	7	6	5	1018.07	482.686	1304.51	857.38	1889.76	6259.83	1311.44	875.731	1271.09	445.567	2491.03	3632.87	810.578	3195.42	1187.37	5208.41	1380.88	2246.08	1815.8	855.453
240	198.049	198.041	198.055	250.169	243.193	253.249	232	3	6	6	6	6	6	8	8	7	8	8	6	6	5	6	6	38	8	8	8	8	7	1844.06	1346.15	2993.68	7017.13	5764.95	1614.08	2600.51	316.915	1037.45	6262.08	5644.8	1977.28	4148.64	1149.11	1211.01	3527.69	4594.94	3047.58	2034.16	1978.57
241	198.074	198.07	198.082	206.119	202.279	214.398	178	2	4	5	4	6	6	6	6	4	6	5	3	4	3	4	4	27	6	5	5	6	4	656.217	1202.33	2523.79	1627.38	721.423	1214.68	2169.35	749.106	1584.63	1368.64	871.291	3304.9	1643.11	1414.83	1507.67	307.95	1969.16	2513.31	1966.71	771.681
242	198.8	198.795	198.806	190.34	185.526	195.97	82	2	0	1	2	0	5	0	2	5	2	6	0	2	2	3	2	18	0	1	3	5	4	475.438	511.948	405.018	25.0217	18.3187	61.9358	63.4984	82.335	111.057	104.118	331.67	120.417	176.87	100.434	188.935	143.263	21.8891	123.356	201.237	284.249
243	198.918	198.916	198.922	259.958	253.326	273.327	357	3	6	4	6	6	6	8	8	7	8	7	6	6	4	4	6	36	8	8	7	8	7	6120.52	8810.01	2808.28	15948.2	5498.9	4562.75	3012.99	7962.48	14389.4	17141.6	30473.7	3539.45	4519.75	1947.45	2604.04	15855.2	9453.27	7023.6	20628.5	13346.7
244	199.007	199.001	199.014	78.219	76.699	79.711	69	2	0	1	1	3	4	1	2	3	5	5	1	0	1	2	3	11	0	1	2	7	6	132.455	626.664	1025.11	122.323	290.858	84.5062	271.465	89.1427	207.162	281.653	409.571	147.044	172.244	173.926	219.877	273.082	270.305	200.921	379.479	195.765
245	199.805	199.794	199.811	227.676	222.912	228.827	106	1	4	4	2	3	2	3	4	2	2	5	5	4	2	5	3	26	3	4	5	4	1	178.86	118.678	383.096	436.526	483.399	247.313	424.047	221.204	395.489	749.407	710.647	206.616	308.247	216.71	109.712	839.322	232.18	388.682	562.103	97.6935
246	199.902	199.898	199.91	166.734	156.109	171.072	103	0	2	2	3	4	4	0	2	1	5	6	0	3	3	3	3	18	3	6	5	3	3	388.416	223.769	488.075	415.776	517.217	1973.04	577.094	582.049	601.065	233.448	841.393	988.617	296.598	918.356	433.655	1581.99	425.713	761.875	801.429	537.538
247	200.056	200.054	200.067	188.994	181.818	193.348	254	2	3	5	6	4	6	8	8	7	7	7	6	6	5	6	6	38	3	7	8	8	7	1753.91	1214.87	1411.19	2503.46	2668.51	477.606	391.952	410.148	1751.35	4925.79	9008.38	623.818	1320.95	629.298	1592.34	2509.35	3934.16	1876.63	6071.65	726.704
248	201.022	201.017	201.027	78.237	75.783	85.624	196	3	6	6	6	6	6	7	8	7	8	8	6	6	5	6	6	38	8	8	6	8	7	9036.85	70699.7	15600.6	1713.34	1918.74	311.667	1373.59	1844.19	6374.56	15415.5	53302.8	966.436	1152.78	3155.94	4442.95	11744.4	9662.59	1074.45	2740.13	6921.47
249	202.025	202.017	202.03	78.316	75.783	79.998	136	3	1	3	5	3	5	3	5	5	6	7	2	2	1	2	6	29	0	3	4	7	7	365.365	2146.12	626.854	212.327	166.978	38.8159	98.0344	92.8966	362.28	1089.67	2671.06	97.0878	165.837	200.731	245.059	443.321	685.151	135.277	218.882	374.619
250	202.049	202.04	202.055	243.847	240.553	246.817	93	0	2	3	4	2	4	3	1	3	4	2	3	0	1	3	4	15	2	2	4	2	5	303.031	310.915	297.675	343.422	636.811	129.736	124.916	115.361	154.323	440.859	795.529	188.916	283.4	232.294	119.91	712.084	765.031	171.565	305.912	387.829
251	203.001	202.995	203.008	174.549	166.275	182.951	157	3	0	3	4	3	5	3	6	4	4	7	0	3	3	2	4	36	4	6	5	5	5	5193.91	23126.3	332.065	111.163	128.392	76.0168	43.2349	185.557	289.874	429.9	99514.7	75.5479	32.0516	181.096	11350.1	8885.83	341.961	127.86	2683.53	327.064
252	203.017	203.011	203.024	250.789	248.075	254.192	115	0	3	4	4	3	3	4	5	5	6	2	3	4	3	0	2	30	0	1	6	7	3	206.979	199.282	249.029	395.174	282.362	393.446	524.868	184.982	282.759	392.24	360.906	552.91	545.775	217.449	78.6313	324.923	229.087	611.871	750.167	413.385
253	203.014	202.998	203.027	77.949	74.245	79.719	107	1	0	4	4	4	5	0	2	3	5	6	0	3	1	3	3	18	3	4	5	2	5	433.305	2068.22	741.961	185.722	334.234	107.806	163.091	240.825	373.409	527.339	1756.52	262.441	340.057	338.084	261.042	801.096	361.417	200.561	370.002	199.868
254	203.067	203.059	203.075	271.829	260.119	276.25	223	1	6	4	4	3	5	8	8	7	7	7	6	4	5	3	5	38	5	8	8	7	7	332.577	239.85	444.416	1534.3	1762.26	315.969	349.65	622.776	1693.64	3129.17	8616.78	581.562	796.692	235.524	203.368	542.982	726.057	617.505	9531.01	321.219
255	203.082	203.068	203.088	208.114	196.928	214.609	259	3	5	5	5	6	6	5	7	6	6	7	5	4	5	4	5	33	5	6	6	7	6	509.283	612.395	1114.83	2580.87	1708.5	305.428	328.762	495.119	629.974	3685.92	2122.11	886.687	1880.72	839.364	926.443	2181.64	5987.69	2430.37	1390.41	968.391
256	203.096	203.09	203.1	252.584	248.924	262.11	62	0	5	2	4	3	1	3	3	2	3	1	2	2	2	2	1	4	1	3	4	1	2	193.016	234.601	251.318	782.76	571.699	249.604	219.66	125.303	441.943	211.816	504.885	244.455	304.131	86.7161	123.819	312.225	833.72	551.69	69.0417	323.658
257	207.012	207.007	207.016	79.401	76.908	84.55	38	0	3	1	0	0	0	4	0	0	0	0	4	0	0	0	0	8	7	0	0	0	0	19.61	81.3461	134.828	418.24	2314.63	429.284	448.183	98.456	135.522	1183.13	133.707	86.4749	31.665	264.514	180.912	108.609	159.254	54.9883	94.1763	144.238
258	207.012	207.001	207.019	150.471	134.14	164.487	282	3	2	4	5	3	6	3	5	7	7	8	2	5	4	4	5	30	3	4	7	8	6	415.912	561.482	1966.6	1413.56	1461.05	1066.17	203.375	524.27	658.475	1600.56	10147.9	3138.29	5391.27	299.254	475.897	13949.6	5426.6	724.037	4823.39	1028.08
259	208.845	208.84	208.854	231.434	226.519	239.334	234	2	6	5	5	5	6	8	8	7	7	8	5	5	5	4	6	34	7	8	6	7	6	1724.21	2856.31	4657.26	2851.54	2966.58	2174.06	2746.93	2366.15	2925.61	3165.05	3123.71	1922.3	2584.41	2024.73	1541.69	3886.85	2462.13	2638.98	2236.03	2197.9
260	210.028	210.023	210.035	280.048	277.74	287.691	207	0	4	5	6	5	5	6	8	7	8	6	4	6	4	5	6	33	2	6	7	8	5	286.393	392.162	466.079	4842.34	3216.3	787.507	1392.49	152.038	168.322	6339.4	3065.8	1854.55	3531.44	650.668	1090.18	3858.23	4934.12	3444.44	2422.9	1406.66
261	210.842	210.834	210.846	231.516	226.519	241.379	251	3	6	6	6	6	6	8	8	7	8	8	6	5	4	4	6	36	8	6	8	8	6	3203.56	3132.67	5680.18	3458.09	3700.94	1971.82	3677.94	3815.64	3654.45	4106.27	4231.13	2619.72	3277.13	3599.58	2456.63	5284.09	3455.57	4075.8	2817.94	2974.12
262	211.001	210.994	211.007	302.762	282.366	312.681	157	2	2	3	4	1	6	1	1	2	4	5	1	5	3	3	4	23	2	2	3	6	4	2121.58	978.51	2014.31	2730.39	4675.65	777.604	872.184	362.128	738.897	8965.16	4456.83	1222.77	1700.56	1045.16	965.786	3022.27	3064.95	1516.1	1713.86	836.7
263	211.169	211.166	211.177	70.5005	69.045	71.541	36	2	0	0	0	0	4	0	1	2	1	4	0	1	0	1	4	3	0	0	1	2	6	238.915	461.205	266.256	182.829	127.772	68.9918	68.77	87.0637	117.799	155.672	215.084	75.195	130.919	105.822	114.294	117.96	145.223	85.1101	136.059	150.49
264	212.002	211.993	212.016	81.481	73.177	89.908	142	1	1	3	3	3	3	3	3	5	6	5	3	2	2	4	3	31	2	3	3	5	6	275.232	1261.44	574.435	917.017	662.612	74.8548	247.07	66.9682	276.608	1499.6	107.485	167.918	161.683	1017.22	1566.65	186.727	1272.1	471.594	112.242	2402.49
265	212.839	212.833	212.845	231.514	228.494	238.987	188	2	6	4	3	4	5	8	6	4	6	7	4	5	3	5	4	29	5	8	7	6	6	1281.98	1180.64	2000.12	463.745	1350.05	1063.12	1276.83	1418.84	1716.24	1868.34	1655.64	960.556	1311.4	1584.33	815.373	2141.76	1443	1564.42	1210.73	986.626
266	214.048	214.033	214.049	288.965	282.312	295.689	269	3	6	6	6	6	6	8	8	7	8	8	6	6	5	6	6	38	8	8	8	8	7	27046.8	9571.87	9502.95	181916	186422	29534.2	15767.8	10120.8	9407.51	142076	67960.3	50402	119822	51985.3	16264.6	44830.5	41847.8	66846.2	43773	50985.5
267	214.049	214.043	214.066	206.15	204.163	214.732	116	2	1	2	3	5	6	3	5	3	7	6	1	1	3	4	4	18	3	4	3	5	2	607.242	533.222	916.351	342.355	312.659	515.413	619.273	930.367	1081.98	447.307	569.168	1234.31	716.272	899.034	1006.81	940.213	565.931	950.293	361.161	731.537
268	215.033	215.027	215.044	254.383	251.981	258.046	183	3	4	4	5	6	6	3	6	5	6	8	2	5	5	4	6	30	4	7	6	3	4	1145.26	1932.88	2051.56	161.971	320.04	1410.42	490.738	2444.77	2241.24	250.762	125.436	1675.33	412.524	5093.11	5439.75	1182.51	478.742	604.838	250.308	852.245
269	215.051	215.033	215.06	289.462	286.576	296.85	252	2	6	6	6	5	5	8	8	7	7	4	6	6	5	5	3	36	3	8	8	8	6	863.61	986.958	1178.48	5164.97	5036.63	1166.3	638.547	323.988	462.412	3652.53	2170.38	1363.62	2635.03	1457.48	581.35	1358.29	1464.66	1996.52	992.624	1572.31
270	215.067	215.061	215.074	204.867	204.082	207.264	39	0	0	0	2	1	5	0	0	0	1	2	0	0	1	2	2	9	0	1	0	0	2	555.616	636.942	502.744	260.326	140.097	149.344	197.034	112.715	138.025	303.868	136.58	257.873	255.237	278.834	180.953	805.927	1927.55	234.359	150.87	299.141
271	216.928	216.924	216.934	262.732	253.326	279.763	470	3	6	6	6	6	6	8	8	6	8	8	6	6	5	6	6	37	8	8	8	8	7	5124.38	8423.63	4011.84	11634.9	6219.22	6687.38	5608.63	8045.21	13958.2	9446.51	29605.6	6634.35	5316.48	3542.4	2276.22	13529.8	4398.54	6682.18	7896.35	11068.8
272	216.981	216.976	216.986	79.9855	75.645	81.312	68	1	0	0	2	0	4	1	1	3	2	6	0	0	1	0	2	19	2	0	4	1	2	485.637	8109.34	280.912	103.086	86.4939	64.1025	76.3447	65.3985	66.4319	302.592	429.566	61.1229	73.1054	137.83	249.986	416.698	309.949	70.8791	85.7548	273.699
273	217.03	217.022	217.039	254.483	252.134	258.027	89	3	2	3	3	3	5	2	1	1	2	5	0	3	3	3	1	16	3	1	2	1	3	379.56	709.258	753.158	152.092	201.284	516.028	272.823	640.756	543.925	192.249	118.038	576.996	252.652	1335.33	1433.91	431.253	288.499	338.554	211.743	354.991
274	217.083	217.074	217.09	261.247	257.197	263.688	188	0	4	4	6	2	1	7	8	7	6	4	6	3	5	2	3	37	3	7	7	7	5	221.328	68.3314	107.278	2631.65	1299.99	308.36	305.081	240.328	967.044	3747.86	6576.45	381.294	530.579	238.714	88.512	551.511	456.69	331.388	6215.07	239.738
275	218.103	218.1	218.106	150.761	146.455	152.467	131	0	2	2	4	2	3	4	1	2	3	2	5	4	2	2	2	13	3	2	2	5	3	64.4255	56.4682	123.437	3881.76	9722.07	1114.34	1928.4	1271.1	1747.32	3611.72	6385.62	1859.59	1841.36	1816.41	1017.3	1240.24	4631.13	1337.11	19262.4	2183.52
276	218.874	218.866	218.88	237.538	233.887	244.774	149	2	5	5	6	6	3	4	4	3	4	6	3	2	4	3	5	23	6	7	3	4	4	602.011	1313.85	977.84	644.316	614.339	960.383	975.427	953.439	1077.49	468.115	580.963	554.803	382.897	1057.39	1342.65	412.896	493.328	438.296	566.714	750.021
277	219.978	219.972	219.983	297.381	294.815	303.57	195	2	4	4	5	5	6	5	8	7	8	8	6	4	5	6	5	35	2	6	7	7	6	364.519	287.759	406.861	1525.15	1058.11	370.256	379.216	263.953	419.172	834.491	783.979	623.747	823.582	444.292	294.863	878.585	866.263	663.179	815.656	414.277
278	220.871	220.865	220.894	237.398	234.133	256.398	135	3	3	5	6	4	4	5	4	3	3	5	4	3	3	4	4	20	8	4	3	3	4	512.214	1074.36	1288.16	574.781	472.008	985.734	867.911	780.849	1045.8	450.038	535.782	634.803	362.17	977.948	908.601	728.468	518.971	516.797	414.03	620.817
279	221.06	221.052	221.07	322.979	314.87	324.404	262	3	3	6	6	6	4	6	7	6	8	7	4	6	5	6	5	38	3	8	8	8	6	1528.41	597.061	437.581	741.729	918.605	690.863	259.542	59.4954	176.636	6230.99	3861.1	842.353	1774.78	2306.47	1562.7	6487.04	8212.24	2417.93	4893.03	1234.26
280	221.066	221.056	221.074	291.83	288.3	297.913	257	3	6	6	6	6	6	6	8	7	8	8	6	6	5	5	6	36	8	7	8	8	7	2459.31	1016.31	1524.84	3483.92	3172.42	2260.41	1576.11	1521.95	1312.94	1902.56	4478.94	2018.36	1785.84	1309.45	1072.77	3332.18	2946.86	2371.57	989.751	1755.95
281	221.108	221.103	221.116	261.425	257.197	262.559	130	0	5	2	2	0	1	8	7	6	2	2	6	3	3	3	0	29	3	7	6	5	2	120.842	110.171	229.347	1410.27	676.859	443.729	273.33	428.982	1342.2	1652.14	2204.02	228.952	225.971	128.861	63.7443	439.38	249.541	310.278	54.4159	165.437
282	222.765	222.758	222.781	189.445	182.969	198.572	170	2	5	5	3	3	3	3	6	5	4	6	6	4	3	5	5	21	5	6	6	3	5	802.375	1259.81	782.678	3180.67	2546.81	1222.64	801.396	440.853	1356.36	1294.99	1172.57	703.593	812.004	464.911	951.73	1260.54	2120.49	1243.66	551.083	532.987
283	223.021	223.014	223.03	74.4525	72.071	76.868	120	3	2	3	3	4	5	3	7	4	3	5	2	4	5	2	5	24	1	4	6	5	7	528.113	751.503	891.057	109.637	142.512	259.841	251.9	300.948	370.113	207.988	253.798	548.067	619.549	300.58	289.583	297.334	164.213	325.675	426.734	246.259
284	223.994	223.984	223.998	275.523	273.515	277.073	19	1	0	0	2	5	1	0	0	0	0	3	0	0	0	1	1	0	0	2	0	0	1	87.871	207.296	497.18	138.309	190.109	134.141	224.912	89.7998	214.192	116.742	132.931	253.205	115.233	187.785	129.585	274.385	530.802	209.502	112.515	182.397
285	224.763	224.752	224.771	189.066	183.279	198.069	140	0	5	5	4	2	5	3	5	3	2	3	3	5	3	3	4	23	5	4	4	4	4	643.573	1072.63	667.225	2302.47	2021.99	630.032	658.052	360.79	866.195	788.784	904.878	475.253	639.315	241.038	556.969	1072.15	1723.5	756.285	645.438	663.441
286	225.061	225.05	225.07	292.848	290.328	298.33	230	3	6	6	6	5	6	6	8	7	8	8	4	5	5	5	5	37	7	6	7	7	5	749.922	1564.17	6077.92	2336.4	2117.28	1196.42	1856.63	792.43	812.805	3728.24	1842.77	2227.44	1929.13	1316.9	893.325	4254.63	7557.55	2014.13	1620.46	864.817
287	225.049	225.044	225.055	271.539	268.767	276.707	117	0	5	3	3	1	1	6	4	4	1	3	4	3	0	3	2	21	5	6	5	4	2	103.422	144.863	300.463	1742.06	1637.84	200.961	507.053	309.831	607.924	1916.3	1311.41	448.544	386.461	147.441	208.213	576.609	367.356	455.289	1818.53	234.85
288	225.099	225.096	225.106	299.122	293.066	305.181	233	3	6	6	6	6	6	8	8	7	8	8	6	6	5	6	6	38	8	8	8	8	7	4301.66	10924.1	11289.1	2774.04	4795.66	3423.94	2008.99	2068.75	4603.15	4188.34	4781.66	5096.82	2569.38	2232.03	1921.15	9732.14	11904.6	5495.86	3944.11	3168.55
289	226.018	226.012	226.023	79.512	76.289	96.356	183	3	3	4	3	4	6	6	5	7	7	8	4	4	2	5	5	38	3	7	6	5	7	517.488	8525.28	4528.36	480.5	632.639	32.6936	145.592	211.093	996.53	2891.91	1727.45	556.466	539.405	1194.05	1653.56	682.964	1171.15	1624.73	938.077	6775.8
290	226.102	226.094	226.113	299.449	293.262	303.276	87	2	1	3	4	2	5	1	0	3	5	3	1	0	1	3	4	22	1	2	0	3	4	275.926	740.823	780.2	239.961	375.712	243.511	167.777	184.926	330.866	307.689	424.477	289.759	237.713	258.71	194.603	638.774	961.757	168.54	356.261	253.015
291	227.019	227.012	227.029	79.507	78.879	81.312	43	1	0	0	1	1	4	0	0	2	4	4	0	0	0	1	0	10	0	1	2	1	5	170.112	605.835	324.025	181.567	227.734	71.5621	88.4455	47.7376	131.263	366.187	277.895	112.008	93.1066	183.778	205.594	123.146	248.867	221.375	161.233	447.173
292	227.103	227.098	227.107	155.746	150.668	157.611	42	0	0	1	4	2	5	0	0	0	2	1	0	0	2	3	2	4	0	0	0	0	1	80.2564	43.7521	109.464	293.481	278.935	188.246	157.192	96.3675	141.502	281.542	547.136	270.303	406.981	180.525	162.268	1342.39	1446.97	404.381	354.112	1067.75
293	228.064	228.055	228.07	292.886	290.328	300.361	241	3	6	6	6	6	6	8	8	7	8	8	6	6	5	6	5	38	8	7	8	8	7	450.228	898.842	1594.07	5293.19	3920.18	1226.9	3678.61	630.094	1355.2	9985.92	5755.47	1915	4619.51	1312.93	942.913	4645.53	4473.84	2530.67	5233.87	1194.93
294	228.903	228.891	228.91	239.988	234.799	247.574	226	3	6	6	5	6	6	5	8	6	7	7	6	5	4	6	4	35	8	7	7	6	6	713.347	1788.24	2093.08	1638.55	1547.69	1452.02	1444.73	1895.57	1555	1424.71	1409.76	861.302	565.298	1867.18	1560.93	1823.13	1537.12	1040.33	697.239	1540.1
295	229.012	229.005	229.015	303.166	292.134	310.369	432	2	5	5	5	4	6	8	8	7	8	6	6	5	5	6	5	37	4	7	8	8	7	2357.46	1231.48	4101.22	12218.1	14736.1	1155.74	1247.47	1129.72	1689.97	32716.8	9847.76	1505.39	2622.28	2449.03	2049.57	4386.88	4198.53	3106.62	6511.72	2347.72
296	229.047	229.033	229.056	275.566	272.872	279.481	125	0	1	3	3	1	1	7	4	6	7	3	6	2	1	2	3	27	0	6	7	7	4	176.223	119.046	175.429	568.303	667.318	163.258	259.097	66.6599	400.07	845.984	1644.61	317.676	536.96	147.192	333.528	429.721	837.953	335.656	944.32	198.315
297	230.013	230.008	230.02	79.353	75.975	80.826	81	2	0	1	1	1	3	0	1	4	5	6	1	0	0	1	3	16	1	1	2	5	5	216.513	629.22	862.326	156.763	250.275	26.5646	108.458	91.0031	224.022	372.125	572.95	129.61	94.4316	156.066	119.48	268.715	351.694	159.735	145.407	205.945
298	230.9	230.893	230.907	239.644	235.133	246.775	165	1	6	5	6	6	6	6	6	2	2	5	4	2	4	5	4	29	7	5	6	5	5	626.983	1098.76	1309.08	961.587	1003.79	758.244	944.416	1343.42	1130.5	690.563	617.084	676.096	417.881	1025.79	1133.15	1089.1	844.547	591.078	455.324	1008.12
299	230.997	230.993	231.006	147.375	138.657	158.695	65	3	0	1	1	1	1	0	2	2	3	7	0	0	0	1	2	10	0	1	2	0	4	1893.33	2204.49	2512.45	82.5137	101.823	153.339	74.9054	114.873	98.596	213.263	455.665	129.865	115.734	36.8819	231.731	2148.49	428.797	63.1611	215.811	127.198
300	231.033	231.027	231.042	77.0975	73.491	79.339	66	1	1	1	4	2	2	2	0	1	3	4	3	1	1	1	4	11	2	1	3	3	5	316.928	706.795	510.463	263.053	327.725	171.768	274.195	137.138	234.052	385.664	637.619	124.889	162.239	220.989	219.711	385.282	440.133	112.25	140.372	252.23
301	231.991	231.981	231.994	140.793	119.266	167.033	574	3	0	5	6	6	6	3	8	7	8	8	0	5	4	6	6	38	4	7	8	7	7	4.46549e+06	1.69924e+06	4.25605e+06	192.18	44.6433	47.9302	47.6982	1011.53	920.711	13679	669808	5174.21	745.966	1417.6	40617	3.77404e+06	226567	43808.3	176620	16401.1
302	231.991	231.976	232.001	83.586	70.986	93.663	172	2	3	3	3	4	2	4	5	4	6	6	3	2	3	6	3	37	7	6	6	5	6	442245	1.71382e+06	7401.24	299.52	509.926	132.526	85.4455	625.583	1907.36	76488.7	244.482	169.62	36.211	16192	340295	2239.71	42232.5	1218.75	1119.73	34975.5
303	231.992	231.991	231.993	106.374	93.789	117.8	146	2	0	2	2	2	2	2	3	3	4	4	0	1	2	3	3	36	1	2	4	4	6	7271.89	1.03346e+06	7798.55	323.52	96.2802	178.995	110.663	386.209	1074.12	12042.1	1383.66	382.061	105.064	678.262	47389.9	6128.14	27925.5	1605.27	1558.24	15098.5
304	232.075	232.06	232.076	147.289	141.342	156.61	37	3	0	0	1	0	2	0	0	3	2	4	0	0	0	1	1	3	0	0	2	1	4	10362	40638.6	4183.29	45.1008	106.577	20.8645	16.9342	29.1776	29.358	150.704	204.236	49.5258	67.272	60.3786	86.4986	1421.3	155.736	83.7375	170.631	62.3224
305	232.995	232.984	233.001	83.5765	76.822	96.899	130	2	0	3	2	1	2	2	4	4	5	2	0	2	0	4	2	35	3	5	4	3	5	10708.6	39738	528.289	153.594	59.7084	22.7347	16.9652	147.219	185.896	3864.85	98.1062	67.8545	41.7905	716.722	9369.11	291.002	2639.35	175.047	164.611	1959.06
306	232.994	232.991	233.003	140.809	125.127	156.954	417	3	0	1	4	4	6	2	5	4	5	8	0	3	4	4	5	36	1	5	6	4	6	89123.6	39436.5	132327	79.4985	66.2321	46.8019	82.6518	200.834	133.689	1104.14	24374.1	409.882	165.356	347.098	2115.41	123037	8139.01	1022.95	6109.21	836.916
307	233.078	233.067	233.085	283.504	281.643	288.349	124	1	2	2	5	1	3	5	3	4	4	4	2	3	5	3	4	27	0	3	4	4	5	357.646	264.824	333.891	300.081	417.245	107.383	118.657	82.7876	249.34	532.502	929.517	250.391	198.618	247.886	110.217	729.241	693.854	539.788	1131.82	345.835
308	233.154	233.148	233.163	57.511	56.888	74.102	189	1	3	4	5	6	6	7	7	4	7	6	6	5	5	6	6	29	4	6	8	6	6	163.501	889.301	375.339	640.605	412.312	829.683	419.226	168.622	134.329	287.845	221.884	2378.64	1764.86	127.408	424.885	336.276	335.733	656.975	1675.94	1522.31
309	233.99	233.979	233.993	141.433	125.127	156.954	367	3	0	1	3	2	6	2	5	4	4	8	0	3	3	5	5	34	1	5	5	4	6	50821.4	110764	71376.5	54.5615	36.3391	15.5493	16.7216	75.0717	125.883	745.541	14301.4	225.371	105.418	75.7397	1491.82	70075.9	5720.28	809.571	4555.23	754.585
310	233.99	233.986	234.004	83.4	76.822	87.201	132	1	0	3	1	2	1	2	4	4	3	4	0	2	1	2	2	33	3	5	4	4	4	6477.92	19561.1	249.695	30.7681	41.9675	12.3725	11.8479	82.2235	118.677	1941.9	34.8305	14.3096	16.73	529.86	5619.05	148.237	1431.76	101.015	101.68	819.318
311	234.983	234.973	234.998	78.049	73.795	84.215	69	0	4	0	0	0	0	7	0	0	1	0	5	0	0	0	0	27	7	0	0	0	2	98.9103	422.851	94.4248	3713.3	156600	4365.04	15762	106.785	270.762	181.2	91.5087	38.2458	49.9154	78.3579	317.094	83.6424	127.028	61.6285	38.2914	124.048
312	234.993	234.99	234.995	146.896	137.4	153.514	35	3	0	1	1	0	1	1	0	2	1	4	0	0	0	1	1	2	0	1	1	0	3	4281.06	4822.42	6403.34	35.0805	73.9192	46.3906	58.8124	42.268	35.6624	98.5999	673.332	45.9589	85.8882	24.8685	132.303	3140.22	418.031	53.3965	211.975	170.145
313	236.097	236.087	236.113	79.763	72.071	82.549	166	3	3	4	3	5	3	5	6	5	8	7	4	5	2	6	2	30	5	7	4	6	6	377.894	785.354	718.261	1160.32	800.196	306.919	670.621	254.527	551.99	853.017	386.625	213.022	236.983	973.287	1059.68	384.514	1233.68	300.443	177.345	667.414
314	236.98	236.972	236.988	77.2685	74.11	78.753	40	0	4	0	0	0	0	5	0	0	0	0	5	0	0	0	0	14	5	0	0	0	0	54.7494	204.597	258.495	1149.51	35942.5	1146.67	4085.26	159.456	229.376	160.43	159.477	153.466	159.238	150.964	146.599	137.895	116.751	103.775	156.889	96.4685
315	237.988	237.977	237.999	297.559	294.815	304.382	235	3	4	4	6	5	4	8	8	5	8	7	6	4	5	5	5	36	4	7	6	8	7	589.566	208.464	461.08	1133.25	604.227	207.631	549.729	415.57	462.115	506.15	633.824	551.669	910.666	606.249	739.567	798.734	515.326	440.875	1268.48	835.453
316	238.026	238.021	238.034	243.462	239.931	246.382	42	2	1	0	4	3	6	0	0	0	1	1	1	0	0	3	2	4	1	0	0	1	3	276.419	302.596	465.476	254.655	196.757	106.034	207.928	242.625	411.078	115.606	184.296	180.004	172.747	335.336	181.86	428.893	478.726	184.989	158.511	423.981
317	238.931	238.922	238.937	242.076	236.153	250.391	278	3	6	6	6	6	6	8	8	6	8	8	6	6	5	6	5	38	8	8	8	8	7	2393.97	4368.22	4876.99	7493.03	7089.18	3565.55	4222.42	3791.26	3847.05	5859.26	6613.13	3185.34	3025.77	2684.09	3346.09	7010.46	4496.79	3018.57	3194.88	3570.4
318	239.016	239.009	239.023	328.532	320.544	330.213	129	0	3	2	2	0	3	7	5	6	4	3	4	3	1	1	0	26	3	4	6	6	2	222.668	218.784	333.216	489.662	754.474	347.008	241.357	344.79	816.054	1401.08	3706.58	98.823	287.182	162.266	92.362	129.508	360.309	168.77	4924.2	226.051
319	239.066	239.054	239.073	57.212	54.955	58.066	111	1	3	5	3	3	3	4	3	3	2	5	3	4	1	4	4	21	4	1	4	3	2	513.92	971.612	424.495	1077.53	1426.15	335.718	339.302	448.587	252.621	2093.8	588.02	714.587	916.214	240.404	269.336	551.422	463.909	575.113	689.57	382.169
320	239.063	239.058	239.069	252.449	248.09	262.093	51	1	6	1	5	3	1	1	4	1	0	0	2	2	1	1	0	7	3	2	3	1	0	138.984	206.685	231.584	347.991	579.365	538.584	605.497	362.608	350.851	167.021	460.79	180.271	225.326	115.568	105.378	408.514	412.949	355.121	296.97	223.458
321	239.128	239.115	239.14	61.3955	60.269	75.077	188	2	2	4	3	3	5	4	4	6	7	7	5	6	3	6	6	36	6	5	7	7	6	584.307	1026.09	750.071	342.383	451.12	470.923	304.006	353.918	370.114	445.801	404.106	294.173	386.51	241.076	204.189	510.871	371.364	493.526	324.066	464.88
322	240.051	240.042	240.06	206.781	204.532	216.332	147	0	4	3	3	2	1	1	4	3	2	3	4	4	4	2	2	21	3	4	4	4	2	213.271	308.344	212.187	17978.7	6517.31	1127.52	1034.84	452.073	281.185	25825.8	996.823	682.033	519.944	189.33	195.687	1146.63	3927.76	2044.11	276.536	97.1908
323	240.929	240.922	240.935	242.097	236.771	250.391	191	3	6	4	3	6	5	8	6	4	6	7	5	3	3	6	5	32	8	6	6	6	5	608.313	1092.39	1457.32	2284.48	2067.83	1005.65	877.599	632.895	1091.18	1596.85	1845.85	1032.12	741.448	1063.76	897.858	1866.12	1699.01	911.184	905.243	1138.42
324	241.012	241.006	241.02	288.91	276.099	297.56	436	2	5	5	6	6	4	7	7	5	6	7	5	6	5	6	6	30	6	8	7	7	4	3648.69	751.866	560.659	2826.18	1545.83	3768.74	3446.1	750.214	837.794	1919.78	3763.72	10089.5	11477	1777.56	666.581	3212.24	948.783	9769.94	5973.55	2451.92
325	241.069	241.038	241.073	214	205.196	216.993	122	0	2	3	3	1	3	4	1	5	4	2	4	3	0	2	3	21	0	2	4	5	3	64.9171	49.8408	278.904	3396.37	1709.32	124.859	242.601	147.511	92.3553	4578.41	5248.42	206.853	623.391	50.3628	93.1242	278.841	675.798	245.158	1401.91	59.6978
326	241.059	241.056	241.073	333.466	324.179	339.106	230	0	6	6	6	6	6	8	8	7	8	6	5	6	5	6	5	38	2	6	8	8	6	184.886	332.95	326.329	16829.1	7321.5	3820.9	2478.56	1223.14	1928.84	33530.4	8978.03	18921.1	72740.6	2987.87	1709.11	22040.3	15790.2	18767.6	8049.09	5919.8
327	241.119	241.112	241.125	152.944	139.182	154.747	45	0	0	1	4	2	5	0	0	0	2	1	0	0	2	3	3	8	0	2	0	0	2	99.0132	52.6427	125.522	404.688	385.982	305.514	195.768	151.865	211.29	593.645	915.466	479.236	496.308	195.435	202.603	1159.86	2301.2	437.174	540.756	1310.46
328	241.9	241.885	241.908	168.076	160.723	172.633	180	2	3	5	4	5	5	1	5	5	8	6	1	3	4	4	5	36	1	6	5	6	3	586.91	964.602	1250.21	421.042	204.453	1723.29	875.966	464.404	522.202	284.314	772.106	1097.38	762.874	1181.61	569.274	1009.01	514.544	1135.83	1127.66	655.742
329	241.96	241.952	241.964	297.703	296.112	303.213	106	2	4	3	5	5	3	4	2	2	2	2	1	4	1	3	3	19	4	3	2	2	2	324.533	866.181	1227.13	845.283	1434.51	961.104	477.51	362.089	884.826	970.366	1042.88	1029.23	244.628	323.691	331.147	1247.35	1426.38	713.664	566.443	406.646
330	242.034	242.029	242.041	267.036	254.847	278.59	176	0	2	3	3	4	2	6	5	4	8	5	4	3	3	3	4	22	2	7	4	5	4	53.266	19.5992	22.896	3160.44	4525.39	22.2082	17.0503	16.8074	10.6764	7012.81	10464.6	374.949	3721.05	58.3283	189.499	636.825	142.369	360.028	15007.1	4837.61
331	242.062	242.052	242.068	334.015	324.179	336.655	110	0	1	4	3	3	2	2	1	7	6	3	0	3	4	4	4	18	0	2	1	5	3	51.7812	38.099	73.9081	916.253	389.753	123.656	166.637	82.0546	135.483	1365.65	441.362	793.627	2380.82	300.443	73.2145	1047.05	966.917	800.73	299.651	345.029
332	242.079	242.078	242.081	282.843	280.356	292.468	239	3	6	6	6	6	6	8	8	7	8	8	6	6	5	6	6	38	8	8	8	8	7	32324.2	51633.2	75881.3	89203.9	99359.3	32703.8	17425.2	9237.29	6416.99	146325	79312.4	51420.8	70353	40745.4	27536	57606.9	97855.6	53385.4	65974.1	44514.8
333	242.176	242.167	242.184	77.0035	73.786	79.612	94	0	5	5	2	3	2	3	3	2	3	2	3	4	3	4	3	17	3	4	3	3	3	281.998	210.962	516.764	769.907	710.199	844.839	582.564	751.496	624.269	898.529	1081.87	773.897	417.128	686.487	1237.61	980.43	1228.64	411.855	661.35	201.606
334	243.028	243.019	243.043	266.177	255.466	280.484	243	1	3	5	5	4	5	6	7	6	7	5	4	5	4	4	5	33	3	5	6	8	3	470.305	678.773	240.544	8405.58	5369.49	226.084	1876.53	72.4261	182.001	16939.9	8779.25	4172.76	5906.28	1114.66	858.068	2172.82	629.481	3305.54	4060.05	2664.79
335	243.062	243.05	243.065	188.474	182.636	203.12	242	3	6	6	6	6	6	8	8	7	8	8	6	6	5	6	6	38	8	8	8	8	7	30746.7	24901.4	25694.3	36217.6	38997.8	7324.54	7016	5527.67	30006.4	87802.6	177603	11400.9	23208.3	10218.5	22419.9	38076.9	61042.9	35958.9	144685	10528.2
336	243.042	243.035	243.066	323.016	321.503	334.76	105	0	0	4	4	5	3	0	3	2	5	5	1	4	2	4	1	15	0	5	4	5	3	283.136	170.545	234.485	288.825	294.317	138.04	148.4	106.775	131.925	894.351	771.55	164.3	304.905	967.909	297.36	2033.09	2085.4	498.501	389.329	329.28
337	243.062	243.054	243.069	227.191	223.885	228.455	87	0	2	3	2	2	4	3	2	4	5	1	3	2	1	2	4	15	1	2	3	4	5	144.647	81.6303	293.286	354.12	364.674	103.359	271.746	155.747	150.911	700.58	1145.45	234.075	430.439	223.52	129.261	416.7	347.616	390.01	730.453	244.309
338	243.083	243.071	243.091	282.872	279.707	288.345	232	3	6	6	6	6	6	7	8	7	8	7	4	6	5	6	6	35	4	8	8	7	6	1307.8	1709.15	2545.35	3798.28	4178.08	1324.25	787.585	613.746	339.566	5492.69	3083.28	1681.37	2535.57	1629.11	1105.69	2076.47	3623.28	1469.89	1842.92	1804.64
339	243.196	243.177	243.207	74.775	73.481	77.212	141	3	0	6	5	6	6	0	2	3	6	6	0	4	5	5	5	37	0	4	3	3	5	458.992	851.114	1474.66	321.175	361.678	122.232	188.321	96.3036	217.189	1321.52	337.219	807.067	985.248	1219.54	1530.94	1028.83	1599.39	1367.19	219.372	1255.16
340	243.899	243.895	243.907	166.776	153.569	171.786	333	3	6	6	6	6	6	6	8	7	8	8	5	6	5	6	6	38	8	8	8	7	5	2442.05	1429.94	7545.76	3483.58	6260.15	30250.3	7543.36	3009.86	6684.74	2347.5	8782	17732.9	5060.1	9377.89	2687.72	18952.6	4618.4	10924.4	10261.2	4103.66
341	243.966	243.955	243.975	255.155	252.615	261.89	167	1	3	4	4	2	3	6	6	4	5	7	6	5	4	5	3	29	4	5	5	6	3	564.385	339.066	1705.82	1673.8	1326.1	559.196	1088.01	42.9951	389.917	1031.1	1941.5	4606.19	871.475	2785.83	335.914	882.251	795.579	1078.06	2481.1	406.575
342	244.023	244.014	244.033	263.726	258.132	266.814	214	1	4	6	6	5	6	6	5	6	7	5	5	5	5	5	6	30	3	6	6	7	6	536.706	256.102	2384.03	1145.37	7033.85	471.907	5688.32	212.03	601.021	3246.3	5409.32	4612.56	6887.18	2836.32	2468.47	472.344	6102.97	729.516	1175.88	506.893
343	244.065	244.054	244.082	188.785	183.618	194.026	267	3	3	5	5	5	6	8	8	7	8	8	5	6	5	6	6	37	3	7	8	8	7	1901.99	1624.42	1582.21	2690.46	2985.54	792.611	867.825	490.74	2164.22	5538.15	9443.35	731.808	1492.2	785.786	1416.24	2673.6	4302.53	2295.9	6774.22	712.45
344	245.043	245.034	245.057	290.236	282.291	297.364	307	3	6	6	6	6	6	8	8	7	8	8	6	6	5	6	6	38	8	8	8	8	7	6600.67	1019.58	1311.1	27997.3	22477	10178.3	6182.83	4428.96	4246.92	14504.2	18147.8	11365.4	13601.5	6712.13	1898.51	7014.35	6024.02	14727.9	9535.3	13806.2
345	245.895	245.888	245.899	167.101	156.254	171.641	252	2	6	5	6	6	6	6	5	6	8	7	3	5	5	6	6	33	8	6	7	7	4	872.989	673.137	2410.94	1264.71	2243.88	9403.67	1851.77	1189.53	2643.47	798.675	3076.75	5310.84	1431.24	3286.42	1598.87	5933.67	1745.75	3750.61	3034.03	1355.19
346	246.991	246.982	246.996	174.166	165.511	192.943	186	3	2	4	5	3	5	4	7	6	6	8	1	5	4	6	6	38	6	6	7	6	7	133293	926961	4792.9	428.631	699.405	84.5017	155.117	1560.87	4133.44	6476.99	2.45899e+06	368.896	275.066	1820.31	327516	180819	4809.18	365.955	65469.6	5913.94
347	247.033	247.023	247.048	176.831	170.372	183.826	74	0	1	2	1	1	1	6	3	4	5	2	0	0	2	3	2	16	0	2	5	3	3	97125	966625	349.146	337.313	768.194	105.735	217.304	1622.74	4280.78	2209.63	2678.43	405.413	388.115	1843.62	342668	12498.9	1444.6	497.973	1061.25	5913.75
348	247.093	247.088	247.1	194.679	191.417	198.257	75	1	1	1	2	2	6	0	0	0	3	6	0	0	1	2	4	14	0	1	0	3	5	300.124	221.759	490.33	206.528	685.057	101.878	109.793	103.524	199.871	460.943	356.755	116.967	145.375	131.548	173.015	495.092	1308.77	131.713	282.986	179.213
349	247.994	247.989	248.001	174.549	166.275	182.951	151	2	0	3	5	2	5	3	5	4	4	8	0	3	3	3	4	35	4	6	5	5	5	3618.14	24257.5	259.605	114.757	132.935	21.5274	22.056	152.324	394.828	362.714	109013	87.2913	47.826	220.046	9520.2	7729.6	361.776	86.2422	2706.05	505.998
350	248.054	248.039	248.073	243.733	227.568	247.491	198	3	3	4	6	5	6	7	6	6	8	8	5	4	4	5	6	37	2	5	6	7	7	599.633	821.675	1345	3779.32	2675.93	772.946	1665.5	286.91	541.162	1601.74	2872.33	808.625	935.991	1042.24	577.323	2666.57	3445.86	857.582	1960.48	1056.5
351	248.078	248.074	248.081	214.712	206.408	217.181	186	1	3	4	5	3	5	5	7	6	6	6	4	3	2	3	5	33	3	4	7	7	7	116.124	126.647	1328.22	15262.5	6675.76	236.295	516.254	52.2538	94.553	24305.1	30505.2	1046.38	4079.87	108.728	54.7812	1850.72	1896.1	1261.7	8180.82	147.296
352	248.078	248.073	248.083	227.96	225.6	230.366	119	3	4	3	4	3	4	3	4	3	2	7	2	3	1	2	6	25	4	4	2	2	3	756.348	589.416	5345.98	1799.96	2835.5	396.606	1330.57	79.4805	348.111	883.074	2172.55	1504.63	1591.24	125.791	55.5054	6460.64	4142.5	1279.9	670.874	170.381
353	248.077	248.074	248.085	241.982	239.644	246.114	60	0	3	2	1	3	0	3	4	2	2	0	4	2	3	2	0	5	6	4	4	0	0	663.929	631.011	1439.62	3990.63	2379.33	1079.3	1565.28	209.573	525.045	1538.98	2850.9	1157.84	1054.53	1050.29	441.003	2922.69	3490.98	971.677	2539.01	500.53
354	248.579	248.576	248.583	214.612	206.692	217.069	123	0	2	3	3	1	4	4	2	5	4	2	4	3	1	2	4	25	2	2	5	5	4	27.9188	35.7684	395.41	4508.34	1400.51	65.065	141.628	7.9473	17.062	6046.95	7564.28	282.5	1005.27	8.85023	14.5824	554.129	463.408	600.266	1994.94	15.6996
355	248.96	248.951	248.961	247.398	240.967	252.654	288	3	6	6	6	6	6	8	8	7	8	8	6	6	5	6	6	38	8	8	8	8	7	21231.8	22501.4	38752	42925	69136	20753.7	34159.9	6060.83	14213.3	57346.9	75978.5	24600	52840	9183.42	6540.38	52102.4	56834.3	46345.6	51691.3	20144.2
356	248.99	248.975	248.998	175.516	165.89	182.951	135	2	0	2	3	2	5	3	4	4	4	6	0	3	3	2	3	31	3	4	4	4	5	2345.28	12439.5	166.742	123.203	114.909	37.6269	25.6521	81.9182	255.478	322.78	53828.3	86.0388	60.3761	98.0495	4901.83	4302.56	247.813	109.868	1749.92	270.71
357	249.964	249.957	249.975	247.257	237.705	250.863	178	3	5	4	5	3	4	7	7	4	5	6	4	4	4	2	6	28	5	5	4	5	7	471.528	488.355	787.68	1701.91	1483.73	415.977	617.239	272.915	210.933	1514.29	2231.12	440.22	1053.7	361.878	187.766	1646.46	936.003	876.807	1148.8	738.525
358	250.144	250.131	250.153	56.951	55.918	58.58	217	3	5	5	6	6	6	6	7	6	8	8	6	6	4	6	6	31	7	6	7	8	7	571.813	1282.55	817.869	1287.06	1034.39	1060.31	695.352	284.967	210.107	958.275	692.825	4264.81	1777.03	295.225	563.524	724.197	885.336	1603.13	1514.2	1486.44
359	251.078	251.069	251.086	195.712	192.502	197.706	63	0	2	2	1	1	0	6	1	1	1	0	5	1	0	0	0	15	2	1	3	4	1	141.728	126.634	201.102	657.057	828.745	218.107	487.038	167.528	227.322	508.77	557.274	124.173	386.015	119.031	108.75	340.457	297.073	192.146	710.338	137.772
360	251.989	251.98	251.998	269.269	266.96	272.882	133	2	4	4	4	4	5	4	5	2	5	5	2	4	3	3	4	21	3	4	4	3	4	146.119	455.958	571.349	998.605	1143.24	826.323	1074.81	309.522	288.908	1028.69	711.443	305.162	684.482	393.082	427.362	1261.16	1746.31	651.03	359.269	485.353
361	254.926	254.919	254.939	252.891	251.443	256.514	114	1	2	3	4	2	6	4	4	6	5	6	4	2	3	3	5	22	0	2	4	4	5	139.777	66.1763	397.45	551.293	493.881	99.8199	111.602	35.7603	20.9734	346.019	690.097	274.136	799.354	13.928	5.23381	263.819	542.962	630.6	690.527	80.0415
362	254.981	254.966	254.985	85.88	76.528	98.075	173	0	4	4	4	4	1	6	5	2	3	0	6	3	1	3	1	19	5	3	3	4	2	68.7925	80.0514	31.3312	8143.52	9157.71	217.255	867.115	682.764	2383.82	7321.03	82.4384	1144.76	263.876	2877.82	3232.6	45.8701	2207.69	2083.63	584.756	2780.57
363	254.981	254.967	254.985	129.98	121.698	140.122	97	2	0	1	1	0	4	1	3	3	4	7	0	0	0	1	4	11	0	0	3	2	5	1918.44	1989.96	7963.89	379.235	495.575	139.949	222.892	235.084	250.179	989.456	2118.27	251.846	601.435	182.688	340.724	2172.8	787.067	534.714	2273.18	287.414
364	254.991	254.985	254.998	282.729	270.529	293.882	104	0	2	4	2	2	2	4	3	3	4	2	5	2	2	3	2	18	1	0	4	3	2	31.0615	58.5305	106.233	1141.17	643.191	132.244	197.34	81.715	65.2889	1047.26	2531.85	736.468	1209.06	82.1059	98.1726	277.89	235.43	1101.91	1794.6	43.8816
365	255.132	255.119	255.141	238.224	233.979	240.711	122	2	1	2	4	3	6	3	1	4	5	4	2	2	1	3	4	23	0	3	3	4	7	284.971	365.523	338.352	483.808	242.727	59.505	77.1971	83.5168	213.384	566.567	675.814	89.8307	230.647	235.991	41.7287	1036.73	707.267	261.504	657.466	242.079
366	255.196	255.186	255.212	71.885	69.779	74.455	83	2	6	2	3	2	2	2	4	3	1	3	2	1	3	2	1	11	1	3	2	3	3	296.484	1609.06	701.865	912.154	643.591	388.013	380.938	440.601	323.124	642.946	929.372	327.902	241.211	378.052	318.211	954.184	783.38	302.723	221.674	274.766
367	256.093	256.088	256.103	285.766	283.369	291.855	204	3	6	4	6	3	3	8	7	7	7	6	6	5	3	5	3	37	5	8	8	8	6	415.656	416.664	364.588	3097.95	3062.94	227.937	381.285	656.108	599.296	2410.97	4280.4	539.978	540.306	171.43	366.027	490.339	460.879	567.951	1686.31	269.158
368	256.767	256.761	256.77	219.539	216.517	223.04	262	2	6	6	6	6	6	8	8	6	7	8	6	6	5	6	6	38	8	8	8	8	7	1321.43	2220.11	2883.29	5594.85	4174.03	1278.85	2314.32	1388.41	1204.77	7407.17	7396.62	2882.55	3872.78	1125.65	1930.88	4434.04	4001.72	3918.15	4647.42	1892.78
369	257.077	257.071	257.086	270.439	268.58	273.512	95	0	2	3	1	0	1	6	4	6	2	2	4	2	0	1	0	22	0	3	4	5	3	72.6794	25.4733	53.1447	899.815	873.208	52.9182	219.179	98.6461	254.353	1585.24	1535	143.524	261.217	55.2338	88.536	172.674	151.569	115.527	2524.53	97.6686
370	257.212	257.2	257.225	74.743	72.811	76.868	157	2	0	6	5	6	6	1	3	4	6	7	0	5	5	6	6	38	0	3	5	4	5	1176.36	3561.28	2947.82	423.156	352.554	99.9183	202.984	126.567	347.558	2553.7	331.356	1145.8	1424.24	2715.26	2443.85	2369.98	3653.32	2205.3	278.504	2730.16
371	258.038	258.031	258.053	315.598	301.137	320.242	146	0	3	3	3	1	2	6	6	5	4	2	5	3	2	2	0	25	3	5	5	5	3	196.677	123.083	145.165	2901.37	3100.7	417.659	400.972	127.479	340.636	2096.71	3009.12	222.81	1043.76	414.687	122.654	649.368	948.31	512.71	1968.13	355.137
372	258.125	258.118	258.136	72.112	70.026	78.649	117	2	2	2	0	5	3	4	3	2	6	6	3	3	2	5	4	28	0	2	3	7	4	280.303	457.113	248.138	261.748	140.947	115.564	227.025	268.556	385.756	257.724	185.937	179.215	198.974	307.813	286.167	250.873	258.975	121.256	33.2364	225.738
373	258.764	258.762	258.774	219.572	216.751	222.097	251	3	6	6	6	6	6	8	8	7	8	8	6	6	5	6	6	38	8	8	8	8	7	2201.37	3663.64	4110.08	9337.59	6519.33	1982.36	4009.2	2647.06	2344.77	11876.2	12140.1	4991.95	7630.63	3492.01	2916.15	7702.09	7090.31	6070.73	7717.61	3063.83
374	259.022	259.008	259.027	327.682	303.609	348.559	363	3	4	2	3	3	5	6	4	6	5	7	3	4	1	3	6	24	2	4	4	5	7	6623.16	15297.7	13315	2561.22	2683.55	839.29	1455.3	385.532	766.216	10582.8	18869.7	980.437	1851.56	1298.22	633.378	2793.77	5533.59	1187.65	1848.94	662.679
375	259.982	259.973	259.989	249.323	247.442	252.905	158	0	4	3	5	3	4	6	5	5	5	6	5	3	3	2	5	31	2	6	7	6	5	437.22	281.958	467.269	965.888	1111.84	331.121	427.116	74.5303	408.417	1025.26	1994.43	383.526	693.571	185.001	148.833	468.349	805.382	576.224	968.754	393.611
376	260.089	260.078	260.095	270.904	268.226	281.418	89	0	3	3	1	1	2	1	1	5	4	4	1	3	2	3	5	15	0	2	3	6	3	301.013	95.4759	157.316	510.667	451.926	114.609	372.264	68.8404	175.878	1046.07	425.172	565.081	665.754	180.235	406.667	372.76	396.854	353.365	528	279.268
377	260.762	260.744	260.773	219.579	216.773	222.726	254	2	6	6	6	6	6	8	8	6	8	8	6	6	5	6	5	38	8	8	8	7	7	1140.02	2001.71	2265.53	5332.75	3127.93	948.012	2191.75	1118.06	1200.23	5928.55	6439.82	2134.06	3849.22	1557.55	1664.64	4205.9	3568.34	3668.35	4152.94	1630.46
378	262.759	262.751	262.77	219.701	216.751	222.001	138	1	3	3	5	4	5	3	5	4	4	3	3	5	2	5	3	24	4	5	5	7	4	289.55	417.2	556.093	1478.61	894.112	328.516	596.9	433.726	345.728	1732.34	1514.5	684.688	958.055	459.647	419.442	1022.36	963.881	624.643	919.932	431.242
379	263.041	263.031	263.05	334.191	325.102	337.395	130	0	3	5	5	5	4	2	3	2	5	2	0	3	3	4	4	26	0	2	3	6	2	44.6209	100.585	107.593	1734.08	1007.77	522.596	531.729	293.38	366.373	1801.07	563.832	1857.87	1942.04	509.678	235.541	3040.99	1983.4	683.694	567.685	1016.1
380	265.02	265.011	265.03	273.495	269.862	276.53	175	3	6	6	6	6	4	5	5	3	6	4	4	4	4	4	5	29	6	5	5	6	4	460.507	1002.33	2038.29	2061.06	2136.61	992.085	1466.78	933.212	622.195	1585.45	834.032	1826.04	1259.76	870.684	853.45	1890.47	2293.19	1397.69	575.694	826.421
381	265.147	265.131	265.148	78.025	75.522	81.65	254	3	6	6	6	6	6	8	8	7	8	8	6	6	5	6	6	38	8	8	8	8	7	27941.2	112574	266541	81016.5	63593.5	64184.6	101805	27112.2	42442.4	720664	523865	129496	242810	70452.5	96815.3	204873	188164	91858.4	359399	183330
382	265.147	265.129	265.153	130.774	117.182	138.423	234	2	6	6	5	6	5	8	8	5	6	5	6	6	5	6	5	25	8	7	7	7	5	2409.56	550.145	2642.13	3277	5624.55	3787.15	3211.55	2272.39	1869.41	3719.53	3271.62	1979.81	2849.6	2034.92	1652.92	2966.34	2427.44	2590.25	1932.56	2727.96
383	265.147	265.144	265.152	66.329	60.277	67.76	161	1	5	1	4	3	5	4	6	1	4	4	3	2	3	1	4	21	4	3	3	7	2	1254.76	3511.68	7249.66	15225.3	11672.4	5452.02	1752.38	1560.89	3510.65	4021.16	5476.21	2324.61	4575.37	2934.8	2299.19	9938.57	4365.34	4383.86	4644.19	1004.43
384	266.004	265.997	266.017	262.693	257.19	265.583	222	3	5	6	6	6	6	5	4	5	6	5	4	4	5	5	6	34	8	7	6	7	6	488.867	1381.95	1829.05	2464.65	3052.17	2794.48	2591.86	688.605	1127.6	2329.29	1854.04	2524.62	1508.69	1452.71	1431.19	2020.24	2659.65	1483.2	522.483	1722.01
385	266.036	266.029	266.041	250.303	244.199	252.905	89	1	3	3	3	3	3	2	2	3	3	3	2	2	3	2	4	15	2	3	3	4	5	193.142	181.577	254.424	803.307	643.386	299.007	264.371	101.414	157.792	413.183	363.488	253.188	413.259	105.091	140.411	423.556	368.942	348.772	202.293	230.924
386	266.089	266.081	266.1	205.128	202.386	207.76	291	3	6	6	6	6	6	8	8	6	7	8	6	6	5	6	6	38	8	8	8	8	6	3623.67	4501.84	464.975	2412.4	866.16	1031.64	1823.97	1293.26	3073.17	5741.98	4471.07	5543.92	3088.21	2040.65	2536.13	3911.01	5078.6	6475.56	1121.42	1073.98
387	266.151	266.148	266.161	78.075	65.455	80.641	240	3	6	6	6	6	6	8	8	7	8	8	6	6	5	6	6	38	8	8	8	8	7	1648.29	4946.01	13661.3	5493.02	4307.5	3891.76	5174.21	1678.73	2592.68	47941.1	33811.1	7019.73	12833.6	3738.07	4616.77	13866	11437.3	6068.84	19288.9	9103.85
388	266.804	266.803	266.808	231.27	226.185	233.569	254	3	6	6	6	6	6	8	8	7	8	8	6	6	5	6	6	38	8	8	8	8	7	11396.7	12108.4	19599.8	11783.9	12351.9	8339.86	11789.1	10959	12247.9	14841.7	13939.8	8405.5	12300.4	10886.2	6630.53	18773.6	11285.6	13367.8	10122.9	8259.44
389	267.073	267.072	267.074	211.951	211.007	213.485	213	3	6	6	6	6	6	8	8	7	8	8	6	6	5	6	6	38	8	8	8	8	7	209220	85888.7	544668	421590	236724	21896.3	47419.5	37522.3	141931	946527	641429	136528	171615	201316	160363	184159	485931	349157	1.73642e+06	52082.4
390	267.092	267.08	267.101	205.191	202.68	217.192	65	1	1	1	3	0	3	2	3	3	2	2	3	2	4	3	3	10	1	5	3	2	0	1610.96	827.832	1210.63	294.392	409.255	309.522	295.002	485.095	654.131	1475	1896.78	438.066	384.812	1454.66	1395.51	449.292	283.346	926.319	157.291	294.142
391	267.146	267.131	267.16	78.132	65.325	80.35	211	3	6	6	6	6	6	8	8	7	8	8	6	6	5	6	6	37	7	8	8	8	7	464.096	1809.56	4418.63	2101.75	1498.72	1098.81	1970.26	615.312	876.802	15703.7	11022	2466.34	3937.35	1131.54	1708.83	4599.55	4103.1	2231.19	5685.48	2920.19
392	268.076	268.063	268.09	211.827	205.21	215.468	254	3	6	6	6	6	6	8	8	7	8	8	6	6	5	6	6	38	8	8	8	8	7	8155.6	4644.59	23500.1	22251.8	14807.8	1466.09	2984.02	2475.61	7107.2	47599	32863.3	6883.65	8280.8	9296.42	7784.9	10484.9	25445	15730.2	78434.6	3039.02
393	268.086	268.076	268.101	293.832	290.755	295.766	119	0	4	4	4	4	3	4	2	3	4	4	4	4	4	4	3	18	4	4	3	4	2	76.463	44.0957	237.005	744.363	954.429	753.957	599.668	102.957	61.9953	481.27	648.112	1952.88	2027.27	130.441	61.6746	489.511	577.283	2250.94	790.673	122.551
394	268.801	268.793	268.802	231.257	226.863	235.238	245	3	6	6	6	6	6	8	8	7	8	8	6	6	5	6	6	38	8	8	8	8	7	20690.6	25379.2	37491.1	22347	23698.3	15727.7	23649.6	21381.3	22322.9	28388	27523.3	16257.5	24510.2	19953.8	12399.8	37400.5	21301.4	26442.1	20265.5	16543.1
395	268.97	268.962	268.977	81.643	77.929	85.929	85	1	1	5	3	4	5	1	3	2	4	2	1	1	4	1	4	11	0	4	2	4	2	431.265	285.744	539.155	509.656	848.313	309.834	431.759	469.066	556.445	492.716	562.19	399.405	767.763	581.174	728.748	2795.62	1473.81	810.761	46.5142	813.578
396	268.974	268.966	268.982	171.664	166.275	186.543	74	1	0	2	3	2	5	0	3	2	2	5	0	2	1	1	2	15	1	1	2	1	2	430.48	1225.05	239.568	51.3807	36.5744	34.777	22.1955	138.256	267.503	236.469	997.561	103.646	51.6617	110.396	1778.87	1458.73	213.54	111.609	969.998	216.565
397	269.078	269.064	269.089	211.879	210.042	214.934	245	2	4	6	5	6	6	6	8	7	8	8	6	5	4	6	6	37	3	7	7	8	7	764.167	512.827	2216.4	2091.23	1463.53	236.107	312.218	322.599	754.236	4288.18	3268.85	750.925	972.289	922.446	662.883	923.139	2450.44	1221.19	5357.49	427.741
398	269.122	269.108	269.134	79.543	65.943	83.37	194	3	3	3	3	4	5	6	5	7	7	7	5	5	2	5	4	36	7	7	6	6	7	305.675	1532.18	1001.88	1516.35	1761.44	346.241	608.39	291.691	563.143	3153.27	845.345	312.285	198.992	852.845	992.406	627.56	1551.8	592.869	361	1076.61
399	269.211	269.196	269.223	71.823	69.779	75.36	236	3	6	5	6	5	5	8	8	5	7	6	6	6	5	5	6	36	8	8	7	8	7	2392.79	4058.39	3717.53	11177.1	5649.05	4802.45	3213	6535.29	6755.38	4786.92	3876.12	2400.68	1110.18	5423.09	1534.31	6617.54	7043.18	2300.95	902.516	848.487
400	270.035	270.028	270.041	243.85	240.878	246.273	104	1	2	2	3	2	3	5	1	4	5	4	3	2	2	3	4	17	2	2	3	2	5	284.505	191.368	270.994	972.266	662.151	70.1889	98.2872	65.9292	115.386	261.752	864.072	198.962	243.424	91.8211	128.549	879.636	894.284	180.171	411.925	272.074
401	270.065	270.059	270.078	294.459	291.897	299.891	185	1	4	4	6	6	5	3	4	4	7	7	3	4	4	4	6	38	2	4	5	5	6	548.174	151.795	108.829	2354.34	645.001	2781.58	1330.83	23.7203	102.517	489.723	1074.54	12272	22855.6	90.8688	41.3648	2560.98	1638.15	15876.2	2099.1	674.737
402	270.215	270.211	270.227	71.7805	70.115	74.783	100	3	6	3	2	2	2	4	6	2	3	4	5	2	3	2	2	17	1	4	2	3	6	245.014	643.699	529.513	1421.6	878.685	627.031	491.433	701.615	804.07	714.823	610.673	344.231	167.03	861.944	248.587	879.955	873.807	348.557	236.124	178.242
403	270.798	270.796	270.805	231.362	226.863	237.538	246	3	6	6	6	6	6	8	8	7	8	8	6	6	5	6	6	38	8	8	8	8	7	11116.7	14156.1	19614.3	11762.6	12922.6	8245.9	12098.4	12106.8	12178	15313.1	14808.9	9048.09	13077.2	11689.5	7086.56	19969.5	12175.4	14200.2	11003.6	8592.59
404	271.004	270.995	271.014	250.591	248.639	255.436	185	1	6	6	5	6	3	7	7	4	6	4	5	5	3	4	4	26	6	8	7	7	3	186.124	193.122	451.153	1761.17	2548.51	3750.78	3137.29	2047.71	2142.6	828.987	3054.92	807.06	481.238	696.978	780.077	681.181	1260.21	1144.18	1037.59	601.193
405	271.057	271.051	271.071	201.513	198.804	213.637	145	0	2	3	3	3	3	4	4	4	4	3	6	2	3	3	3	18	3	3	6	5	5	193.362	253.402	282.687	2169.61	1832.16	438.822	485.679	185.843	311.559	4526.15	1642.84	444.959	1067.68	284.58	162.779	1370.75	1181.16	667.742	2121.46	328.125
406	271.068	271.059	271.078	294.207	292.354	298.778	50	0	1	2	1	3	3	0	0	2	4	2	0	0	3	2	5	9	0	1	0	1	3	96.9839	113.081	138.809	249.354	109.385	298.127	115.482	32.8109	39.2603	104.006	144.805	823.381	1380.59	102.396	34.9402	300.481	287.964	893.373	356.23	157.863
407	271.227	271.217	271.235	74.687	72.355	76.868	214	3	6	6	6	6	6	8	8	7	8	8	6	6	5	6	6	38	8	8	8	8	7	14244.8	46096.5	54331.2	13953.5	6930.78	2354.28	4259.04	1360.6	6395.28	80389	23014.6	46025.4	73831.4	98604.2	90659.6	69771.7	144824	109159	8185.43	127388
408	272.088	272.081	272.095	327.117	318.936	328.561	133	2	2	4	4	3	5	4	4	4	5	4	3	2	2	4	4	22	3	5	4	4	4	320.617	549.682	357.835	1049.57	1831.18	260.494	188.261	255.298	223.087	1904.22	516.641	308.659	1022.13	569.545	125.842	417.984	1757.94	254.256	351.067	310.943
409	272.084	272.066	272.096	275.035	265.654	279.662	117	1	3	4	3	5	5	2	1	2	3	6	1	2	4	4	4	22	2	2	2	1	3	432.303	866.87	344.284	443.517	623.369	227.562	393.804	169.198	226.136	393.907	310.516	921.183	507.429	592.215	296.958	902.027	1108	674.203	340.839	441.28
410	272.231	272.223	272.242	74.76	72.355	76.908	202	3	5	6	6	6	6	6	8	7	8	8	5	6	5	6	6	38	6	8	8	8	7	1348.64	3904.5	4723.79	1786.44	698.163	291.232	564.025	183.373	809.522	7455.28	2686.48	3486.05	5913.28	6426.39	6447.88	6696.05	12384.6	8188.36	989.907	8184.09
411	272.795	272.78	272.8	231.426	226.863	234.295	265	3	6	6	6	6	6	7	8	6	8	7	6	5	4	6	6	38	8	8	8	8	7	2745.46	3138.85	4504.19	2811.88	3038.21	2070.34	3028.86	2796.44	3235.11	3704.54	3397.6	1702.64	2873.57	2541.58	1649.06	4382.05	2914.84	2639.9	2218.81	2016.47
412	272.959	272.952	272.967	330.685	323.591	333.215	157	2	6	6	5	6	5	6	4	1	4	4	5	5	3	5	4	20	7	7	4	4	3	1214.39	538.83	1509.58	3194.69	3836.93	904.884	1436.48	315.778	491.26	2511.38	1095.91	1420.17	472.686	652.361	608.641	1808.83	1555.99	915.058	449.819	1294.96
413	273.038	273.026	273.045	327.079	311.471	332.354	280	3	5	5	6	5	6	7	8	6	7	8	6	6	5	6	6	38	7	8	7	8	7	4259.38	6230.66	2577.89	3828.49	11152.9	272.022	755.233	2052.71	1269.1	5177.64	7686.86	1466.01	1565.61	4745.85	666.952	7878.76	12223.2	1258.54	1595.82	2735.16
414	273.233	273.225	273.245	74.743	73.481	76.908	93	2	1	6	5	3	5	0	1	3	4	6	0	2	3	3	4	16	0	3	2	4	5	86.9363	289.484	309.285	228.391	219.468	104.488	120.136	37.8698	96.43	887.658	215.728	352.913	339.186	515.703	334.766	502.912	880.142	494.133	99.7829	499.625
415	274.104	274.096	274.116	285.623	271.454	291.946	274	3	6	6	6	6	6	8	8	7	8	8	6	6	5	6	6	38	8	8	8	8	7	2989.46	2131.58	2069.87	23367.9	22646.2	2814.6	2610.16	3236.34	4381.03	25439.8	42699.7	4247.78	5995.26	1506.34	1585.56	3251.27	3219.34	5023.2	36116.5	1895
416	274.14	274.126	274.147	316.15	298.268	319.186	146	3	5	3	4	2	2	5	7	5	4	4	3	4	3	2	2	26	3	5	7	7	5	251.523	534.9	400.886	2221.78	1662.77	549.676	496.951	258.187	1107.62	1046.96	3299.41	149.862	549.728	245.043	257.7	1640.6	1734.12	417.641	776.021	203.657
417	275.088	275.077	275.093	270.803	259.2	274.562	251	2	6	6	6	5	5	8	8	7	8	8	6	5	5	6	6	38	6	8	8	8	7	568.824	256.308	563.828	13484.3	11826.7	423.191	2716.38	964.662	4157.28	28223.1	36919.7	1770.7	3150.65	425.518	838.367	2111.04	960.115	1829.96	72097.6	813.268
418	275.107	275.094	275.12	285.678	260.119	290.825	158	0	5	3	5	2	2	8	8	6	5	4	5	3	1	4	2	32	4	8	7	7	5	248.487	240.678	241.742	1760.67	2001.54	716.701	213.387	327.701	336.051	2121.53	3170.65	467.352	461.945	196.128	177.143	344.728	1173.16	401.321	2126.16	613.94
419	276.091	276.08	276.098	270.452	268.249	273.393	126	0	3	3	1	1	1	6	6	6	2	3	5	3	0	1	1	26	2	6	7	6	4	62.3739	35.9619	145.844	1226.75	1110.27	144.363	271.981	73.3186	359.771	2122.02	2589.92	356.283	290.894	89.8292	139.703	217.232	147.555	228.87	3617.4	106.264
420	276.089	276.078	276.108	293.359	284.187	298.601	139	0	4	4	3	5	3	7	6	3	4	4	3	4	3	4	4	21	1	6	4	4	4	138.144	22.0799	40.8861	597.984	623.762	867.665	468.592	74.8822	371.512	713.894	799.52	1976.19	2255.78	61.7478	52.3241	819.715	545.826	2250.42	63.3432	221.061
421	276.833	276.826	276.842	235.926	223.518	243.064	166	2	5	5	4	4	6	7	5	5	6	6	4	2	3	5	4	29	6	6	6	5	5	906.575	1944.2	2266.82	791.414	1127.13	1641.7	1864.17	1487.11	2072.13	704.465	936.036	949.295	843.914	1347.46	1886.27	1076.47	724.055	1126.23	997.156	1217.05
422	277.032	277.025	277.035	254.789	253.554	258.537	120	1	3	4	4	4	6	4	5	3	5	5	3	4	3	5	4	23	2	4	2	5	4	94.5275	50.385	2046.17	1078.02	3673.96	257.798	687.495	60.6182	125.844	1361.16	431.896	2477.97	2326.1	84.6055	180.96	1903.72	3728.86	636.707	1183.9	132.744
423	277.032	277.021	277.043	292.648	290.328	298.33	110	1	0	4	3	2	4	4	3	5	3	2	2	0	3	3	3	25	0	2	4	4	3	83.6256	330.063	412.874	236.674	199.936	124.556	298.402	85.4348	186.337	1111.58	612.039	195.355	255.415	371.03	430.829	430.954	729.319	173.202	834.632	100.595
424	277.058	277.036	277.069	250.698	249.038	257.971	168	1	4	5	5	3	5	3	5	4	5	5	4	4	4	3	5	35	2	5	6	8	7	264.3	132.932	472.524	2510.67	2388.28	165.348	632.237	134.316	293.226	1313.01	1408.78	556.353	848.3	260.069	149.283	715.746	1409.48	944.717	600.134	379.87
425	277.144	277.133	277.155	74.177	72.222	78.7	147	2	4	4	4	2	4	5	7	4	4	6	5	4	3	1	4	28	6	7	6	4	7	329.372	667.645	614.988	577.494	641.357	614.989	663.939	499.891	771.971	895.511	645.34	355.06	657.956	1090.76	987.283	753.261	1170.96	217.194	390.273	1169.52
426	277.182	277.167	277.191	73.1035	69.811	81.246	86	3	1	2	0	4	6	2	4	1	1	7	0	1	2	1	3	16	0	5	2	3	3	504.139	1735.32	6417.74	472.871	400.312	283.941	302.442	280.538	318.351	441.68	584.316	241.819	598.797	584.028	380.501	535.934	535.203	376.65	214.54	655.374
427	278.83	278.818	278.838	236.084	228.779	243.167	218	2	6	6	5	6	6	6	8	5	5	7	5	5	4	6	5	29	5	7	7	7	5	1070.37	2523.62	2973.22	1040.24	1603.42	2167.68	2404.83	2759.05	1421.24	1287.5	817.401	1652.47	933.239	2494.04	2456.16	1880.51	1109.11	1436.78	1435.63	1773.88
428	279.06	279.052	279.069	154.111	137.892	156.078	119	0	1	3	6	6	6	1	0	2	3	3	0	2	3	4	5	29	0	1	2	3	1	30.2521	26.4964	110.903	210.147	495.18	106.825	126.382	113.796	492.378	312.555	478.191	1375.7	686.77	1384.11	735.878	2646.56	4284.42	1888.33	1079.46	2911.57
429	279.127	279.116	279.134	79.257	76.979	80.985	93	1	3	2	4	3	3	2	2	3	6	3	4	2	3	4	2	21	1	4	3	2	4	190.715	482.53	458.435	488.568	692.995	309.415	806.562	130.881	175.083	1596.67	4703.64	431.151	630.314	300.024	274.113	332.842	566.484	378.754	933.501	209.007
430	279.163	279.136	279.17	77.9665	74.943	81.634	174	2	5	6	6	5	5	3	8	6	7	7	5	5	4	6	5	27	3	8	7	7	6	187.818	843.877	975.657	1944.51	686.667	310.667	142.118	421.532	780.838	4267.6	2606.81	774.414	507.423	1318.2	751.821	1839.95	2158.71	963.731	742.531	44663.6
431	279.232	279.224	279.242	67.59	66.124	69.271	200	3	4	5	6	3	6	6	8	5	3	8	6	6	3	2	6	37	6	8	8	8	7	2536.9	1884.6	2098.61	3066.27	2777.08	384.196	444.437	326.597	453.577	1352.48	1328.56	262.865	631.375	553.873	648.86	966.442	391.887	677.133	816.208	407.428
432	280.032	280.012	280.045	293.829	290.346	316.214	148	0	4	2	5	3	4	7	6	5	5	4	6	5	3	5	3	24	2	2	4	6	5	360.506	331.458	273.66	1252.7	2053.15	476.88	632.505	301.336	432.691	3393.47	2839.08	628.012	771.662	450.484	480.056	896.64	1052.23	720.105	1824.64	480.934
433	280.236	280.227	280.241	67.84	66.542	68.797	18	3	1	1	0	0	1	1	2	1	0	0	2	1	0	0	0	2	0	1	0	2	0	333.629	310.744	417.571	461.98	349.59	198.092	195.68	72.8274	89.7529	246.875	246.817	150.72	258.894	218.708	113.951	183.839	135.426	164.677	171.612	68.2201
434	280.828	280.818	280.843	235.62	228.618	241.075	129	1	4	3	3	4	5	4	5	3	3	3	3	2	3	3	5	22	6	4	4	4	3	664.971	866.286	1082.73	511.463	553.673	1026.49	910.225	1119.69	1153.32	505.078	592.232	625.579	551.446	1282.87	820.22	602.411	548.12	655.324	615.209	742.299
435	281.031	281.025	281.041	297.442	294.815	303.854	251	3	6	6	6	6	6	8	8	7	8	8	6	6	5	6	6	38	8	7	8	8	7	2567.17	2149.48	3438.51	16949.8	6708.19	1720.23	3965.72	1046.85	1853.49	4475.26	3861.69	2872.19	8578.14	2915.6	2013.96	5976.41	5749.9	4089.83	9107.46	4398.63
436	281.095	281.085	281.107	211.987	204.074	213.524	239	3	4	6	4	5	6	6	8	7	6	7	5	6	4	6	6	38	3	7	7	8	7	941.677	2089.71	13481.9	489.705	733.592	292.303	361.999	549.073	1601.97	2961.22	2238.29	684.486	497.175	2351.02	1982.46	1298.77	2577.21	1096.13	109.568	394.185
437	281.142	281.131	281.162	79.66	75.671	83.694	174	2	4	3	3	6	4	6	4	6	6	8	6	3	4	4	4	35	4	3	7	7	5	147.629	1010.76	746.372	1171.29	1998.74	831.694	2403.94	195.474	372.616	4307.38	3125.29	399.446	773.382	269.277	355.946	755.306	1506.76	648.205	796.049	510.553
438	281.212	281.189	281.218	71.467	70.115	73.178	47	1	5	1	2	1	1	2	1	1	0	2	4	1	1	1	0	5	1	3	2	2	1	360.635	610.855	405.174	1753.63	470.578	647.976	410.941	397.849	552.675	339.827	4162.19	268.742	326.856	437.405	373.463	754.75	858.439	379.054	639.736	134.833
439	281.248	281.218	281.253	67.3375	66.019	72.26	206	3	6	6	6	3	6	6	8	7	5	8	6	6	5	4	4	37	6	8	7	8	6	1827.59	1124.12	1374.73	3693.21	2909.85	320.804	396.998	253.72	557.346	2622.13	4490.63	430.397	1142.76	1272.78	1247.66	2042.44	1441.47	738.232	1063.54	500.346
440	282.084	282.077	282.103	235.77	231.172	238.684	245	3	4	6	6	6	6	8	8	7	8	8	6	5	5	6	6	38	5	8	8	8	7	774.908	536.706	1390.4	2561.68	1857.62	204.92	404.498	341.221	846.743	3286.22	13462.5	342.299	492.381	844.537	580.075	2146.34	2568.79	606.458	1385.05	404.773
441	282.098	282.09	282.107	74.4615	72.957	76.868	138	1	5	4	4	4	4	5	6	4	4	5	3	4	0	3	2	35	6	5	7	4	3	174.925	9075.51	318.877	343.991	1439.9	171.662	284.373	4987.23	7188.45	198.257	235.396	259.438	215.376	12327.4	5298.99	263.672	1499.2	433.16	183.283	4963.83
442	283.082	283.074	283.089	160.677	146.896	163.179	285	1	5	6	5	6	6	6	7	5	7	8	4	4	4	6	5	32	4	5	8	7	7	381.349	207.58	2021.67	2430.65	1478.46	2295.64	1366.08	838.536	750.797	1355.9	1974.58	2141.1	2278.9	991.31	606.014	1247.68	834.946	1436.67	4398.33	1309.8
443	283.113	283.107	283.122	250.682	247.794	253.249	93	0	2	3	3	3	2	3	1	3	5	5	2	2	1	2	5	16	1	3	4	4	6	177.804	147.934	216.355	988.117	610.644	28.6016	115.46	38.8556	50.9387	974.886	732.806	239.446	374.867	111.725	184.466	267.197	391.655	287.805	172.622	243.891
444	283.135	283.108	283.143	79.339	74.07	82.269	215	3	5	4	5	5	6	5	6	7	8	7	5	6	3	4	4	37	5	7	6	8	7	376.15	1373.54	1497.56	1714.95	2014.34	532.203	789.399	484.465	505.601	4226.28	2492.85	454.661	511.503	1001.65	1210.11	896.203	2441.71	742.124	685.763	1660.34
445	283.163	283.149	283.175	205.953	203.32	214.368	128	2	2	3	4	5	6	4	1	4	5	5	2	3	2	2	5	18	1	3	3	1	3	356.406	409.104	1084.09	799.823	350.724	263.518	500.632	395.817	696.566	642.504	359.629	1583.71	747.793	803.323	394.334	564.112	2164.76	1229.31	1386.06	263.812
446	283.227	283.218	283.248	71.073	66.641	72.555	93	3	4	3	3	1	2	4	6	3	1	4	4	2	2	2	1	13	1	4	2	2	3	442.218	933.64	1057.7	2094.85	1113.76	379.542	460.778	770.204	710.4	1128	2258.71	302.713	197.531	542.469	293.408	1383.07	1341.53	259.941	359.782	175.454
447	283.262	283.249	283.271	66.644	65.281	68.158	169	1	4	5	5	4	4	6	8	5	6	6	6	4	4	3	3	34	5	3	6	8	3	351.622	522.606	826.415	1894.32	1585.45	388.855	356.679	300.454	485.345	1058.81	824.736	461.97	836.067	778.27	610.61	802.618	535.842	389.736	468.496	465.291
448	286.06	286.05	286.069	289.307	279.31	295.148	237	3	4	4	5	6	5	7	7	6	6	7	5	6	4	4	6	38	6	7	7	5	6	2535.5	869.282	551.985	10314.6	4913.44	3691.74	4570.5	300.284	291.205	1606.66	18072	10020.2	13814.9	348.029	180.4	3049.72	2557.99	13155.6	21955	706.24
449	286.861	286.843	286.87	238.056	222.716	245.977	215	3	5	5	6	6	6	6	7	3	5	7	4	5	4	6	5	31	8	6	5	8	6	744.956	400.431	2130.61	961.213	939.762	1732.7	1567.35	681.623	1309.7	790.188	750.077	1039.8	513.954	1666.86	1552.27	1093.99	606.664	829.738	699.873	1384.1
450	287.049	287.041	287.056	269.505	267.276	272.294	93	0	3	3	5	1	2	3	4	2	1	3	3	2	3	2	3	17	3	4	4	2	2	28.561	146.858	242.453	1426.65	1388.12	350.349	1081.21	124.131	128.122	1421.06	565.824	234.037	646.186	107.338	168.548	1817.23	1426.11	378.184	648.038	207.326
451	288.859	288.848	288.865	238.472	234.465	244.774	216	3	6	6	6	6	6	7	6	6	5	6	6	5	4	5	5	35	8	7	7	4	5	618.463	1674.3	1866.84	1002.76	1059.87	1351.49	1392.35	1935.6	1646.4	718.207	875.748	959.826	525.732	1682.78	1371.09	1046.1	742.123	709.952	617.538	1166.32
452	289.033	289.024	289.04	323.786	317.937	329.725	238	2	3	5	5	6	6	6	6	5	6	7	5	5	3	5	5	35	3	6	7	6	7	1775.44	1125.28	2453.37	5297.25	7479.32	1066.31	1360.34	736.563	957.123	7373.88	12235	1126.47	3802.95	1541.96	516.594	4045.58	8944.54	1534.42	6044.39	787.965
453	289.994	289.984	290.001	279.12	277.24	283.597	59	0	1	1	4	1	3	1	0	3	4	0	1	3	1	3	5	11	0	2	2	1	0	32.3349	60.1796	85.6761	732.432	347.895	119.747	119.612	38.3014	34.3533	2082.72	556.038	158.386	418.566	57.4741	105.098	481.51	683.505	436.659	270.726	61.1262
454	291.199	291.19	291.205	79.076	70.714	80.98	59	3	2	0	0	1	4	3	1	1	0	7	3	1	1	0	5	9	1	1	1	1	4	514.588	1366.75	7517.24	300.663	237.295	47.9599	53.6045	26.5667	59.3119	147.297	94.622	55.3837	22.5434	117.427	105.07	302.077	147.767	83.3001	44.8971	97.9445
455	292.003	291.989	292.013	250.915	247.442	254.074	173	3	4	4	6	4	4	5	7	7	7	7	5	5	3	2	6	30	4	4	5	4	6	361.919	443.559	395.102	673.987	607.892	246.065	337.242	168.97	261.491	426.06	446.139	341.851	692.163	167.802	105.087	645.701	703.479	344.444	482.048	468.363
456	292.08	292.068	292.089	289.117	281.897	295.402	191	2	4	5	4	5	4	5	4	3	4	7	5	5	3	4	4	19	5	6	5	5	4	544.93	848.472	621.62	2612.2	1347.31	1726.51	1190.51	159.15	113.396	521.455	2824.01	2151.12	1489.71	470.591	92.1331	1449.25	960.626	2065.47	64.4272	503.366
457	292.692	292.683	292.702	190.058	185.526	196.69	191	3	4	3	5	5	6	3	4	5	4	7	6	5	5	5	6	34	3	5	3	6	6	614.403	1522.81	536.589	1112.92	1234.33	287.984	235.267	167.499	570.52	100.952	206.14	123.195	243.244	306.001	613.693	579.326	1844.64	732.352	116.308	894.288
458	292.924	292.917	292.929	265.61	254.985	278.315	332	1	4	6	6	6	6	6	7	7	8	8	6	5	5	6	6	38	6	8	8	8	7	1746.35	507.538	2607.32	1050.63	3521.45	1263.6	5452.59	314.446	1541.62	1538.61	5520.31	6675.73	3925.43	5971.58	5527.53	1590.06	9113.7	3673.23	1696.28	1520.9
459	293.179	293.173	293.204	77.6065	65.793	79.673	246	3	6	6	6	6	6	8	8	7	8	8	6	6	5	6	6	34	7	7	8	8	7	789.479	5327.02	5509.14	4528.44	3015.34	2554.88	1986.99	1311.69	2970.83	14780.9	14609.4	4013.14	5044.26	3160.64	3716.32	7167.55	8827.99	2544.55	4839.1	5290.24
460	293.211	293.206	293.221	70.863	68.936	74.198	207	3	6	6	6	4	6	6	8	5	7	7	6	6	5	5	5	38	6	4	8	8	7	3939.58	1755.79	2090.61	3364.81	2496.71	715.47	884.976	999.044	1299.28	2778.08	1919.7	1921.96	2207.46	7702.87	2723.27	5019.55	2602.19	4858.94	1230.47	758.238
461	294.047	294.037	294.06	277.287	275.099	281.979	159	3	6	3	5	6	6	3	2	2	7	6	3	3	3	4	5	29	3	3	4	6	5	816.535	1182.37	1169	661.992	739.223	275.511	412.766	313.774	411.497	619.371	494.606	742.811	453.008	561.029	387.186	1596.27	2022.85	809.169	331.323	576.79
462	294.181	294.169	294.19	77.553	72.355	79.042	123	2	2	3	4	6	5	3	7	3	6	4	5	3	4	4	3	20	2	5	5	5	3	143.555	710.403	738.523	525.165	312.271	259.378	282.352	183.511	416.621	1372.76	1665.2	402.845	383.348	444.827	365.929	925.272	947.071	316.927	559.02	544.935
463	294.689	294.679	294.702	190.148	185.526	197.015	235	3	6	6	6	6	6	4	7	5	7	8	6	6	5	6	6	38	5	8	6	8	7	2284.96	5057.18	1761.82	3752.71	4284.92	680.97	598.785	260.863	1272.73	341.482	990.037	419.004	747.564	719.04	1975.99	1896.59	6573.63	2778.93	501.614	3190
464	295.227	295.221	295.235	72.8045	69.448	75.531	248	3	6	6	6	5	5	8	8	7	7	8	6	6	5	6	6	38	8	7	8	8	7	4078.45	3747.26	3974.63	15618.5	6661.81	3519.93	2838.19	5164.05	7159.92	11535.8	4764.8	6456.53	4895.86	30864.5	9634.28	11690.5	11628.8	9895.88	2064.93	6991.27
465	296.029	296.012	296.036	251.118	247.442	254.074	92	1	6	2	3	3	2	3	5	2	3	4	4	1	1	2	2	13	7	3	2	2	3	331.43	341.187	674.822	414.409	381.649	870.313	502.201	345.539	374.259	250.765	160.829	275.735	293.459	191.491	59.5013	387.51	492.703	376.597	26.2747	290.705
466	296.086	296.077	296.1	285.845	284.368	291.445	151	1	6	4	4	3	0	7	7	3	3	4	5	4	0	4	1	29	5	7	7	6	4	55.7943	328.157	317.176	2635.73	2053.62	516.934	568.229	870.694	634.564	1105	1830.67	695.073	294.957	247.411	252.441	407.642	424.377	336.797	600.432	133.247
467	296.231	296.216	296.24	72.043	69.72	75.36	136	2	6	5	6	2	2	3	5	4	3	3	5	3	3	3	2	23	2	4	6	3	5	585.238	707.357	631.57	2541.48	1203.85	489.808	529.923	777.873	1113.25	1636.12	746.47	1011.06	725.312	2886.7	1181.3	1963.2	1790.27	1281.36	266.733	638.943
468	296.687	296.674	296.705	190.184	185.526	197.015	242	3	6	5	6	6	6	4	7	6	7	8	6	6	5	6	6	38	5	8	4	8	7	2349.34	4199.16	1855.82	3868.96	3850.34	643.443	573.195	323.937	1346.14	280.213	924.874	408.304	541.965	636.012	1535.89	1628.94	5730.66	2423.87	570.764	2974.39
469	296.89	296.883	296.901	240.174	235.478	247.978	205	2	6	6	6	5	6	7	7	4	7	7	5	5	4	5	5	35	8	8	8	5	6	1020.17	2109.66	1704.49	2200.57	2135.39	1780.11	1901.14	2551.5	1945.93	1880.53	1930.66	1080.3	787.835	1888.94	2165.56	2044.27	1841.71	1171.86	924.132	1542.69
470	297.07	297.057	297.083	270.46	268.353	273.876	120	0	3	2	3	2	1	6	6	5	3	3	5	4	1	1	1	24	4	6	5	5	4	147.593	145.912	241.201	2823.63	2220.18	217.655	316.647	171.955	486.905	3654.88	1756.35	333.16	381.417	76.662	297.56	550.118	260.733	222.353	3155.18	230.104
471	297.152	297.135	297.159	137.358	112.766	160.436	421	2	6	6	5	5	6	7	7	7	8	7	5	6	4	5	5	30	5	5	8	7	5	2617.28	385.024	2375.5	2554.2	3656.18	3638.17	1813.1	2826.94	2403.12	9470.25	78980.7	4177.13	6913.79	1441.96	1292.94	4019.61	6347.43	2371.42	2229.17	4223.49
472	297.152	297.151	297.154	79.0885	76.528	80.766	212	3	6	6	6	6	6	8	8	7	8	8	6	6	5	6	6	38	8	8	8	8	7	19956.7	38532.1	55945.7	51200	49897.8	12309.6	16470	8244.81	17902.6	128755	198089	19403.6	23441	39025.9	45907.7	32893.2	62685.9	16163	34065.4	46014.1
473	297.242	297.234	297.262	71.248	68.975	75.176	257	3	6	6	5	5	6	8	8	7	7	8	6	6	4	5	5	38	8	8	8	8	7	4321.21	4131.59	6178.25	20413.8	10685.8	2605.8	3196.56	5977.25	4889.1	8176.9	10863.8	1819.75	1365.36	4539.99	1585.22	8284.58	7283.46	2104.44	1209.46	930.604
474	298.156	298.143	298.166	79.12	76.528	81.51	222	3	6	6	6	6	6	7	8	7	8	8	6	6	5	6	6	38	8	8	7	8	7	1738.96	3076.35	5070.83	5303.52	5089.75	1210.42	1747.81	654.885	1484.74	12080.3	20130.4	2350.13	3018.75	3772.42	3566.58	4627.6	6569.19	1914.6	2993.23	3599.06
475	298.246	298.235	298.255	70.843	69.222	76.61	111	3	6	3	2	2	1	4	6	3	3	5	5	2	2	2	2	15	3	4	3	4	3	486.988	1761.94	818.609	3328.53	1511.03	436.811	490.747	754.361	678.609	1152.76	1929	385.992	273.68	716.539	372.314	1330.89	1517.65	432.414	457.547	200.021
476	298.685	298.674	298.696	190.086	186.804	197.015	150	3	3	2	5	5	4	3	5	3	5	7	2	4	4	3	3	27	3	4	2	5	5	539.125	1015.16	479.993	779.894	692.71	255.962	153.612	162.49	293.012	97.7675	22.2457	95.324	210.907	186.213	413.658	211.85	1604.26	423.746	73.8483	417.858
477	298.887	298.877	298.897	240.293	235.133	247.574	212	3	6	6	5	6	6	7	8	5	4	7	6	4	4	5	4	31	8	6	5	5	5	365.917	1328.13	1341.04	1053.14	1287.39	985.339	1237.23	1257.12	1149.44	798.858	1384.51	850.816	582.542	1170.25	1370.21	1412.94	969.676	667.209	786.19	845.365
478	298.931	298.92	298.938	257.834	254.844	260.111	72	0	2	2	2	1	1	4	1	3	4	1	4	3	1	2	2	12	1	2	3	6	2	43.4191	24.3885	110.921	1106.03	1880.36	96.8826	119.231	12.2254	47.5676	2401.4	1006.47	195.594	261.859	55.0163	31.3695	305.536	1315.07	242.403	104.771	61.1064
479	298.943	298.932	298.957	61.8505	58.183	68.698	192	3	5	4	5	1	5	5	6	6	5	7	4	4	2	4	4	38	8	6	6	5	6	912.372	2090.39	1875.92	1663.3	8898.53	7325.39	2994.14	871.097	244.595	2172.9	4321.9	1226.2	1703.35	664.797	417.238	2169.16	3872.66	1534.67	668.53	699.566
480	298.943	298.934	298.957	73.239	69.087	84.533	175	3	3	6	5	6	6	2	8	7	8	6	2	5	4	4	6	17	0	7	7	7	5	2952.16	4561.2	3913.79	442.284	307.403	313.588	155.899	2545.5	1501.57	5182.72	1333.96	599.373	885.984	3156.21	2129.15	1888.08	8829.74	1066.78	429.054	1800.26
481	299.138	299.124	299.147	206.219	204.541	208.111	94	2	0	1	5	3	5	2	1	2	5	7	1	1	4	3	3	20	1	0	2	1	4	350.327	425.471	750.575	375.349	228.523	277.281	326.118	416.427	497.756	463.557	290.484	738.139	602.11	722.564	489.7	1154.41	1566.66	1049.89	761.149	651.568
482	299.152	299.139	299.169	78.972	76.289	80.979	215	3	5	6	6	6	5	6	7	7	8	7	6	6	5	5	6	35	5	8	7	8	7	497.312	923.33	1176.34	1782.9	1567.54	283.327	612.326	461.166	355.963	3556.24	5195.94	727.675	1029.68	758.328	848.536	1283.45	2100.56	611.88	782.221	1136.09
483	299.258	299.245	299.273	74.241	71.787	76.098	219	3	5	6	6	5	6	8	8	6	7	8	5	5	4	4	4	38	8	7	8	8	7	681.378	1067.06	1176.45	350.813	2610.67	748.888	920.14	555.759	473.563	3591.83	4143.45	636.924	746.683	1104.63	1300.36	1713.5	1794.79	733.49	737.563	902.107
484	299.946	299.927	299.952	63.3435	60.269	77.56	80	0	1	0	1	0	1	0	1	0	0	2	1	0	0	1	1	32	0	0	0	1	2	52.9381	105.474	85.6928	97.9734	281.7	279.351	186.144	47.3961	36.1273	123.578	195.43	81.0543	116.976	39.5968	39.8215	179.79	303.876	114.592	61.9598	32.1677
485	300.039	300.032	300.047	212.262	208.718	214.015	130	1	2	3	3	0	5	4	4	7	4	3	3	3	4	2	2	26	1	4	7	6	3	70.8504	41.4835	243.376	1659.14	334.175	51.7712	99.3719	64.2878	159.093	3318.5	596.039	256.773	282.039	117.107	156.761	229.033	1068.2	529.935	1679.49	83.6073
486	300.049	300.036	300.06	312.806	305.195	323.005	287	3	6	6	5	6	6	8	8	7	8	8	6	6	5	6	6	38	7	8	8	8	7	7019.44	6221.21	20782.4	33588.5	25376.4	1325.58	2654.03	2037.6	3003.37	33051.8	63574.6	1391.57	5275.89	1889.17	1492.48	8887.83	8990.93	3267.09	16958.6	1147.13
487	300.263	300.25	300.272	74.451	71.83	76.169	50	0	1	2	1	0	0	3	2	2	1	2	2	1	2	0	0	10	6	2	4	2	1	98.0903	223.126	153.344	193.88	369.454	131.99	123.113	38.3894	46.7567	456.807	570.121	133.768	141.998	192.514	183.935	274.371	254.332	185.544	97.6998	163.047
488	300.867	300.856	300.88	255.575	253.002	265.381	89	1	2	1	4	1	2	4	3	5	2	4	3	2	2	2	2	13	2	1	3	3	2	224.124	573.806	121.698	983.213	770.526	194.865	148.005	25.8226	77.6303	632.995	1984.69	93.7688	194.879	92.1296	89.6427	620.223	369.079	341.876	1237.4	227.235
489	300.94	300.931	300.946	63.255	60.269	77.7	79	0	0	0	1	1	1	0	1	0	0	1	1	0	0	1	2	32	1	0	0	0	2	27.7881	60.9495	70.0918	119.208	272.799	175.083	87.206	32.6241	23.7492	54.0281	107.748	31.7742	49.2458	74.5078	15.673	87.0679	256.559	47.2903	17.4896	48.2627
490	301.044	301.032	301.058	271.759	269.713	274.367	68	0	0	1	1	0	0	5	4	1	2	0	3	3	0	0	0	20	0	1	6	3	0	74.477	267.906	260.691	274.809	416.026	152.675	243.962	104.311	200.991	458.514	1971.47	399.739	286.037	201.631	93.1663	197.071	733.278	199.625	531.733	159.392
491	301.052	301.047	301.058	311.488	308.041	317.946	136	1	2	2	3	2	6	1	1	5	6	8	2	2	2	3	5	26	2	3	5	5	5	376.266	359.063	1000.26	2483.79	1680.66	214.862	344.079	195.27	245.825	1837.99	3203.03	140.163	439.489	256.513	139.752	678.394	545.138	216.077	953.161	112.253
492	301.217	301.206	301.228	67.858	66.124	74.971	151	3	3	4	2	2	6	6	6	7	7	4	4	2	3	4	4	24	0	5	4	7	7	295.732	476.631	204.905	734.637	860.001	140.594	150.793	146.993	526.267	2349.57	733.452	410.116	515.197	392.65	615.344	473.246	274.42	611.191	871.706	211.862
493	302.053	302.047	302.07	206.394	203.05	215.38	143	0	3	4	3	2	1	3	3	5	2	2	5	3	3	3	3	24	2	4	4	4	2	257.972	526.669	221.335	10686.4	5480.46	1120.69	945.978	301.252	308.687	17264.4	1514.75	933.653	563.777	195.974	204.391	1146.38	2910.68	1936.37	254.304	173.793
494	302.101	302.083	302.109	282.886	280.356	290.475	265	3	6	6	6	6	6	8	8	7	8	8	6	6	5	6	6	38	8	8	8	8	6	2904.19	4007.63	10438	15388.4	13722.1	4734.34	2721.62	966.211	1011.12	33597.4	10484.4	9089.45	20815.6	5779.58	3050.19	11131.7	11821.8	10853.3	10253.5	5433.6
495	302.903	302.892	302.911	257.455	253.93	259.777	97	0	2	2	3	1	2	4	6	3	5	2	2	3	2	2	3	15	2	2	3	3	3	166.117	54.3201	71.5488	2445.82	418.144	49.3257	158.59	19.6851	34.4175	1019.42	1464.36	114.308	175.663	14.0153	35.2645	1424.84	761.079	379.93	84.9165	88.9121
496	303.013	302.999	303.023	297.674	294.157	303.874	243	3	6	6	6	6	6	8	7	6	7	7	5	6	5	5	4	35	8	7	8	7	5	953.042	2821.69	5540.93	2848.94	7007.22	4583.24	2761.85	1600.63	3493.38	4450.36	4819.91	4811.18	1130.03	1371.06	1284.93	6386.36	6621.83	4203.29	2678.3	1606.9
497	303.051	303.041	303.067	214.247	204.871	216.52	136	1	2	1	1	0	3	5	2	5	6	5	1	3	1	2	5	27	0	4	4	5	5	148.957	390.863	172.856	693.75	1350.88	140.635	129.093	49.8583	79.466	601.155	680.338	113.611	176.508	97.0462	82.0167	245.505	319.711	154.342	617.491	139.063
498	303.104	303.087	303.11	282.843	281.415	286.166	120	2	3	5	5	3	5	3	3	3	3	5	3	5	3	4	4	21	0	4	5	3	3	100.506	209.181	788.115	949.932	1139.63	299.161	310.692	227.69	720.163	2085.32	518.519	1011.62	1288.25	254.58	428.447	721.326	914.8	558.56	1022.28	371.233
499	303.13	303.111	303.139	285.489	282.791	290.825	196	3	4	2	5	3	5	7	7	7	8	5	5	4	4	3	5	36	4	7	7	8	7	687.87	768.531	328.195	2006.18	2048.44	403.725	353.698	342.44	893.248	1945.41	4247.89	1100.76	1271.9	586.003	442.414	945.198	924.169	995.119	2019.73	574.458
500	303.232	303.22	303.245	67.0355	65.555	72.359	214	3	6	6	6	6	6	8	8	7	8	8	6	6	5	6	6	38	8	8	8	8	7	6996.48	24177	18275.6	29576.6	22325.8	2254.26	2611.77	2153.13	15598.6	24543.8	38717.3	4793.6	17598.4	16805.4	14332.7	14019.8	5358.88	15425.6	34961.4	9352.86
501	304.034	304.021	304.044	291.033	288.563	296.637	223	3	2	6	5	6	6	4	7	4	8	8	2	6	5	6	6	38	2	5	7	6	7	1896.97	835.925	2136.49	1630.16	1635.87	158.943	270.079	192.833	354.667	1355.03	1162.28	1419.79	1176.86	1030.6	1292.83	2815.19	2434.28	2314.01	359.951	1904.96
502	304.061	304.052	304.069	327.302	318.936	328.986	238	3	5	5	6	6	6	6	7	7	8	6	6	4	5	6	4	36	7	8	8	7	6	688.62	1424.6	864.672	2212.5	5813.8	426.326	517.566	540.716	466.086	6053.12	1073	742.313	2823.86	1362.25	377.405	1144.67	4911.6	745.105	713.296	906.957
503	304.096	304.087	304.102	169.996	161.105	176.488	77	0	1	3	1	0	2	4	2	2	4	0	5	2	0	0	3	8	0	2	3	2	0	83.8003	10.1131	61.1938	808.229	792.672	572.375	408.235	143.811	639.696	544.367	2373.49	526.36	523.962	301.601	129.532	502.931	171.999	520.605	614.416	126.335
504	304.236	304.221	304.243	66.973	65.369	68.616	217	3	6	6	6	6	6	7	8	7	8	8	6	6	5	6	6	38	7	8	8	8	7	1047.96	2912.26	2053.56	4242.65	3528.45	392.439	285.186	320.52	1849.83	3792.58	5286.08	612.954	2511.8	2111.78	1917.52	2296.76	895.534	2198.38	4011.12	1328.24
505	304.914	304.899	304.923	343.969	330.13	353.166	212	2	6	5	6	6	6	5	6	3	6	5	4	4	3	4	4	29	7	6	5	5	3	108.186	517.975	1117.17	2960.12	2213.33	3474.15	3656.09	1661.1	1055.28	2141.89	2006.72	2549.14	1608.84	984.082	776.193	1729.88	3622.07	1991.26	1303.92	754.89
506	305.019	305.009	305.027	258.471	255.51	263.014	26	0	0	0	5	4	3	0	0	0	0	3	0	0	2	2	1	2	0	0	0	1	1	375.786	392.581	438.628	254.227	265.558	57.0394	73.2016	7.92123	110.119	307.436	310.153	384.455	183.951	182.39	315.693	1257.55	639.844	742.703	149.958	447.247
507	305.245	305.232	305.257	66.94	65.281	68.241	201	3	3	6	6	4	6	7	8	6	8	8	4	5	3	2	5	35	0	7	7	7	7	481.205	717.828	695.179	1558.07	1393.63	188.658	167.587	153.047	659.979	1244.55	1328.68	286.467	548.809	421.598	469.706	491.702	258.232	289.759	1202.21	404.164
508	306.919	306.906	306.925	242.497	236.771	249.997	294	3	6	6	6	6	6	8	8	7	8	8	6	6	5	5	6	38	8	8	8	8	7	2040.56	3545.56	4256.25	6696.06	6383.97	2847.21	3946.34	2925.15	3517.53	4746.21	6015.05	3305.05	2243.97	3006.93	2889.76	6549.4	5126.51	3184.41	2989.87	3451.84
509	306.991	306.981	307.006	329.461	321.217	330.956	55	1	1	2	1	0	1	6	3	2	1	0	4	2	0	1	0	9	0	2	3	2	1	111.56	223.423	397.257	97.3862	176.924	113.318	189.643	303.639	472.757	760.71	546.386	103.866	90.4163	133.812	77.6483	53.0682	76.0936	127.363	784.39	85.3409
510	307.114	307.102	307.124	302.239	296.162	306.185	180	1	5	4	4	4	4	7	5	7	8	3	4	4	4	4	4	30	3	3	7	6	5	257.912	247.743	394.052	1191.9	1463.4	475.562	355.082	103.944	415.716	3904.4	2580.14	637.457	607.498	152.112	161.847	1618.08	1495.02	1127.66	1478.32	236.105
511	307.195	307.184	307.204	77.6495	64.933	78.973	80	2	1	2	5	5	2	1	4	5	3	4	0	2	1	2	3	11	2	4	5	1	2	277.522	387.905	467.025	512.83	438.86	223.172	277.48	251.744	315.61	655.19	512.149	256.581	123.814	467.792	322.036	481.27	753.888	426.603	326.856	331.849
512	307.261	307.255	307.271	66.948	65.926	67.77	45	1	2	2	2	0	0	5	6	1	0	2	3	2	1	0	0	3	0	2	3	2	0	161.058	165.836	249.912	353.497	407.315	66.9371	98.4309	66.1806	72.596	449.626	299.839	120.879	84.4663	183.817	148.012	184.696	73.7663	103.869	250.26	60.7182
513	308.917	308.906	308.929	242.558	236.736	250.391	204	3	6	6	6	5	5	5	7	2	5	6	5	6	3	5	4	35	8	7	4	5	5	514.6	1196.08	1142.36	2020.15	1344.32	894.572	1049.89	1015.16	766.193	1535.71	1584.69	956.138	764.688	881.947	488.565	2066.1	1605.47	440.803	797.99	843.358
514	309.171	309.148	309.182	78.126	74.884	80.869	229	2	5	6	6	6	6	6	8	7	8	6	6	6	4	6	5	34	6	7	8	8	6	727.811	2067.53	2215.97	2244.86	2246.8	605.722	869.421	681.408	989.155	7584.83	11521.6	1399.58	1537.25	1424.09	1432.12	3804.23	3891.28	843.093	1834.13	3349.28
515	309.206	309.186	309.214	72.089	64.466	78.66	142	2	6	1	4	1	1	7	4	3	1	4	6	4	5	2	4	22	6	5	6	6	2	3221.03	1560.45	1407.11	4627.64	1898.75	802.437	1450.05	1416.13	1593.95	1973.84	3999.08	979.691	723.276	746.877	1065.42	364.661	2529.63	1164.99	2170.67	365.696
516	310.176	310.163	310.19	77.991	76.839	79.356	64	0	2	2	3	4	0	1	6	2	3	3	0	3	1	3	3	8	0	5	2	1	3	119.017	354.619	360.95	343.15	315.588	149.69	238.117	190.556	183.025	907.28	1212.61	223.752	177.421	272.531	334.08	511	425.374	299.872	297.91	373.246
517	311.168	311.162	311.174	137.48	109.517	155.109	648	2	6	6	6	6	6	8	8	7	8	8	6	6	5	6	6	36	7	8	8	7	6	5510.98	1146.55	2436.68	13849.8	15001.3	12243.7	8908.46	8985.73	7621.69	20689	15242.9	11073	20688	6781.64	6023.6	11967.9	17026.2	8727.7	10279.9	7056.33
518	311.168	311.167	311.186	78.827	65.023	85.938	201	3	6	6	6	6	6	8	8	7	8	8	6	6	5	6	6	38	8	8	8	8	7	102982	195760	334249	291361	286099	65454.8	98775.8	48100.3	101255	665346	1.96747e+06	134820	142740	201030	240956	189054	335605	82861.7	253709	220295
519	311.222	311.218	311.23	75.81	73.208	77.847	157	2	4	3	5	0	3	5	6	2	3	8	6	2	4	1	2	33	6	5	5	7	5	2789.33	2900.44	326530	3423.27	2943.37	656.127	1564.45	45239.5	89338.8	3474.47	1.44813e+06	971.564	109798	184141	1250.59	2210.18	3833.72	1743.88	238085	1459.12
520	312.095	312.079	312.104	204.961	202.73	207.76	263	3	6	6	6	6	6	8	8	6	7	8	6	6	5	6	4	38	7	8	7	7	5	1513.72	1961.25	459.609	1062.12	513.29	1242.08	1226.91	639.595	1759.58	2638.32	3393.22	3796.97	2955.27	1015.39	975.416	2477.85	2311.55	4703.31	888.174	888.401
521	312.171	312.155	312.175	138.446	112.766	144.858	280	2	5	6	5	5	5	5	7	2	5	3	5	3	3	3	5	24	6	4	6	6	5	749.158	299.533	1125.18	1384.21	2677.36	1603.62	1232.79	1259.44	1028.51	1575.5	2316.57	1644.52	2771.5	940.416	697.251	8164.66	2107.79	1504.82	1392.28	1013.67
522	312.171	312.16	312.182	78.901	76.289	91.135	212	3	6	6	6	6	6	8	8	7	8	8	6	6	5	6	6	38	8	8	8	8	7	7550.66	15497.1	27037.5	27525.2	27423.5	6281.69	9211.02	4265.08	8574.8	66041.3	202385	12131.8	14374.7	15776.7	18937.4	18777.5	31018.2	7667.67	20688.3	16654.4
523	312.249	312.228	312.263	75.992	73.795	77.901	99	2	2	4	5	3	3	1	2	1	2	5	2	1	4	3	2	26	4	3	3	2	2	7189.31	671.224	360.821	564.91	459.14	5232.61	7991.97	4039.61	7272.57	586.052	438.791	188.767	8168.95	402.355	17702.6	2357.59	7285.88	910.544	17342.6	467.846
524	313.119	313.108	313.135	67.277	65.555	68.616	195	0	2	6	6	6	6	6	6	6	8	4	4	6	4	6	5	34	2	7	6	8	6	99.2933	274.033	212.822	2190.44	1400.49	227.073	78.9381	118.765	363.818	2169.28	6813.45	331.958	1418.63	3105.5	3548.82	1883.63	472.69	2843.84	712.235	3364.98
525	313.113	313.103	313.126	273.061	269.807	276.093	144	2	5	5	5	5	4	3	4	4	5	4	4	4	3	4	4	19	6	4	3	5	3	287.778	580.936	1864.53	3519.39	3512.86	578.665	980.359	290.383	241.117	2603.86	601.243	1777.53	1496	232.214	398.438	2894.67	2552.72	1066.34	434.258	519.037
526	313.168	313.159	313.178	78.8765	76.289	80.913	234	3	6	6	6	6	6	7	8	7	8	8	6	6	5	6	6	38	8	8	8	8	7	1956.11	3436.42	6410.3	7004.01	7199.72	1709.86	2018.47	1194.06	2110.53	14753.1	42766.1	3018.41	3227.87	3177.62	4221.09	4972.63	8123.65	1865.95	4737.94	3670.98
527	313.167	313.159	313.176	138.207	127.247	143.655	74	0	5	1	2	2	3	3	1	1	2	1	2	2	1	2	1	11	3	2	2	1	1	522.511	135.897	409.37	466.29	533.043	522.516	398.428	526.432	506.528	1426.26	721.424	565.368	837.927	615.258	333.091	573.578	528.212	509.519	570.164	465.48
528	313.238	313.227	313.26	72.5005	69.742	76.939	136	2	2	5	3	3	2	2	4	4	4	4	5	4	3	5	3	18	5	4	3	7	5	545.153	764.16	4493.07	4766.28	3738.82	1259.5	2099.09	678.292	1593.64	3848.96	3041.81	352.664	461.579	711.571	1787.1	4822.02	2436.35	290.701	2382.87	1532.4
529	314.122	314.11	314.134	67.286	65.555	68.99	127	0	1	3	4	3	2	5	4	5	7	3	1	1	2	1	4	29	0	6	4	8	2	44.9894	121.951	122.59	322.376	267.829	96.7083	79.1785	33.0859	106.226	326.891	1010.32	105.776	269.274	431.147	385.921	317.357	100.497	330.143	337.849	433.37
530	314.123	314.115	314.133	299.068	294.759	303.299	66	3	0	0	3	5	6	0	0	0	3	6	0	0	1	4	4	13	0	1	0	0	3	458.022	642.25	748.582	149.894	136.424	132.862	146.633	113.105	143.849	188.629	148.445	244.597	238.091	293.775	164.918	1321.46	2080.14	342.553	110.567	414.452
531	314.17	314.16	314.184	78.921	76.908	80.451	127	2	3	4	6	5	4	2	6	4	5	5	4	3	3	4	3	20	1	5	4	5	4	226.128	350.322	695.262	796.797	748.423	232.532	286.162	211.827	236.997	1396.11	4292.63	380.149	477.249	325.436	380.749	468.82	867.15	299.777	556.393	387.477
532	314.905	314.9	314.913	262.726	254.985	279.662	506	3	6	6	6	6	6	8	8	7	8	8	6	5	5	6	6	37	8	8	8	8	7	4776.93	2513.17	6445	6371.36	3825.78	5656.67	2726.47	2060.15	5128.77	5158.61	3379.45	4060.6	2736.91	5398.92	5636.85	5802.47	4929.35	1178.83	4263.39	5759.86
533	315.079	315.063	315.094	263.029	257.403	265.583	214	3	6	6	6	6	6	5	4	5	6	5	4	4	3	4	5	33	7	6	4	6	5	331.603	1000.73	553.329	2733.87	1696.65	1644.37	1080.62	862.97	762.528	2604.97	1190.48	640.088	740.681	443.574	370.718	1381.85	1310.97	707.068	687.304	664.893
534	316.115	316.107	316.122	271.193	267.96	274.004	83	0	2	3	2	1	3	1	1	6	4	5	0	1	1	4	4	13	0	3	2	4	5	273.458	90.3266	232.147	533.347	378.239	198.164	328.18	199.15	286.146	686.285	270.474	357.821	696.128	198.142	243.57	845.633	377.708	373.994	450.406	591.45
535	316.74	316.728	316.75	84.8165	78.872	95.128	46	0	3	1	0	1	0	3	0	1	1	0	3	1	0	1	0	8	6	0	0	0	0	0	10.1025	1.738	915.07	359.773	37.9065	337.763	1980.44	4836.28	846.202	2.23347	274.656	3.75208	174.722	137.776	0	43.6407	318.258	1.67277	74.9029
536	316.948	316.933	316.951	247.329	240.967	250.786	283	3	6	6	6	6	6	8	8	7	8	8	6	6	5	6	6	38	8	8	8	8	7	13449.4	13455.9	13123.5	50598.4	46750.4	13448.9	22526.5	3747.48	8689.22	41588.9	51723.6	17289	34937	5572.97	4310.91	34877.1	38497.7	30584.9	33675.9	13389.9
537	317.063	317.052	317.07	302.07	299.175	304.695	42	2	0	1	3	5	4	0	0	0	0	3	0	0	2	4	2	5	0	1	0	0	1	230.133	952.874	1478.44	195.59	301.623	183.713	179.077	171.382	350.101	304.803	260.287	388.748	177.744	432.885	229.999	856.377	1000.45	499.461	216.426	358.735
538	317.137	317.132	317.148	76.2685	72.548	77.728	36	0	1	2	1	0	0	1	1	0	2	2	5	0	2	1	1	6	1	3	0	0	1	191.921	298.722	310.427	223.236	760.503	130.958	231.057	175.795	279.073	367.197	385.363	158.862	161.401	322.369	247.535	296.697	416.158	139.237	133.722	237.027
539	317.214	317.198	317.232	70.158	68.357	75.143	149	3	4	4	4	0	5	5	8	6	3	5	4	2	3	1	1	30	0	4	5	7	6	590.099	532.923	562.436	1862.21	633.008	273.554	339.218	372.736	966.618	2010.87	4432.84	340.39	678.393	966.699	543.605	1037.3	386.694	940.61	1271.88	261.674
540	317.951	317.938	317.962	247.257	245.172	250.863	179	2	5	5	3	3	2	6	4	4	7	6	5	5	3	4	6	30	4	5	6	7	5	728.609	547.249	951.979	2019.68	1999.16	556.025	569.827	310.044	603.813	1397.15	1793.24	645.128	1010.3	425.53	359.313	1687.28	1241.79	1287.38	1078.6	447.879
541	318.018	318.011	318.033	247.449	245.172	251.066	153	1	5	4	5	5	5	6	5	5	7	7	4	3	4	3	5	25	3	4	5	7	6	486.496	615.486	473.581	996.385	1374.65	386.253	358.709	173.247	295.861	615.197	774.167	362.727	917.586	366.47	209.321	955.264	2561.15	773.677	393.079	436.152
542	318.877	318.866	318.891	258.329	253.002	281.188	270	2	5	3	5	6	4	7	8	7	6	6	5	4	5	3	5	33	3	5	7	5	7	1358.65	2817.94	685.15	6810.32	3905.23	170.341	1367.1	1008.1	731.303	4957.68	12185	715.667	1028.74	384.245	455.995	7299.41	2131.98	2025.95	7098.89	1104.03
543	319.227	319.212	319.24	73.545	67.547	80.313	213	1	5	6	6	4	6	7	8	7	6	8	5	6	5	3	5	36	6	8	7	7	7	620.167	638.457	2166.87	1489.13	1421.43	311.668	281.055	451.924	1542.46	26768.7	9811.66	2088.72	3647.69	21987.7	6000.31	5663.47	2427.62	6865.52	2633.74	3692.93
544	320.033	320.022	320.043	239.262	237.232	243.279	85	0	1	2	3	0	2	3	1	3	6	1	3	2	1	2	3	11	0	2	4	3	4	157.229	168.376	133.634	1219.59	548.686	12.9907	27.4719	19.4533	53.1807	1687.11	2135.1	82.8084	315.316	92.2604	58.162	767.732	685.755	250.741	1016.76	123.462
545	320.231	320.22	320.241	73.5525	67.841	75.167	96	1	0	5	4	1	1	1	5	5	2	2	1	5	3	2	2	25	0	6	3	6	3	212.856	117.381	288.465	261.966	238.749	59.5496	114.615	113.417	270.418	3781.84	1147.28	418.878	691.161	2230.86	874.905	814.914	373.108	1161.49	395.783	469.545
546	320.913	320.898	320.925	257.399	253.93	259.772	138	0	2	3	3	2	2	6	6	5	5	4	5	4	4	2	4	24	2	2	5	6	6	199.867	84.077	93.5053	4710.01	2085.88	134.237	172.778	10.3697	65.0059	3216.32	3116.71	216.023	414.889	41.82	54.5181	2429.45	1796.86	631.416	218.216	88.5061
547	321.209	321.188	321.221	77.772	65.339	79.998	140	2	3	6	6	5	6	4	6	4	5	5	2	4	4	5	4	22	3	5	5	5	5	255.273	613.093	838.031	714.997	435.329	282.799	362.427	365.609	345.918	3276.6	1746.37	670.411	649.032	341.521	593.432	809.057	967.079	356.751	664.082	367.065
548	321.243	321.233	321.25	72.927	67.55	75.107	152	0	2	5	6	0	0	3	7	5	3	3	3	6	5	2	1	30	0	6	6	6	4	450.257	354.727	654.89	867.976	416.677	268.765	453.162	261.54	400.445	3109	1177.7	703.204	1183.78	2655.22	1032.73	1838.11	1340.81	1012.78	467.682	645.508
549	322.044	322.033	322.057	318.534	309.335	324.215	323	3	6	6	6	6	6	8	8	7	8	8	6	6	5	6	6	38	8	8	8	8	7	2889.58	3340.27	7519.16	33212.6	17475.5	12127.5	15685.4	3011.72	6277.8	35667.8	38276.6	8928.62	22200	6637.67	4429.25	21661	23194	13291.2	16343.6	7478.84
550	322.989	322.978	322.999	189.731	183.869	195.373	237	3	4	5	5	5	6	7	8	6	8	7	4	5	4	6	6	38	2	6	8	8	7	599.131	434.06	1603.85	586.542	655.699	204.959	311.067	201.91	467.176	3705.73	4431.32	503.009	1118.78	402.807	259.601	1370.06	1362.58	843.042	4312.6	244.021
551	323.028	323.027	323.032	300.587	290.682	310.947	282	3	6	6	6	6	6	8	7	7	8	7	6	6	5	6	6	38	8	8	8	8	7	3525.2	9729.84	3828.31	343566	538171	172385	260552	32400.9	99278	983945	495439	297076	312839	46291.8	43634.2	279627	213109	343956	211825	79335.1
552	323.08	323.068	323.091	295.858	293.174	302.433	181	2	4	4	5	5	5	6	7	5	6	7	4	4	4	6	4	27	4	6	8	7	6	942.15	1052.25	709.708	798.252	1543.65	1142.31	894.174	669.355	1350.5	1490.06	1339.85	1177.84	514.832	1280.15	852.784	1800.73	1543.69	1191.47	2353.84	1583.57
553	323.146	323.134	323.155	331.225	321.587	334.792	258	3	6	6	6	6	6	8	8	7	8	8	6	6	5	6	6	38	7	8	8	8	7	674.647	1633.04	1198.55	5328.85	4312.34	1321.72	983.339	1713.64	2374.64	13596.2	3242.52	3576.69	10197	4581.23	1541.19	5822.23	7611.31	3817.71	2072.77	3459.45
554	323.169	323.15	323.183	79.035	73.478	81.709	168	3	2	4	5	5	5	6	4	7	6	5	5	4	4	4	5	31	4	6	6	7	6	249.914	746.064	1004.55	636.992	1179.72	339.365	468.939	268.707	590.095	3027.14	3271.41	494.208	520.651	756.389	746.144	788.688	1390.78	494.65	433.769	2674.91
555	323.258	323.244	323.269	72.784	68.906	75.531	115	1	2	5	4	1	0	5	5	3	4	2	3	3	1	1	0	32	4	4	3	5	3	336.989	607.787	548.354	754.464	861.189	325.664	654.867	258.302	359.191	2938.14	785.231	912.137	755.057	6062.05	4449.84	2195.97	2037.58	1658.36	429.196	379.612
556	324.031	324.026	324.038	300.685	294.816	307.315	244	0	6	6	6	5	6	8	6	6	8	6	6	5	5	4	4	37	8	7	7	7	7	837.451	565.222	458.935	17792.4	24884.8	7613.62	10800.8	314.936	4628.99	41574.6	21319	11343.6	12337.3	2733.95	2645.43	13008.9	11107.6	12492.8	8662.08	4200.29
557	324.149	324.132	324.157	331.698	322.025	333.665	123	0	2	5	5	4	5	3	3	3	6	3	0	3	2	4	4	25	0	2	4	5	4	101.075	195.121	203.982	633.973	507.663	206.643	127.896	238.185	375.23	1236.44	625.524	311.735	699.112	389.568	163.573	682.118	897.273	390.969	265.496	377.26
558	324.262	324.248	324.267	73.061	71.339	75.047	41	0	0	3	3	1	1	0	1	1	2	1	0	1	4	2	0	10	0	1	2	2	0	134.7	80.2258	68.9977	111.75	96.3373	41.7301	48.8578	52.2699	44.2893	495.044	243.128	145.683	129.563	872.696	641.786	402.239	633.216	238.76	75.8563	123.974
559	324.763	324.75	324.775	231.257	226.863	234.253	251	2	6	6	5	6	5	7	8	6	8	8	5	4	4	4	5	35	7	7	7	8	6	1179.91	1041.24	2016.23	1140.91	1251.68	688.449	1188.11	1091.99	1132.83	1714.56	1434.15	952.103	1382.58	1041.56	539.83	2046.29	1212.71	1201.96	1146.72	837.167
560	324.987	324.972	325.001	189.675	184.697	195.373	236	3	3	5	4	4	6	7	7	7	8	8	4	4	4	6	6	38	2	5	8	8	6	519.692	523.824	1820.94	654.048	733.259	225.174	215.88	164.842	271.963	3495.33	4283.01	599.262	1022.4	337.805	313.306	1041.97	1196.67	829.316	4537.41	303.795
561	325.033	325.023	325.046	299.853	295.098	307.111	192	0	5	5	6	4	3	5	4	5	7	3	4	4	3	4	4	27	4	6	6	6	4	217.107	264.878	212.308	2982.54	3701.92	1195.8	1595.97	311.325	827.721	6567.15	4089.94	1440.59	2069.69	543.471	441.682	2500.54	1923.35	2122.01	1364.17	587.901
562	325.032	325.024	325.044	214.051	212.312	215.348	97	0	1	3	4	1	5	4	4	5	3	5	1	3	1	1	2	22	0	3	3	4	3	282.203	291.17	429.138	589.068	303.517	82.4825	110.726	103.448	157.423	949.961	1121.17	258.117	367.187	371.585	377.843	373.708	768.181	272.759	607.758	128.523
563	325.184	325.183	325.194	78.6315	75.716	80.332	206	3	6	6	6	6	6	8	8	7	8	8	6	6	5	6	6	38	8	8	8	8	7	154565	387419	552459	426677	408839	95130.8	169613	89358.3	179569	930149	2.68676e+06	225270	237161	333726	423030	307726	534040	138767	377873	426293
564	325.184	325.181	325.208	138.207	112.766	156.255	551	3	6	6	6	6	6	8	8	7	8	8	6	6	5	6	6	37	7	8	8	8	7	17383.3	3326.66	13775.7	18176.5	28464.9	21576.1	18615.8	15506.7	14041.3	15704	22254.5	15075.3	30338.3	13847.1	9933.89	21455.3	22318.9	19215.9	10594	17605
565	325.216	325.197	325.224	67.2945	55.889	77.647	126	2	3	4	2	5	3	3	3	4	5	2	5	4	3	5	4	17	3	7	3	6	3	3583.62	5538.73	3839.28	4023.71	3560.39	1966.08	1367.29	2084.71	2995.26	2733.93	2847.17	3212.44	2970.17	2780.89	4626.04	3912.75	1876.16	2500.6	2904.89	2494.17
566	326.187	326.17	326.19	78.676	76.289	85.778	211	3	6	6	6	6	6	8	8	7	8	8	6	6	5	6	6	38	8	8	8	8	7	13261.5	34772.4	50266.1	43733	42918.9	9517.05	15282.3	7958	15367.6	104583	327009	19628.8	20985.1	28353.4	37846.6	31853.2	54112.5	13003.5	33837.7	39083.5
567	326.187	326.18	326.205	139.125	123.648	144.021	291	1	5	5	6	5	6	6	8	5	6	7	5	6	4	6	5	31	5	8	6	6	5	1856.15	407.931	2205.09	2730.89	4151.18	3234.47	2546.76	2184.62	2020.98	2520.41	3104.3	2232.34	4046.12	1970.23	1781.54	2820.76	3408.83	2362.78	1354.07	2360.02
568	326.76	326.754	326.778	231.257	226.185	235.557	279	3	6	6	6	6	6	8	8	7	8	8	6	6	5	6	6	37	8	8	7	8	7	2552.58	3167.86	4077.52	2559.99	2647.35	1772.27	2769.97	2017.72	2833.09	3481.97	3037.07	1983.87	2712.43	2092.17	1309.73	4062.72	2711.19	3039.49	1973.21	1526.73
569	327.183	327.175	327.193	78.666	76.289	80.656	208	3	6	6	6	6	6	7	8	7	8	8	6	6	5	6	6	38	8	8	8	8	7	2585.2	7381.53	10699.5	10035.4	11107.9	2207.89	3646.14	2129.04	3368.07	23120.2	64114.1	4217.23	5253.26	6138.2	7871.78	7769.09	12696.9	3472.88	7144.33	7721.83
570	327.232	327.213	327.243	67.277	65.555	78.552	249	3	4	5	6	5	4	8	8	7	8	8	6	6	5	5	5	32	4	7	8	8	7	869.014	1420.82	876.15	2057.63	1696.83	443.722	229.345	496.758	1860.79	3869.85	4043.3	619.736	2392.99	1672.38	1653.56	1348.01	579.65	2117.88	4307.96	1115.23
571	327.217	327.209	327.228	128.706	122.753	134.269	106	3	0	2	2	2	5	0	2	4	5	8	0	2	2	0	5	30	0	3	3	4	4	575.749	674.305	387.306	200.219	180.988	114.368	79.735	195.764	139.671	2137.8	463.579	320.301	353.408	440.459	346.793	4450.17	758.942	301.664	383.471	592.603
572	327.289	327.261	327.295	74.4525	70.281	76.563	94	3	0	5	5	5	5	1	2	3	4	5	0	3	4	3	4	20	2	3	2	2	2	565.494	739.746	1185.36	331.661	479.074	229.794	166.729	127.039	260.252	893.343	535.015	561.983	426.017	1534.21	1060.09	1230.88	1480.92	825.023	185.507	1095.99
573	327.969	327.953	327.978	249.024	246.683	252.196	256	2	5	6	6	5	6	8	7	7	7	8	6	6	5	6	6	38	8	8	8	8	7	1022.48	453.789	1306.57	3492.79	3913.19	647.215	1289.36	184.684	626.252	3336.02	7544.62	1060.17	2501.73	339.785	267.113	1525.02	1905.12	2122.74	3055.4	521.789
574	328.185	328.172	328.201	78.6655	75.975	80.656	200	2	3	6	6	6	6	6	8	7	8	8	6	6	4	6	6	30	5	7	7	6	6	633.273	892.648	1144.72	971.567	662.804	293.891	449.054	214.937	334.507	2367.68	6069.47	402.062	516.481	579.988	902.466	1044.12	1117.33	372.69	594.775	736.183
575	328.237	328.223	328.248	66.969	65.84	77.251	106	0	3	2	3	1	6	7	4	5	4	3	3	3	1	2	2	20	1	3	3	8	5	152.132	334.717	218.957	265.455	317.023	124.424	50.5385	98.7752	313.841	643.4	714.807	138.832	438.393	585.814	275.459	287.223	121.51	432.088	655.972	209.688
576	328.757	328.738	328.766	231.312	227.562	234.187	264	3	6	6	6	6	6	8	8	7	8	8	6	6	5	4	6	38	6	7	8	7	7	1742.82	2338.68	3627.32	1935.88	2194.99	1504.17	2170.87	1824.41	2182.1	2832.06	2414.18	1557.19	2220.36	2051.47	1009.72	3449.31	1771.17	2655.55	1778.54	1537.42
577	329.247	329.223	329.255	66.959	65.555	78.296	238	3	4	6	5	6	6	8	8	7	7	7	6	5	4	5	5	36	5	8	8	8	7	595.195	1155.33	1116.1	2917.97	2421.26	286.36	356.811	166.811	1399.77	3584.28	4500.91	1074.39	1603.14	1297.77	1174.29	1332.09	426.988	1583.35	6063.09	847.386
578	330.252	330.239	330.265	66.957	65.555	68.241	121	0	2	3	4	2	6	5	5	5	5	5	2	2	3	1	4	21	0	6	6	6	6	99.3968	143.565	184.354	339.155	435.684	126.093	92.1626	35.9724	302.157	593.49	784.869	119.283	318.668	250.806	256.393	256.826	115.787	262.584	920.056	191.905
579	330.7	330.688	330.708	219.651	216.283	223.83	271	3	6	6	6	6	6	8	8	7	8	8	6	6	5	5	6	37	8	8	8	8	7	1484.38	1960.2	2156.76	5508.88	4011.31	1106.26	2298.46	1192.85	1374.64	7695.12	8284.75	2537.51	4464.01	1971.92	1715.41	5015.55	4382.42	3653.56	5227.48	2071.85
580	330.754	330.744	330.766	231.314	228.575	233.569	175	2	5	5	5	3	5	7	7	4	5	7	4	5	2	6	4	25	5	7	6	5	6	741.002	824.937	1387.52	394.964	970.723	572.859	868.735	780.252	859.087	1051.41	869.931	451.506	632.873	827.474	471.426	1261.83	750.247	1004.44	741.782	543.379
581	331.263	331.253	331.275	66.4395	64.997	67.867	218	3	6	6	6	6	6	7	8	7	8	8	6	6	4	6	5	37	5	8	8	8	7	332.075	717.055	977.441	3479.3	2738.35	264.137	337.851	259.166	2318.4	3073.56	4181.42	785.75	2137.07	1926.29	1369.69	1252.25	493.536	1861.09	6391.53	1360.1
582	332.267	332.252	332.277	66.516	64.713	67.784	127	0	3	3	4	1	5	5	6	5	3	5	2	4	3	0	4	27	1	7	6	6	6	77.2858	171.23	97.5598	544.157	583.195	80.4965	65.1439	41.4728	429.135	593.433	793.176	139.793	305.163	288.798	227.855	184.155	107.154	312.603	849.857	234.788
583	332.697	332.691	332.703	219.643	216.048	222.726	270	3	6	6	6	6	6	8	8	7	8	8	6	6	5	6	6	38	8	8	8	8	7	2939.2	4643.22	5633.76	13057.3	9138.75	2802.27	5663.45	2049.71	2573.6	17081.3	19037.3	6566.85	10606.5	4294.87	3725.89	10775.7	9685.59	8563.7	11410.3	4406.68
584	333.059	333.04	333.07	335.762	326.622	341.703	251	2	6	6	6	6	5	8	8	7	8	8	6	6	5	6	6	38	6	8	8	8	6	382.188	209.173	455.287	19260.9	8195.62	2915.03	325.142	913.124	972.586	12995.8	14454.2	6633.93	15735.4	841.073	574.005	13183.1	9276.83	3392.78	12280.7	3584.96
585	333.149	333.14	333.157	78.362	76.078	79.618	78	0	0	4	3	2	2	0	4	3	4	5	0	2	0	1	1	13	0	5	4	2	5	152.702	273.465	432.925	239.008	255.299	95.6452	182.993	131.407	127.147	1556.96	745.174	197.248	387.686	363.176	878.232	641.402	549.144	436.097	466.661	515.758
586	334.003	333.992	334.015	288.718	287.068	292.503	133	0	4	5	4	3	1	4	5	2	5	2	4	5	1	3	3	20	2	7	5	6	3	123.372	330.294	175.988	873.376	950.381	222.259	295.198	421.705	259.785	983.985	796.427	521.767	350.465	778.365	673.905	529.363	387.857	423.117	374.347	773.493
587	334.024	334.016	334.038	250.065	243.842	252.905	195	2	5	4	6	6	5	4	7	6	8	8	2	5	5	6	5	37	3	5	8	8	6	526.248	269.793	727.098	1797.11	1643.54	686.622	676.4	205.213	270.824	1575.52	1395.58	487.984	923.795	277.62	216.251	919.355	1433.08	868.114	611.911	502.982
588	334.063	334.054	334.071	335.904	326.833	338.257	96	0	2	4	4	2	2	3	3	2	4	1	3	3	3	2	1	14	0	2	6	5	2	26.3916	16.6795	46.0449	1136.76	753.399	52.92	194.024	61.3042	75.4829	952.753	1108.61	351.893	1070.47	51.2377	32.0634	801.852	638.066	259.739	702.983	228.192
589	334.694	334.681	334.713	219.576	216.517	223.848	267	3	6	6	6	6	6	8	8	7	8	8	6	6	5	6	6	38	8	8	8	8	7	2245.29	3760.96	3895.86	9560.82	6499.4	2311.21	4299.85	2029.27	2008.77	13412	13529.4	4555.82	7633.35	2950.15	2870.02	8338.03	7120.75	6406.22	8598.51	3242.57
590	335.061	335.05	335.074	211.342	207.962	213.229	247	2	6	6	5	6	6	7	8	4	7	7	5	5	5	5	5	36	8	6	8	5	4	958.471	1369.8	4864.07	4300.1	1795.35	1447.55	2494.35	1516.27	3230.84	3020.78	2023.24	4789.55	2970.65	2530.97	2551.74	3159.55	3682.64	5128.62	2782.94	953.517
591	335.222	335.212	335.233	74.764	63.98	76.908	163	1	4	6	4	1	2	6	7	6	5	5	4	6	4	1	2	36	4	5	5	7	5	307.098	335.7	333.966	1246.52	938.339	188.867	384.075	365.503	437.665	3302.99	1762.04	445.509	431.355	1449.88	659.453	1173.53	755.15	1404.6	681.898	303.032
592	336.062	336.046	336.077	282.855	280.128	295.06	139	0	2	2	5	4	4	3	4	5	8	6	1	5	4	6	3	22	0	3	5	3	4	179.235	350.348	410.76	789.871	634.93	346.963	305.689	97.8995	89.1374	1107.41	562.194	487.585	584.272	442.507	377.866	1105.8	1220.17	1046.48	337.092	918.887
593	336.692	336.677	336.71	219.55	216.751	222.223	252	3	5	5	6	6	6	7	7	6	8	7	6	6	4	6	6	37	8	7	8	8	7	903.398	1363.51	1511.65	3781.26	2657.66	772.148	1491.09	713.47	814.713	4218.48	4874	1815.11	2642.94	1173.56	1235.83	2824.18	2423.2	2029.66	3312.31	1249.37
594	336.887	336.88	336.897	259.46	253.326	280.559	367	3	6	5	6	6	5	8	8	7	8	8	5	5	5	6	5	37	5	7	8	8	7	3436.01	4310.66	2043.22	4801.22	6307.6	5077.98	1227.44	3797.63	6720.96	10849.1	21695	2528.55	2529.39	870.339	1260.55	15248.3	4389.16	5334.64	13996	2913.47
595	337.044	337.028	337.057	271.153	256.745	281.674	218	3	2	2	3	4	6	2	3	5	4	8	2	4	2	5	6	28	1	2	6	5	7	928.147	842.345	2730.21	883.676	1468.66	133.131	406.639	80.9413	785.451	2558.38	7360.53	398.293	572.964	296.956	612.063	1277.97	1102.47	565.705	2196.96	675.754
596	337.199	337.183	337.211	78.137	75.237	80.273	192	2	3	6	5	6	5	4	8	7	8	7	4	5	5	5	4	30	5	7	6	7	5	245.28	933.199	1416.15	1435.01	1132.49	498.764	655.197	336.329	436.759	3641.57	4096.2	706.258	369.68	702.967	901.514	1545.95	1880.56	601.162	1006.14	827.982
597	338.022	338.008	338.031	244.027	240.553	246.969	133	0	2	2	3	2	5	5	1	6	6	6	3	2	1	2	4	23	2	2	4	5	6	359.993	211.262	362.588	1285.25	781.663	104.361	195.268	75.3097	53.1473	743.293	1184.03	270.341	433.646	117.69	112.277	641.251	1383.94	373.355	675.804	329.193
598	338.269	338.251	338.284	75.678	67.996	77.252	148	2	0	5	5	3	3	4	4	5	5	6	2	2	5	4	1	34	4	5	5	4	4	149.488	349.699	299.75	268.335	284.932	41.276	70.4473	39.1003	42.1006	971.407	1176.52	289.5	236.978	771.83	572.125	5185.58	15485.7	1465.2	95.887	1237.5
599	339.199	339.183	339.207	78.391	64.553	82.277	252	3	6	6	6	6	6	8	8	7	8	8	6	6	5	6	6	38	8	8	8	8	7	39868.1	104779	229223	174325	159376	40678.4	65675.2	28632.1	61875.2	373784	1.12973e+06	100666	106927	112114	144299	127832	224669	49843.9	174785	118527
600	339.199	339.196	339.208	137.897	122.147	150.514	422	3	6	6	6	6	6	8	8	7	7	8	6	6	5	6	6	37	8	8	8	8	7	6627.3	1473.89	5603.86	8121.67	11526.6	8385.58	7439.72	5444.86	4999.2	7115.94	8482.99	5403.99	9684.83	7650.74	4750.78	5830.64	7043.36	7480.45	4524.87	9532.77
601	340.043	340.033	340.052	235.758	232.649	250.036	87	0	2	2	3	2	2	5	6	3	3	0	3	3	0	0	1	15	0	3	3	4	3	116.48	79.3247	222.94	567.692	372.698	49.8242	79.5458	77.1061	207.771	667.657	2449.32	126.058	101.257	106.816	135.68	422.775	371.201	184.441	1078.58	114.008
602	340.203	340.191	340.21	138.277	127.931	142.744	179	1	5	4	5	5	6	4	4	3	4	4	6	6	3	3	4	24	4	5	3	6	5	877.691	281.048	939.174	1469.69	1858.56	1419.11	1245.84	1064.19	922.588	2222	1314.37	658.717	1534.97	780.738	754.752	1040.3	1136.92	1265.15	808.633	1455.56
603	340.203	340.195	340.214	78.4585	66.968	80.332	220	3	6	6	6	6	6	8	8	7	8	8	6	6	5	6	6	38	8	8	8	8	7	3765.47	9690.99	21963.8	18707.6	18357.1	4193.07	6873.92	3188.87	6282.51	39519	129640	10053.2	10270.3	10333.8	13289.8	14740.3	24508.1	6360.97	16952.1	10540.6
604	340.284	340.263	340.296	75.444	72.796	77.252	125	1	0	5	5	6	3	3	2	2	4	5	2	2	4	3	3	27	3	2	4	3	3	140.595	869.635	374.475	328.161	358.824	101.144	146.709	152.816	158.278	716.179	625.858	291.109	222.401	701.026	438.62	2826.83	8579.72	1144.43	127.342	822.193
605	340.984	340.969	340.998	334	332.042	338.258	98	0	2	3	4	5	2	0	0	4	5	1	0	3	5	4	3	21	0	2	3	2	1	102.5	89.2474	124.937	750.516	433.51	494.329	307.867	290.313	266.631	1389.99	329.58	1164.15	1129.33	405.27	211.142	1083.4	999.727	900.159	292.654	452.69
606	341.006	340.992	341.016	214.93	212.968	216.911	218	3	2	5	4	5	6	8	6	7	8	8	5	5	4	6	6	38	5	7	7	8	6	702.314	1679.03	1164.86	722.039	515.106	86.7008	172.349	175.49	400.117	2003.94	1638.5	377.98	431.025	933.869	1032.95	512.687	933.02	690.567	2148.06	267.079
607	341.109	341.093	341.12	291.8	278.168	297.913	295	3	6	5	6	5	6	7	8	6	8	8	6	5	5	6	6	38	8	5	8	8	7	897.599	811.054	1623	1715.13	1761.3	1309.83	1338.23	676.463	1175.2	2187.9	4061.11	976.757	2242.53	513.11	403.299	1855.43	2725.65	1702.29	1925.01	450.175
608	341.109	341.104	341.122	317.15	311.642	321.889	286	3	6	6	6	6	6	8	8	7	8	8	6	6	5	6	6	38	8	8	8	8	7	5387.54	2705.11	4043.82	8941.31	5208.72	4759.56	3595.1	1483.45	2394.15	6185.26	8429.02	4847.81	8082.99	3238.11	2502.02	10810.2	11049.8	7301.4	2825.61	2308.31
609	341.147	341.125	341.154	268.532	265.673	271.262	107	0	0	3	5	5	4	0	0	6	6	6	0	1	4	4	5	28	0	2	1	3	4	100.682	92.5351	200.565	420.83	166.253	202.019	173.837	118.849	162.02	558.217	150.547	1098.88	1030.12	205.56	243.983	1227.79	791.164	740.347	200.901	874.237
610	341.198	341.174	341.208	78.372	72.863	80.332	247	3	6	6	6	6	6	8	8	7	8	8	6	6	5	6	6	38	8	8	8	8	7	1223.62	2081.01	5211.05	5113.82	5013.19	1367.6	1312.12	557.708	1843.43	9932.66	26145.4	2422.18	2668.28	2288.81	2765.77	3983.92	6316.84	1428.39	3741.93	1039.94
611	341.269	341.262	341.294	71.185	69.323	75.879	125	1	4	3	5	2	3	4	6	3	4	4	3	2	2	3	3	15	3	4	3	3	4	506.355	965.717	664.691	9723.53	6847.6	311.852	220.662	311.891	344.723	4375.96	4612.05	285.402	336.313	524.694	344.733	8861.15	5054.32	484.603	374.422	283.734
612	342.201	342.19	342.216	78.282	75.975	79.899	120	2	2	5	5	5	4	1	5	4	3	6	2	4	3	4	4	15	2	5	5	5	3	250.943	284.373	664.615	401.221	498.714	220.316	249.934	214.249	172.718	863.771	3020.4	278.846	346.374	365.644	355.139	758.734	785.468	331.894	355.616	260.736
613	343.004	342.994	343.02	214.936	212.637	216.755	127	2	1	3	4	0	3	5	4	5	7	4	0	2	1	3	4	34	1	3	4	7	4	352.478	460.78	372.156	284.255	208.317	76.3586	82.4984	144.621	161.219	779.953	653.617	169.249	303.058	363.466	427.186	209.34	389.28	275.548	751.275	139.971
614	345.011	344.99	345.022	302.195	294.135	305.832	119	0	5	3	5	5	2	4	3	2	2	3	4	4	3	3	3	16	4	4	2	2	2	86.7012	258.178	132.824	508.047	705.625	1423.82	1814.47	828.729	1020.88	956.286	601.713	1452.73	751.44	670.72	644.301	1410.05	1049.55	1217.04	449.131	747.495
615	345.243	345.235	345.255	73.174	67.917	75.167	119	0	1	4	3	0	0	6	6	4	3	2	2	5	4	1	0	29	1	5	6	6	3	179.003	261.706	349.316	701.793	594.504	174.872	133.868	187.654	436.504	2953.91	1752.43	333.522	275.849	1371.6	688.944	1086.74	396.173	914.089	557.902	224.414
616	346.055	346.052	346.071	308.857	298.144	314.05	302	3	6	6	6	6	6	8	8	7	8	8	6	6	5	6	6	38	8	8	8	8	7	11452.6	9434.7	6530.96	738498	846755	253677	490867	260407	105326	903767	258803	288121	855320	253739	177194	423276	239254	243049	57684.6	381331
617	347.042	347.037	347.069	306.315	302.206	322.657	283	1	6	6	6	5	6	8	7	7	8	6	6	6	5	6	6	38	8	8	8	8	7	2320.63	1444.86	667.379	110418	60567.1	29933.4	60131.2	16566.5	42235.9	143252	302473	12996.9	65486.3	23473.2	25170.3	5001.05	22789.9	21743.9	153832	25881.5
618	347.259	347.249	347.279	72.7425	67.55	74.666	132	0	3	3	5	2	1	6	7	5	3	3	4	6	5	2	1	26	3	7	7	7	4	297.269	229.323	228.935	468.017	636.705	214.285	144.896	193.42	633.442	4615.44	1836.9	341.565	603.746	7587.53	4300.73	1948.34	987.834	1308.52	454.532	754.045
619	348.046	348.035	348.067	306.415	302.116	315.591	260	0	5	6	5	5	3	7	6	6	7	5	6	4	4	5	4	33	6	7	7	6	6	355.074	398.645	301.19	9289.04	11249.4	2516.06	4124.95	1639.93	3004.36	11845	17884	2052	4917.33	1742.66	450.945	3408.48	2236.45	1776.52	9412.58	2108.16
620	348.263	348.251	348.273	72.51	71.333	74.468	75	0	0	3	1	0	0	4	4	4	1	2	1	2	4	0	0	23	0	4	4	4	3	72.0158	50.7672	45.7129	51.8263	167.694	20.4178	30.2249	107.165	135.017	763.599	243.085	121.288	69.9022	1115.15	710.28	242.05	41.002	302.065	124.191	109.131
621	349.045	349.033	349.06	304.232	301.297	309.867	85	0	2	2	0	0	2	6	6	1	4	2	3	2	1	2	1	14	2	3	3	4	1	172.745	220.187	278.102	945.535	1348.81	340.204	606.261	264.311	558.867	1291.4	2252.3	298.599	568.692	266.225	336.05	484.402	402.293	446.501	1210.85	170.555
622	350.103	350.084	350.114	323.729	316.796	324.851	122	0	2	3	4	0	1	5	7	6	3	2	4	3	2	1	0	24	0	6	8	5	0	76.0694	43.7352	35.6156	384.592	333.075	56.5412	57.0983	25.6944	51.0805	3436.2	4002.14	98.7831	209.085	184.473	126.527	608.116	837.879	241.463	3846.14	68.1522
623	350.091	350.081	350.105	171.202	164.682	176.833	125	0	0	1	2	0	5	2	4	2	2	6	0	1	2	3	2	31	0	4	4	3	5	253.52	72.8821	230.678	68.3149	65.6032	33.105	7.88917	57.1801	60.8896	548.849	409.655	64.1591	74.2936	34.6218	194.823	1854.13	315.357	61.8504	2815.56	228.685
624	351.035	351.024	351.042	211.671	206.667	214.139	260	3	6	6	5	6	6	7	6	4	7	7	5	5	4	4	6	32	8	8	6	6	4	1429.17	1759.06	3346.16	1596.78	1282.93	1297.36	1677.99	853.088	3023.53	1270.47	951.403	2745.53	1605.14	2985.17	2970.91	2227.33	1534.1	2740.16	750.808	1104.71
625	351.045	351.031	351.058	74.5205	72.355	76.908	106	2	3	3	1	5	3	2	6	5	2	4	2	3	3	2	2	16	2	6	6	5	5	324.602	583.553	1129.57	200.463	217.077	220.102	445.067	490.001	472.652	366.332	198.48	525.036	442.838	375.27	426.709	229.944	293.691	397.178	502.348	421.803
626	351.217	351.204	351.224	75.864	74.022	78.91	92	0	2	2	4	2	2	4	5	3	0	7	3	3	1	0	3	20	1	3	4	3	4	292.652	530.596	881.228	850.946	511.698	228.072	396.988	309.801	431.257	1095.97	1226.79	313.52	234.967	543.483	662.042	705.49	256.813	346.512	482.747	241.975
627	351.29	351.276	351.305	71.362	67.444	75.141	79	1	1	6	4	1	0	1	3	1	1	2	0	3	4	2	0	21	0	3	3	4	1	255.932	293.724	553.125	419.346	293.248	97.0884	38.607	41.3657	109.129	730.171	363.436	276.27	754.592	2624.47	2199.2	1447.05	676.743	1454.35	104.511	256.946
628	353.212	353.197	353.227	78.298	75.975	80.624	237	3	6	6	6	6	6	7	8	7	8	8	6	6	5	6	6	38	7	8	8	8	7	1197.43	4545.97	4917.07	4442.21	4556.21	1177.28	2161.49	1121.7	2274.28	12503.1	22423.5	2375.77	1939.31	3322.7	4306.96	5613.62	7386.16	1643.85	3303.1	5591.68
629	354.072	354.064	354.087	282.654	280.032	290.475	281	3	6	6	6	6	6	8	8	7	8	8	6	6	5	6	6	38	8	8	8	8	7	11631	7710.12	7779.63	8346.75	9254.68	4244.93	3411.12	2391.89	2341.59	23492.3	22041	6763.92	7558.47	9179.92	7584.94	6547.8	9004.97	7934.39	14942.6	10776
630	354.214	354.194	354.228	78.3695	75.975	80.332	192	2	4	6	5	6	5	6	8	5	7	8	5	5	4	5	5	31	3	7	6	8	6	284.001	743.216	935.176	686.758	880.554	248.691	304.011	258.39	333.088	1447.04	3258.94	376.4	363.078	536.184	630.788	892.743	1088.94	303.222	417.089	589.549
631	355.074	355.062	355.085	282.626	280.032	287.656	159	1	1	5	6	2	5	5	5	6	6	6	2	6	2	6	3	29	0	6	7	4	5	495.173	532.303	395.973	513.173	714.189	227.153	224.386	199.555	173.71	1541.48	1299.15	519.173	536.726	505.719	499.397	412.171	535.604	551.263	935	760.739
632	355.157	355.144	355.169	67.76	66.311	75.11	143	1	6	5	5	6	6	4	4	6	5	5	3	2	3	3	4	23	0	5	7	3	4	439.184	528.136	973.055	1634.42	867.807	537.604	259.442	369.219	907.191	640.558	594.929	351.983	478.159	401.315	472.446	1319.96	511.674	867.477	880.409	266.071
633	355.318	355.298	355.328	74.407	68.581	76.462	69	1	1	5	4	3	3	1	1	1	3	5	0	2	4	2	3	9	3	2	1	3	1	212.847	646.08	306.433	350.785	891.815	112.143	184.584	117.649	234.861	906.503	416.503	264.432	274.589	384.31	337.839	818.55	1297.05	323.509	165.255	391.317
634	356.208	356.195	356.22	141.757	128.969	148.484	183	0	0	2	4	1	4	3	3	4	3	8	0	0	2	2	3	36	3	3	5	4	6	166.664	199.694	73.4327	37.5968	49.0572	28.924	5.60245	85.833	158.022	202.934	1071.42	57.0306	53.7038	50.5963	803.258	1160.32	648.623	77.0309	860.963	180.712
635	356.208	356.192	356.221	78.96	77.116	92.031	113	1	0	2	1	1	3	2	4	4	4	8	0	0	1	3	3	28	3	2	4	2	4	647.925	1418.75	376.596	175.45	197.559	102.583	102.408	71.1596	137.812	300.169	1559.04	77.3066	85.47	221.526	738.066	3897.03	584.712	98.412	629.08	190.503
636	357.279	357.258	357.287	66.301	64.713	76.938	80	0	1	2	4	0	3	3	4	6	3	4	0	2	0	0	2	17	1	3	3	7	3	64.833	128.21	178.768	161.176	251.959	54.7926	34.1812	46.5902	200.417	589.489	359.009	113.059	396.602	301.362	225.215	792.312	554.109	237.555	1243.05	207.241
637	358.018	357.995	358.025	207.127	204.532	218.029	161	1	5	3	3	2	1	1	4	2	2	3	2	4	4	2	2	25	2	3	5	3	2	225.089	452.479	231.046	5045.13	1770.26	1518.26	752.624	777.268	350.405	12321.8	539.835	568.46	427.159	153.928	179.146	821.548	1640.26	1993.15	160.917	149.792
638	359.119	359.097	359.127	292.904	290.131	298.33	193	2	5	6	6	5	5	4	7	7	7	6	3	5	5	5	5	36	3	5	7	7	5	64.5171	669.307	2495.58	2061.02	1398.63	364.557	807.687	164.169	370.194	5483.09	2062.87	878.786	1267.31	488.604	362.662	2630.47	4775.3	1021.11	1491.34	518.544
639	359.295	359.285	359.302	65.7865	64.428	66.911	48	0	0	1	0	0	3	3	4	3	1	3	0	1	0	0	3	7	0	2	3	6	2	18.3399	73.0875	67.2776	91.2314	123.482	27.9336	36.2354	71.3032	100.353	126.721	226.55	89.6641	241.931	134.006	144.623	106.145	26.7313	217.17	487.657	162.708
640	359.99	359.979	360	251.034	247.446	254.302	125	3	4	3	5	4	4	4	1	5	5	7	5	2	3	2	5	19	3	2	3	4	4	229.77	429.681	317.814	674.935	501.527	327.002	368.697	199.955	223.333	339.057	449.269	407.783	448.749	153.475	97.6011	504.653	704.789	540.854	516.264	466.238
641	360.073	360.064	360.088	308.933	307.252	314.853	107	0	5	4	4	5	2	3	3	0	3	2	4	3	3	3	2	13	6	3	2	0	2	121.017	110.436	85.8945	1647.88	2320.08	1126.83	1386.71	1258.6	480.972	1079.14	425.439	629.789	417.509	785.386	822.9	1590.45	1261.79	559.767	73.928	739.281
642	361.074	361.056	361.084	309.167	306.85	314.064	229	2	6	6	5	5	3	8	6	6	7	5	6	5	5	5	5	37	8	7	5	7	4	599.283	691.72	352.94	16150.2	23204.1	15805	13900.2	15905.1	4335.05	10066	2808.19	6534.27	7331.27	8447.64	7554.68	12807.9	10840.5	5191.29	93.6535	9188.77
643	361.078	361.071	361.088	141.682	127.482	147.297	200	0	6	5	4	5	2	5	3	3	4	1	6	5	4	4	4	18	6	5	4	4	3	31.8943	25.1517	51.2768	1111.39	3010.41	4894.48	1294.25	3738.06	3154.22	3580.49	79.1495	1779.98	2456.52	4652.16	860.356	158.661	1626.31	1229.11	40.3393	2436.99
644	362.05	362.042	362.057	321.474	314.321	328.473	266	3	6	6	6	6	5	8	7	7	7	7	6	6	5	6	5	38	8	7	7	7	6	3396.19	2390.71	916.867	111832	59087.8	23673.3	31266.8	7207.11	9073.34	58264.4	51788.6	18222.1	69087.6	12518.7	5315.74	49965.8	59596.5	28833.1	18384.8	13309.5
645	363.05	363.033	363.063	321.034	316.215	326.396	200	0	4	4	5	4	3	7	6	4	6	4	6	4	3	4	3	25	3	6	6	6	3	482.497	465.211	291.609	8879.8	5666.92	1975.62	2521.64	698.689	850.015	8562.25	5632.27	1286.51	5872.05	1006.05	658.54	4466.77	4991.44	2626.36	1745.51	1466.28
646	363.253	363.245	363.273	74.453	72.811	76.338	96	0	2	3	3	0	0	3	6	2	2	2	3	2	0	0	0	27	2	3	6	5	3	118.709	267.985	303.07	655.584	724.223	223.764	261.148	163.776	330.352	921.381	406.04	270.396	210.57	799.064	691.71	477.718	397.909	345.467	253.326	294.13
647	363.924	363.912	363.94	255.076	252.678	259.724	81	0	2	1	2	1	1	4	3	1	2	2	5	2	2	1	1	19	2	5	4	3	1	204.401	112.636	174.431	644.475	511.058	322.856	280.769	34.1494	139.247	375.367	914.689	271.773	219.9	97.911	112.707	317.527	312.63	433.332	1125.48	242.592
648	364.015	364.008	364.024	250.916	238.229	253.191	57	1	5	0	2	3	1	2	1	0	2	4	4	1	2	2	1	7	4	4	0	1	1	199.949	210.371	429.54	357.765	380.357	733.059	383.186	234.638	200.635	176.422	202.747	213.598	256.547	95.074	75.6307	343.786	336.406	311.863	44.7477	216.596
649	364.878	364.869	364.898	240.891	235.439	248.777	128	2	5	5	5	6	5	4	5	1	2	4	3	3	3	3	3	19	7	6	3	4	2	429.534	673.347	827.168	982.935	799.737	657.002	755.586	889.894	543.568	728.414	642.79	455.212	251.908	887.287	749.792	984.06	625.781	383.752	448.554	509.967
650	365.135	365.123	365.148	265.277	260.351	268.055	223	3	5	3	5	6	6	5	8	7	8	8	3	6	5	5	6	33	2	5	6	7	7	427.347	937.037	384.396	3178.42	703.565	996.553	388.805	654.699	940.648	3004.21	710.933	380.742	818.964	134.462	170.142	1717.17	357.627	1357.55	1584.04	620.338
651	365.342	365.33	365.352	65.0145	63.778	65.922	88	0	2	6	6	1	1	2	4	3	4	4	2	3	3	2	1	14	2	5	2	3	3	89.8403	666.413	252.44	217.978	292.272	140.448	43.7299	261.056	185.629	683.015	346.301	354.49	424.795	694.101	472.458	364.191	605.616	583.838	345.93	360.159
652	367.229	367.215	367.245	78.1345	75.468	80.332	218	2	6	6	6	6	6	4	8	5	8	7	5	6	5	6	6	36	5	8	7	7	7	328.588	1149.64	1269.96	1509.23	1999.06	379.035	675.393	267.901	615.92	3060	6042.7	662.653	634.025	949.282	1120.91	1553.29	2281.8	684.125	979.692	2704.6
653	368.059	368.041	368.068	327.37	318.936	329.131	145	0	2	2	2	0	1	7	7	6	1	2	5	3	1	1	0	34	3	5	7	6	2	53.066	118.446	260.813	1541.99	3067.53	215.758	192.836	331.852	692.072	5833.08	15452.5	48.5973	282.117	101.926	52.5473	160.387	487.352	102.175	10256.1	53.8077
654	368.237	368.22	368.245	77.7475	75.357	79.585	88	1	2	2	4	1	2	1	6	5	4	5	1	2	1	3	1	17	0	4	3	3	3	214.232	512.959	403.653	301.633	486.647	171.861	247.53	75.4166	187.303	389.086	7778.12	226.844	118.816	234.767	317.506	1151.79	556.352	198.697	371.351	454.953
655	368.316	368.301	368.328	74.779	73.007	76.563	65	2	0	2	5	4	4	0	1	0	2	4	0	0	3	3	1	11	1	2	2	2	3	249.071	965.384	448.47	217.584	207.774	130.152	186.068	151.094	290.702	1002.73	384.214	214.668	145.84	396.698	334.078	1117.79	3264.91	535.209	115.247	598.132
656	369.021	369.005	369.032	304.442	302.881	313.901	147	0	5	4	3	4	3	4	6	3	4	3	5	4	2	3	4	22	5	4	4	4	4	43.8049	150.09	103.074	1574.01	2379.2	829.233	1159.42	209.844	1062.49	1648.48	2627.18	445.234	419.59	355.278	521.977	408.285	453.685	715.77	1738.02	223.288
657	370.224	370.214	370.236	138.358	131.76	145.548	48	0	0	1	1	0	1	0	1	1	1	6	0	0	0	0	0	9	1	2	3	2	2	103.342	43.1626	34.7607	79.7972	72.4432	109.959	103.967	66.7172	67.0998	114.649	571.767	32.833	66.1137	59.1112	298.581	384.769	40.6144	65.492	262.033	122.487
658	371.61	371.591	371.622	190.537	187.189	197.339	145	3	3	1	5	2	6	2	4	2	4	5	2	1	4	3	5	32	1	2	2	4	6	804.654	673.441	344.418	330.487	417.87	36.8285	79.1216	39.8037	268.914	62.045	3.29019	58.1415	107.352	134.193	258.899	338.034	815.225	355.605	28.3981	594.556
659	372.075	372.063	372.089	285.762	284.059	288.964	73	0	0	2	1	0	1	6	3	4	2	1	3	2	1	0	0	14	0	1	5	4	2	100.426	59.1133	45.6181	159.522	112.542	59.5919	84.1155	58.2452	108.935	1627.09	2707.04	121.355	95.5738	52.7924	131.723	113.546	149.01	85.0001	1764.66	46.167
660	373.064	373.048	373.075	270.406	268.735	273.076	71	0	0	1	1	0	1	6	4	5	1	0	2	2	0	0	0	18	0	1	6	3	2	39.6602	42.9681	61.4008	136.902	192.128	44.1713	79.7169	55.225	106.91	294.135	2382.78	71.732	78.9602	69.513	28.3531	48.9943	88.1822	85.5897	581.481	37.492
661	373.608	373.601	373.625	190.482	186.536	197.339	198	3	4	5	6	4	6	4	5	4	7	8	5	3	5	5	6	38	5	5	5	7	7	3805.22	4211.25	668.783	1587.5	1841.78	129.337	223.126	147.697	1232.6	264.975	238.115	182.346	401.8	469.038	1453.65	1646.6	4059.84	2147.04	251.359	2843.66
662	374.244	374.231	374.265	64.145	62.571	66.133	237	3	5	6	6	6	6	7	8	7	8	8	4	6	4	6	4	30	6	7	6	8	5	1060.21	1939.65	1823.22	1608.09	876.967	896.61	232.942	621.43	1153.97	1756.04	1090.78	844.278	2943.99	4082.78	1674.23	3210.23	497.514	1881.21	2109.75	246.766
663	374.907	374.896	374.922	242.593	236.457	250.391	263	3	6	6	6	6	6	7	8	7	8	6	6	6	5	6	5	36	7	8	6	7	6	1018.72	1899.96	2325.24	3286.8	2880.07	1662.12	2060.85	1354	1386.12	2714.43	2867.22	1344.35	1407.57	1281.54	1144.56	3225.5	1330.05	1634.19	1455.55	1336.78
664	375.247	375.232	375.257	64.202	62.571	66.066	69	1	1	2	1	3	4	1	2	2	4	1	0	2	1	2	2	11	2	4	2	8	2	256.162	365.682	436.595	398.902	344.588	317.095	110.863	225.967	321.388	352.805	367.104	274.551	548.812	716.624	441.191	619.304	172.828	548.213	451.768	276.507
665	375.606	375.589	375.613	190.481	186.536	197.015	199	3	5	5	6	6	6	5	6	5	7	8	5	4	5	5	6	38	5	5	4	7	7	5725.32	6777.7	2041.73	2322.74	2992.2	99.7627	327.943	163.227	1723.35	300.614	299.781	380.18	735.564	710.056	1956.4	2610.92	6250.35	3171.74	645.115	4166.31
666	377.086	377.074	377.098	291.147	278.664	297.639	304	3	6	6	5	6	6	7	8	6	7	8	6	6	4	5	6	38	8	8	8	8	7	6028.31	2755.8	2738.96	1668.78	2813.77	3787.83	1885.29	4211.25	2298.56	938.564	3344.55	2378.05	1895.5	2183.36	1654.56	3094.54	2651.93	3162.26	920.94	4016.23
667	377.604	377.593	377.616	190.454	186.804	197.015	185	3	4	3	6	4	6	3	5	5	6	8	5	4	5	5	6	38	5	5	3	7	6	2858.47	3565.05	1425.3	1456.84	1540.37	54.0582	255.439	119.183	1071.42	191.428	0	197.328	519.606	497.27	1172.21	1273.94	3740.77	1691.87	285.822	2177.7
668	377.993	377.98	378.002	238.667	236.45	242.229	76	0	2	2	3	0	2	3	1	2	4	1	3	2	1	2	3	12	0	2	3	3	5	122.055	50.9839	57.4633	768.736	488.242	15.6461	15.6661	17.7489	28.1805	866.589	1099.18	100.253	297.8	77.7557	32.3432	483.408	575.603	227.449	509.31	88.6967
669	379.083	379.067	379.093	291.583	287.755	297.913	157	2	6	5	4	4	4	2	5	2	6	6	2	4	1	4	5	25	6	6	4	6	4	1392.6	1053.02	848.813	623.602	835.801	1224.67	570.313	1222.26	575.234	343.073	810.79	955.479	526.636	636.643	513.786	1002.23	856.443	877.309	315.294	785.328
670	379.159	379.148	379.173	67.898	65.555	68.734	124	2	3	2	4	1	6	6	6	5	3	6	3	4	3	0	4	26	1	4	4	5	6	535.22	571.786	1336.08	1637.6	965.76	380.962	285.437	282.488	477.733	383.887	602.207	338.453	415.94	490.617	441.8	909.523	284.192	1198.92	622.588	346.453
671	379.32	379.307	379.334	70.642	66.666	75.845	103	0	0	5	4	0	1	6	4	4	3	2	4	3	3	1	1	12	4	4	3	5	1	234.624	293.612	249.017	543.466	533.807	144.071	85.3701	100.446	243.188	3051.29	4464.05	395.583	751.088	1133.19	801.947	1455.96	950.487	1814.51	372.88	246.88
672	379.603	379.589	379.618	190.206	187.189	196.225	100	1	1	0	3	3	6	1	3	1	3	6	2	0	4	3	2	27	1	0	1	4	4	476.524	609.274	218.961	169.12	260.873	28.3114	39.2795	25.6043	114.853	54.6988	1.23382	59.011	82.2918	78.8885	190.709	133.584	763.72	381.5	54.5026	391.145
673	381.174	381.161	381.193	67.292	66.044	77.566	113	2	4	2	4	3	5	3	5	1	4	6	4	2	3	1	3	22	0	5	2	3	6	663.3	445.789	823.997	2193.35	830.88	392.918	205.872	283.934	572.559	432.869	591.599	390.979	589.624	619.038	454.544	1146.92	383.77	910.767	880.604	286.271
674	381.239	381.216	381.248	77.943	74.227	80.023	171	2	3	4	5	6	4	4	6	5	8	7	4	5	5	5	5	27	3	6	6	6	5	312.836	871.512	1391.62	1320.14	1470.93	294.798	420.294	350.928	583.994	3304.24	5256.64	533.922	442.324	903.639	803.941	1308.75	2057.93	383.974	1080.65	729.819
675	381.336	381.325	381.353	74.245	65.333	76.524	149	0	2	5	4	3	2	6	7	5	5	5	4	4	2	3	3	27	6	7	4	4	4	426.674	891.199	690.133	590.592	512.342	290.072	375.107	527.722	616.887	6720.28	11303.7	591.415	418.973	1390.52	1098.17	1902.69	2864.97	1750.59	610.757	728.45
676	382.103	382.09	382.12	210.045	206.021	213.594	115	0	1	2	1	0	2	6	2	2	2	2	4	3	1	1	1	16	1	4	6	5	5	180.461	58.7581	177.981	503.782	789.309	73.9861	155.906	92.0421	126.682	1352.83	5850.75	210.231	199.095	183.681	122.534	197.95	465.044	234.994	2305.47	71.8742
677	382.224	382.211	382.245	78.422	74.943	87.75	161	3	0	2	5	3	5	2	6	6	6	7	0	3	2	5	4	37	3	5	7	6	7	5962.24	10316.6	3013.92	238.205	355.465	76.2508	159.527	100.374	282.903	1127.77	9806.82	94.9069	124.454	270.737	2155.51	13322.8	1642.84	142.034	694.994	374.016
678	382.223	382.213	382.233	138.984	128.627	146.11	244	3	0	2	3	1	4	2	3	4	4	8	0	1	3	1	3	35	3	3	5	4	6	3560.34	575.352	229.883	37.6411	15.1564	20.3808	18.8643	97.494	153.519	472.517	1252.22	33.0511	13.7831	167.54	859.332	2159.65	1282.05	76.9787	1054.15	273.891
679	382.338	382.322	382.347	74.452	66.611	76.868	93	1	0	3	5	1	2	1	6	2	5	4	3	2	3	3	2	19	3	4	3	2	3	185.224	540.679	206.642	286.028	347.575	197.898	203.965	220.494	370.837	2667.62	2295.73	325.996	206.945	272.622	472.535	640.129	1500.62	443.001	225.717	384.935
680	383.119	383.106	383.135	317.36	311.642	320.239	249	3	6	6	6	6	5	7	8	6	7	8	6	6	5	6	6	38	8	6	7	6	5	3714.99	1903.32	1289.05	5422.3	1923.36	2949.07	1111.25	529.415	755.339	2119.13	6139.3	1239.3	4661.99	1878.57	627.546	7667.56	8150.69	1939.54	537.785	1021.57
681	383.114	383.103	383.13	290.057	286.85	295.148	214	2	5	5	6	5	6	7	7	6	7	6	6	5	3	5	5	34	4	7	7	6	7	783.188	333.305	340.995	3640.7	3587.47	589.171	458.585	337.682	834.765	1209.35	2994.29	638.904	579.566	437.409	312.795	1093.11	895.24	499.164	769.649	849.304
682	383.188	383.175	383.203	66.659	64.428	77.656	125	2	5	4	4	4	5	4	4	3	4	4	4	5	3	4	4	18	0	5	5	4	4	424.83	496.15	842.756	1005.06	625.366	570.327	385.76	258.381	689.638	807.785	561.907	580.501	604.34	476.159	599.232	1408.69	579.489	699.178	1081.54	333.881
683	383.227	383.217	383.242	78.6935	76.828	87.406	80	2	0	1	1	1	1	1	2	3	3	8	0	0	1	1	2	20	2	2	4	2	4	941.673	1740.97	556.062	197.116	318.483	100.85	132.388	71.8867	109.581	1056.45	1446.85	138.247	156.691	184.231	544.161	2442.47	742.22	161.711	370.991	128.213
684	383.351	383.336	383.365	74.158	67.218	76.524	131	2	0	6	5	6	4	2	7	2	5	5	4	4	4	6	4	25	5	4	4	3	4	228.532	302.379	557.123	534.878	632.488	260.868	233.848	135.218	425.564	1665.43	662.175	711.604	224.6	1218.17	1547.14	1164.34	2380.59	454.704	209.4	398.768
685	384.032	384.018	384.048	321.097	317.974	323.42	148	0	4	4	5	5	2	3	4	3	3	4	3	4	3	4	2	17	5	5	3	5	3	102.143	217.523	175.562	3838.43	2383.44	2015.77	1547.11	506.934	499.12	1406.71	1251.89	537.014	1351.79	689.754	305.888	2223.49	2534.87	779.599	502.643	568.376
686	384.238	384.224	384.252	138.848	112.431	151.786	415	2	1	4	5	3	6	3	5	6	7	8	0	2	3	3	6	38	5	6	7	5	7	1325.38	2676.92	173.371	65.6962	82.8112	48.336	58.5058	233.836	314.823	2812.26	21306.8	56.0549	61.9372	401.142	4879.06	8689.78	3240.91	120.826	5799.74	895.638
687	384.239	384.224	384.25	78.396	75.783	96.318	193	3	0	4	5	3	6	2	6	6	6	8	0	4	3	3	6	38	5	6	7	5	7	5976.91	20881.1	1145.31	88.8713	245.375	36.6793	110.69	163.44	300.075	2909.99	148352	82.5706	58.7393	482.404	9996.02	51313.3	3305.48	202.704	5893.81	612.493
688	384.718	384.702	384.728	231.119	226.519	233.503	138	2	6	5	3	6	3	5	2	4	5	5	3	4	3	3	5	25	5	4	2	4	5	568.639	784.064	865.573	799.584	776.596	495.41	857.275	717.948	604.219	959.983	867.779	684.896	733.188	732.286	463.524	920.86	671.761	707.145	782.281	520.8
689	384.935	384.906	384.94	247.115	240.632	251.038	312	3	6	6	6	6	6	8	8	7	8	8	6	6	5	6	6	38	8	8	8	8	7	6523.89	6015.62	12287.2	30918.7	25906.7	6549.6	10934.2	1923	4078.88	22923.1	27423.1	8926.06	18111.2	2535.31	1800.19	18120.3	19586.1	14986.8	17431.5	5764.32
690	385.242	385.228	385.253	139.154	127.629	145.227	242	1	0	3	3	1	3	2	4	5	4	8	0	2	3	2	2	37	3	3	6	5	6	171.042	370.077	54.7556	62.3591	57.5371	47.9865	34.943	88.3995	96.2779	531.555	3672.39	63.5805	48.6386	131.39	1050.04	1440.23	610.498	137.449	1083.06	224.697
691	385.242	385.232	385.253	78.5965	74.809	89.999	134	2	0	3	3	1	3	2	5	5	5	8	0	1	1	2	3	32	3	3	6	4	6	707.244	2595.67	261.912	249.326	316.892	84.7602	124.194	108.481	175.397	734.874	18532.9	128.358	156.179	218.678	1256.96	7454.32	777.762	255.987	914.693	288.582
692	385.938	385.923	385.955	247.202	240.785	250.468	120	1	5	3	4	3	2	6	4	4	3	4	3	1	2	1	4	20	5	6	4	4	5	461.862	740.19	931.525	1516.69	903.566	344.195	618.265	362.376	443.537	930.047	1255.36	649.16	759.255	527.226	373.612	880.508	910.648	851.774	762.081	946.269
693	386.007	385.992	386.021	247.45	238.011	250.722	153	2	5	5	6	4	4	4	5	5	5	7	3	2	4	3	5	31	4	3	3	7	6	544	492.141	391.593	1342.81	1548.22	428.886	513.675	193.227	339.392	676.744	752.324	409.646	468.601	261.668	131.019	1129.77	2473.14	1066.4	526.671	696.144
694	386.033	386.018	386.043	273.387	269.256	289.385	256	3	5	6	6	6	5	8	5	7	8	7	5	3	4	4	6	31	7	7	6	8	6	1904.01	2347.48	2262.78	6609.58	4051.14	1834	2393.36	85.0199	715.46	12915.4	1766.7	3902.56	10476.5	527.96	1234.85	6364.45	3895.63	3458.65	3521.7	3639.45
695	386.25	386.237	386.263	79.353	76.977	89.388	69	1	0	1	1	0	2	1	2	1	3	6	0	0	1	0	1	22	0	2	3	2	4	284.871	888.636	259.406	154.129	230.375	31.8206	96.9125	32.9428	56.344	428.358	4539.73	80.4048	66.401	134.537	512.843	2034.59	396.572	177.117	475.472	135.034
696	386.717	386.708	386.737	231.244	228.312	233.873	132	2	6	5	4	4	4	5	2	3	5	7	2	3	4	2	4	24	4	4	4	3	6	700.33	806.495	1325.27	687.975	733.908	520.426	892.004	776.176	713.037	865.442	874.46	576.211	744.375	649.255	399.867	944.811	679.471	931.457	817.009	491.006
697	387.114	387.096	387.128	291.969	289.488	297.241	166	1	3	3	5	3	5	4	3	5	4	6	4	3	2	4	5	28	2	4	5	6	3	155.704	225.949	522.223	741.086	672.693	297.538	491.851	145.993	258.855	833.468	1675.14	347.548	734.724	182.898	106.409	909.604	791.834	608.569	808.718	193.904
698	387.117	387.099	387.127	333.704	331.774	334.594	77	0	0	2	2	1	6	0	1	2	6	3	0	2	1	5	5	13	0	2	1	3	3	103.492	140.303	115.517	208.457	133.803	138.657	81.4701	56.2793	102.747	333.817	115.63	269.21	517.587	91.4621	94.9771	486.73	244.889	167.753	155.379	237.504
699	387.184	387.167	387.19	78.024	75.671	79.642	43	1	0	1	0	0	0	5	1	1	0	1	5	1	0	0	0	12	6	2	0	0	0	140.241	2128.81	207.125	212.176	578.073	204.174	229.113	266.966	287.438	641.683	534.621	177.042	145.752	381.468	14273.4	401.648	409.075	214.477	117.411	228.669
700	390.901	390.891	390.916	265.654	258.721	270.49	184	0	2	6	4	1	4	5	5	5	7	5	5	5	2	5	2	29	3	5	8	7	4	476.22	103.348	626.168	271.668	1422.84	259.637	1545.47	117.774	419.813	1036.56	1846.82	1641.94	1673.82	1890.71	1247.05	259.814	2310.85	814.622	398.844	433.795
701	391.122	391.101	391.134	331.454	321.362	333.545	127	0	2	5	4	4	4	2	3	2	6	3	2	3	3	5	4	23	2	2	4	5	3	71.6628	233.912	197.289	948.5	863.784	252.711	167.028	188.66	327.916	1400.3	602.201	502.005	686.83	414.352	234.377	691.607	1006.14	343.619	205.369	340.29
702	395.056	395.039	395.072	269.849	252.678	278.336	127	0	3	4	2	1	1	4	4	5	2	3	4	3	1	3	3	17	1	4	6	5	1	84.1216	33.2857	163.221	2785.31	1797.55	474.818	1465.42	130.577	243.369	672.324	1194.24	489.653	662.343	77.8364	342.283	1575.5	159.843	238.98	1576.62	232.155
703	395.957	395.943	395.965	248.801	246.092	252.714	248	3	5	4	6	3	6	8	8	7	8	8	6	5	5	6	6	38	6	8	8	8	7	814.074	496.421	938.433	3255.59	3497.72	358.188	998.394	155.23	575.752	3516.16	7030.87	869.165	2406.27	362.504	295.879	1512.38	1972.24	2162.55	3410.67	706.824
704	396.347	396.338	396.358	74.462	72.713	75.881	45	1	0	3	5	4	0	0	1	0	2	3	0	0	3	3	1	5	1	1	1	2	3	126.356	229.372	344.189	495.772	189.141	124.554	96.5023	176.57	286.364	543.799	353.997	183.585	156.543	547.159	227.789	654.788	1951.27	247.06	105.615	471.573
705	397.184	397.165	397.19	205.4	202.976	208.03	243	3	6	6	6	6	6	8	8	6	7	8	6	6	5	6	6	38	6	7	8	8	5	1770.66	1998.49	387.004	854.108	366.921	590.871	1086.82	507.338	1720.17	3040.95	2587.61	3065.84	3323.87	1063.43	988.06	2884.05	4248.59	5419.07	1598.67	845.653
706	397.225	397.215	397.24	78.25	66.646	79.618	86	1	2	3	3	3	3	1	6	4	5	3	1	3	0	2	3	15	2	3	3	4	2	91.4703	608.316	511.607	441.989	613.809	202.552	307.156	152.526	301.008	1505.67	2180.35	304.088	274.126	363.359	273.766	824.248	560.629	247.03	320.006	682.452
707	398.187	398.171	398.199	205.478	203.174	206.821	100	0	0	4	3	3	4	2	3	3	6	2	1	2	4	4	3	21	0	3	4	5	3	349.881	366.635	201.453	177.013	91.6039	137.28	185.971	151.647	320.668	343.277	381.375	439.259	473.342	268.682	207.886	498.701	665.177	682.493	326.359	205.118
708	398.218	398.207	398.229	153.757	126.092	160.014	103	0	0	1	1	0	0	1	3	2	4	7	0	0	2	1	2	23	2	3	3	2	5	185.892	99.3107	79.5812	63.1032	46.3245	52.0507	39.0798	78.3927	85.1011	194.238	2919.96	54.7005	35.5004	30.6646	523.81	2923.6	372.017	75.287	432.071	111.877
709	398.22	398.209	398.241	79.735	77.656	89.862	81	1	0	2	2	0	1	1	2	2	3	7	0	0	1	0	2	18	2	2	4	2	4	505.417	661.112	449.7	157.242	110.342	64.5708	89.6441	53.9601	87.5331	408.918	3204.07	85.4923	81.4811	92.6211	302.497	1136.56	375.131	113.541	191.851	123.826
710	399.096	399.09	399.112	266.95	253.193	282.076	79	0	4	0	1	0	0	2	0	0	0	0	2	0	1	0	0	17	7	0	0	0	0	10.3801	24.1875	39.0516	2810.64	4909.44	1507.05	2055.12	56.1481	72.5113	499.799	143.644	194.596	291.774	6.35252	163.552	1257.32	84.7153	96.8455	153.407	123.271
711	400.233	400.226	400.242	153.289	140	161.871	221	0	0	2	3	2	6	3	5	5	5	7	0	2	2	4	4	37	3	3	6	4	7	266.195	151.817	50.9211	107.601	59.5205	49.9136	14.899	110.168	172.424	728.622	69487.4	68.898	77.166	111.981	4733.2	15051.8	816.909	75.0576	2216.56	321.93
712	400.234	400.222	400.247	79.966	77.695	83.37	134	2	0	3	2	0	1	2	3	5	4	8	0	0	2	0	3	34	3	3	5	4	7	707.233	2181.08	393.688	56.0723	107.693	31.5896	23.9989	54.8188	69.8474	551.954	15377.4	37.9436	57.3202	135.494	1276.85	2846.1	866.559	62.9552	328.326	124.132
713	400.333	400.323	400.344	71.487	70.026	73.02	117	3	3	5	2	3	4	4	4	4	2	4	2	4	3	2	5	21	3	5	4	4	3	491.83	446.098	161.756	189.521	217.672	229.652	96.8883	261.078	290.875	260.361	231.512	149.991	680.385	665.984	1030.29	259.883	115.462	200.781	50.0357	449.797
714	401.237	401.219	401.25	153.258	150.425	159.847	82	0	0	1	2	0	0	1	2	1	2	6	0	0	2	1	1	22	0	3	4	3	5	88.1893	32.7193	31.2796	145.884	108.774	149.032	50.2019	96.0664	73.4525	332.032	10069.8	115.078	91.9106	95.2407	580.79	2811.99	470.192	125.386	490.33	106.924
715	401.235	401.218	401.245	80.064	76.234	81.643	65	0	0	1	0	0	0	1	1	2	2	6	0	0	1	0	0	17	1	2	4	2	5	170.609	428.831	228.428	197.579	145.314	40.0793	85.2842	52.1016	78.0773	413.684	2567.97	70.7438	102.07	137.064	662.872	580.819	452.495	143.1	103.135	89.7821
716	402.012	402.003	402.029	250.034	243.193	252.905	231	3	5	6	6	6	6	5	7	7	8	8	4	5	5	6	6	37	5	6	7	7	7	638.702	340.879	624.957	1957.76	1770.79	708.017	854.728	165.021	327.219	1339.27	1380.25	572.587	1052.59	342.097	347.848	1103.83	1300.73	989.967	629.46	777.28
717	402.25	402.236	402.264	79.605	77.116	81.101	62	0	0	1	1	0	0	1	1	3	3	6	0	0	1	0	0	16	1	2	2	2	4	161.862	440.028	141.671	111.962	100.729	66.5155	81.5772	32.8488	70.7824	190.507	1968.66	63.9808	68.7496	64.7022	319.313	542.876	253.084	80.6335	100.586	54.2726
718	402.248	402.241	402.255	152.504	137.587	163.145	43	0	0	1	1	0	1	1	0	1	1	6	0	0	0	2	0	9	1	1	1	1	4	51.533	92.8524	69.1395	175.199	114.931	46.1161	13.0107	74.3209	53.4343	344.439	7848.39	125.39	64.7698	80.0094	673.366	2201.29	488.231	38.1982	507.899	105.101
719	403.195	403.18	403.21	78.626	75.816	79.946	99	2	2	1	4	6	4	2	5	2	5	5	3	3	3	3	1	17	2	3	5	4	2	164.483	237.58	913.14	707.872	617.427	202.343	405.775	105.905	158.44	1631.42	2214.71	360.955	498.371	437.37	719.804	920.752	1034.72	372.736	457.167	374.435
720	403.193	403.182	403.203	261.191	255.58	263.374	44	0	0	0	2	2	3	0	0	0	2	3	0	0	2	2	5	10	0	0	0	0	3	116.217	20.6608	82.3882	220.024	68.5033	68.7321	6.17337	90.3518	130.515	164.099	373.588	48.5229	100.812	39.3321	6.85164	845.125	285.676	156.14	172.758	304.25
721	406.011	405.996	406.028	244.047	240.878	247.447	147	0	2	2	5	2	5	4	3	6	5	6	4	2	2	3	5	29	2	2	5	5	6	309.662	208.507	346.547	1881.59	1126.69	40.464	216.125	74.7258	128.914	749.746	1371.56	273.919	524.482	173.413	93.784	1319.28	1700.52	372.938	974.183	374.014
722	406.63	406.623	406.644	219.73	215.886	225.495	164	2	3	5	5	5	5	5	5	4	6	7	4	4	4	4	3	32	4	6	7	6	4	463.255	628.837	555.002	1426.48	912.134	403.211	580.302	421.239	476.722	2044.56	1887.09	674.758	1131.3	571.727	373.319	1180.71	1135.11	812.315	1315.9	480.166
723	408.627	408.618	408.641	219.786	217.354	222.379	167	2	4	6	5	3	5	4	7	5	5	5	4	5	4	4	3	28	4	7	5	5	4	446.967	582.261	660.731	1468.45	766.768	295.388	724.012	346.86	378.801	2019.09	2045.08	741.19	1184.14	233.891	441.808	1183.01	1222.12	748.272	1403.44	420.094
724	410.624	410.613	410.634	219.803	217.875	222.125	78	0	2	2	3	2	3	3	3	1	2	3	2	0	2	2	1	15	2	2	1	6	6	209.757	261.805	329.155	771.75	611.702	192.471	443.452	229.098	243.337	1048.64	1110.85	491.197	624.526	310.742	289.664	703.981	548.195	535.708	904.087	301.077
725	411.349	411.331	411.365	66.7525	64.713	74.456	74	2	3	3	3	4	3	1	4	4	3	2	2	3	2	2	2	10	1	1	3	6	1	303.992	513.89	405.359	1249.22	1030.87	425.233	224.57	266.054	370.8	1010.02	500.457	330.873	374.972	488.995	459.191	1168.73	513.209	303.722	529.512	294.965
726	412.883	412.872	412.895	262.656	255.151	279.704	224	2	4	6	5	4	3	4	4	5	6	3	4	4	3	5	2	28	5	6	6	6	6	890.468	433.451	2229.01	567.638	3752.04	1097.94	237.882	321.904	791.668	3674.26	1384.63	1480.58	1796.07	3406.02	2726.62	879.837	2202.61	983.98	1103.75	961.108
727	414.043	414.03	414.054	310.193	306.85	314.83	171	0	6	6	5	4	3	4	5	3	5	5	3	4	3	4	4	24	6	5	4	5	3	88.4044	337.773	247.309	2424.18	2281.27	2708.53	2577.91	2039.98	990.526	2047.01	1121.8	1678.79	1402.75	1436.85	1183.65	2334.11	1699.28	1586.18	377.776	1065.12
728	414.941	414.923	414.952	215.23	213.951	217.069	63	1	0	1	1	0	2	4	3	6	1	2	0	1	1	1	1	19	0	1	1	3	4	153.731	372.123	163.91	65.175	78.1355	32.7238	39.4018	22.583	44.9221	200.838	312.244	48.8341	99.9926	81.9263	109.923	72.2341	100.794	122.287	252.305	61.2856
729	416.229	416.22	416.24	162.293	150.643	167.954	107	1	0	1	1	0	3	3	2	4	4	8	0	0	2	2	0	22	1	3	4	2	5	357.73	227.332	57.5554	95.736	103.03	65.542	34.0795	104.959	48.9725	141.593	4324.37	70.388	36.4664	44.9674	423.106	1312.68	126.249	80.2269	390.548	72.5739
730	416.937	416.924	416.948	215.132	213.249	216.911	38	0	0	0	0	0	2	2	2	5	1	2	0	1	0	0	2	12	0	1	2	1	4	72.0028	224.233	87.8937	61.9497	59.6896	21.0891	25.4442	10.7095	31.4217	215.374	220.523	23.8008	59.0336	115.281	91.009	45.7346	66.993	20.7116	241.282	18.9104
731	417.211	417.199	417.228	78.63	76.234	80.66	246	3	6	6	6	6	6	7	7	7	8	8	5	6	5	6	6	38	7	8	7	8	7	591.929	1596.29	4069.82	2735.34	2723.44	798.739	1342.73	407.186	695.482	5208.89	13849.2	1675.79	2264.11	831.253	2082.89	2560	3852.96	1129.38	2570.84	1781.3
732	418.214	418.193	418.225	78.611	76.603	80.159	123	2	3	4	5	5	4	2	6	3	4	5	3	4	4	4	4	18	2	5	3	4	3	119.3	308.462	792.296	626.574	673.104	204.929	299.811	126.851	234.309	975.839	3120.19	306.385	457.673	262.273	430.806	563.069	659.65	243.506	507.535	460.852
733	418.891	418.88	418.9	257.613	254.603	260.111	88	0	2	2	2	1	2	4	2	4	4	1	3	3	1	2	2	14	2	2	2	6	2	46.4275	22.1808	85.8099	1123.41	1092.48	40.2843	140.096	23.6603	20.7694	2044.47	1027.02	118.99	296.589	35.711	22.4002	429.777	1011.05	292.179	54.6222	65.8106
734	420.149	420.137	420.162	210.365	208.753	212.03	93	1	1	5	4	3	4	1	0	1	2	4	2	2	3	3	3	21	1	2	3	2	3	302.692	317.574	610.651	791.07	286.103	162.549	213.868	163.284	453.28	691.635	396.01	545.69	573.502	531.839	497.877	877.315	1288.56	701.923	363.543	225.06
735	420.999	420.991	421.015	300.755	294.825	306.436	154	0	2	3	3	1	2	8	1	5	5	4	3	2	3	2	4	16	2	3	6	7	5	239.433	177.739	129.383	1857.8	2572.67	451.524	626.188	211.881	224.381	4121.92	2225.61	713.551	3507.52	497.009	477.273	1280.91	1090.21	627.153	3099.51	555.835
736	421.065	421.048	421.076	279.207	277.74	282.916	102	0	2	4	3	2	3	2	0	4	5	2	2	3	3	4	5	17	2	3	5	3	1	41.2421	67.106	103.58	1499.49	560.558	55.4233	167.188	38.372	17.0812	2787.74	665.94	387.427	922.902	64.8083	71.6594	1002.36	886.282	899.043	401.967	57.4366
737	421.226	421.215	421.235	77.697	66.145	79.673	223	3	6	6	6	6	5	7	8	6	8	8	6	6	5	6	6	38	8	8	8	8	7	799.915	5663.97	4611.65	2699.55	6297.74	1057.63	1451.89	494.684	842.537	11368.9	51220.4	2234.87	3587.26	2777.44	2949.14	7793.08	5013.24	1002.1	3962.29	2256
738	422.05	422.026	422.057	297.3	295.915	303.051	102	0	3	2	1	1	3	4	5	4	4	3	5	2	2	2	1	15	1	4	7	5	3	81.5363	66.572	67.1021	1963.78	814.906	145.174	287.401	80.7061	92.412	408.544	497.321	228.427	883.101	156.613	140.341	233.721	183.403	247.657	1136.14	87.7907
739	422.229	422.217	422.25	77.896	74.649	79.998	151	2	2	6	4	5	4	4	6	4	6	7	3	4	3	3	5	27	2	5	6	6	6	173.502	684.17	643.769	437.018	1258.77	220.223	326.129	168.795	215.274	1771.55	6602.94	374.047	433.914	414.762	445.795	1426.17	827.286	228.641	560.87	358.301
740	425.08	425.053	425.085	327.254	318.711	332.96	279	3	6	6	6	6	6	8	8	7	8	8	6	6	5	6	6	38	8	8	8	8	7	11011	12953.4	15399.2	35267.8	61776.6	7039.19	9425.8	5081.16	6332.63	102955	21973.6	10552.1	51769.4	12247.8	3547.12	14097.6	45978.9	16989.6	29944.8	11538.1
741	425.13	425.121	425.15	317.358	312.151	320.394	235	3	6	6	6	6	6	7	5	6	7	6	5	6	5	6	6	34	7	6	7	5	3	2269.27	1415.43	1147.21	3713.36	1891.85	1800.72	1469.98	641.421	1258.08	2280.34	3531.69	1618.77	2625.23	1111.69	434.577	3309.96	4287.45	2013.7	806.066	796.659
742	425.363	425.348	425.381	66.319	64.713	74.456	131	2	3	6	5	6	5	3	5	4	5	1	2	2	3	2	4	21	2	6	4	6	3	359.02	433.417	571.583	1679.91	1235.74	358.023	328.667	297.04	356.103	1169.12	724.15	587.399	489.442	563.469	557.285	936.04	513.491	526.318	632.028	310.717
743	426.083	426.066	426.099	327.342	318.711	328.402	263	3	6	6	6	6	6	8	8	7	8	7	6	4	5	6	6	38	7	8	8	8	6	1110.15	1429.67	1682.34	3744.87	6376.21	704.291	1065.5	718.93	858.431	9967.52	2446.34	1316.67	4590.97	1312.42	496.452	1895.59	4691.47	1785.78	2665.92	1427.13
744	426.162	426.154	426.176	309.457	305.611	313.058	173	0	2	4	4	3	5	3	7	6	7	5	2	6	5	5	5	30	1	2	7	7	5	111.704	123.461	233.248	610.539	512.302	351.161	362.463	262.082	349.097	2371.23	3917.23	349.133	606.597	433.013	592.945	392.066	401.811	438.768	1663.85	210.806
745	426.968	426.953	426.974	78.316	76.078	80.536	212	3	6	6	6	6	6	8	8	7	8	8	6	6	5	6	6	38	8	8	8	8	7	2490.81	7617.01	31050.8	3702.6	4626.26	1373.12	5008	8699.26	12416	10343.5	5281.49	8989.84	6461.64	17856.4	15518.8	5606.77	7900.11	6906.81	12686.6	13174.6
746	427.078	427.065	427.095	327.335	318.936	328.473	231	3	5	4	6	6	5	7	6	7	8	7	5	4	5	5	5	35	6	8	8	7	6	719.135	918.938	897.432	2236.12	3764.94	495.963	778.434	446.714	579.032	5542.78	1406.43	861.232	2522.33	901.122	325.602	933.935	3124.28	1163.74	2027.08	740.065
747	427.972	427.956	427.988	78.286	75.671	80.332	119	1	4	4	5	6	3	2	8	4	5	6	2	3	3	2	5	17	0	7	4	4	3	244.681	336.753	962.035	238.266	274.014	108.086	302.457	399.453	478.316	593.615	271.515	380.771	402.965	666.932	631.97	349.684	574.043	422.388	503.402	598.374
748	429.087	429.076	429.1	327.313	318.711	328.797	199	3	3	4	5	5	6	4	3	4	7	7	4	3	4	6	6	35	7	6	6	4	5	916.956	1332.31	998.221	1927.8	4034.27	613.916	691.865	416.982	451.247	2070.79	269.644	1526.31	3092.96	2087.34	724.899	1458.22	5766.97	1762.65	173.928	1915.42
749	431.213	431.193	431.228	78.0725	65.699	79.952	76	1	1	3	2	2	0	4	3	3	1	3	5	2	0	0	2	19	7	2	1	3	2	167.92	2837.14	570.727	509.759	942.829	470.914	587.555	365.502	598.344	363.844	1071.92	370.096	347.435	320.689	22015.5	569.322	706.252	407.076	493.829	507.198
750	432.865	432.844	432.872	240.606	236.48	248.982	101	1	4	4	3	4	5	1	5	3	2	4	2	3	1	2	2	20	7	5	2	2	2	474.235	668.259	779.939	717.593	713.086	539.092	611.71	673.736	308.896	560.562	550.328	504.463	321.419	731.47	541.429	944.394	638.966	405.132	365.008	570
751	434.864	434.851	434.881	258.907	241.628	270.548	296	2	6	3	6	5	6	8	7	6	6	8	6	5	5	4	5	30	5	6	7	6	6	1093.17	1249.97	1585.46	5160.06	4463.17	2899.27	1016.63	1469.9	2941.64	7334.06	7599.28	1771.57	1406.84	853.214	889.04	3040.07	2318.7	2210.25	4379.59	2604.18
752	435.957	435.941	435.97	77.6945	74.441	79.283	48	0	0	0	0	0	0	0	1	0	1	2	0	0	0	1	1	33	0	0	0	0	0	25.3554	135.033	160.526	37.1942	108.825	17.0406	39.0047	40.6928	43.0615	179.988	153.485	50.6382	26.6497	61.9363	140.805	121.719	241.279	42.9642	23.2622	92.6519
753	436.125	436.111	436.135	210.072	207.718	212.699	107	3	2	5	6	4	5	2	2	3	6	5	1	3	2	1	4	24	1	3	1	3	3	578.847	393.536	817.806	670.684	365.952	176.346	266.663	350.996	671.603	579.142	376.876	823.162	642.4	1096.61	870.029	967.159	1010.36	1242.04	347.85	557.175
754	436.282	436.269	436.291	181.293	174.329	185.761	78	0	0	5	3	2	0	2	4	1	1	1	2	2	1	1	0	11	0	2	2	4	1	46.7501	88.9297	124.015	347.657	415.905	178.171	105.582	91.0104	301.982	1507.01	621.861	864.803	722.52	586.401	602.451	1390.93	1393.62	498.746	1059.55	332.058
755	438.836	438.824	438.854	255.312	253.002	262.965	103	1	2	2	4	2	2	5	5	5	4	6	3	2	1	2	3	16	2	2	2	5	3	372.4	463.61	125.93	1263.1	980.725	99.7964	144.366	4.12065	56.5153	939.405	2739.65	64.9211	263.324	18.0826	14.103	976.499	461.49	237.852	1267.35	224.787
756	439.085	439.07	439.096	291.453	278.388	297.913	300	3	6	6	6	6	6	8	8	7	8	8	6	6	5	5	6	38	8	8	8	8	7	16922.3	2900.79	3085.85	4138.37	4451.86	3474.07	3042.91	4461.08	3964.36	3763.17	13517.4	3745.36	3476.7	3241.08	3037.11	4556.58	4314.76	5009.37	6067.65	6737.11
757	439.381	439.366	439.397	66.496	65	74.759	86	1	1	4	4	4	5	2	4	3	3	2	4	3	2	3	3	14	2	4	4	3	1	285.88	330.621	545.024	1560.56	1276.18	466.744	174.83	246.669	311.296	837.104	1136.26	373.751	420.385	429.315	463.527	1559.46	500.371	315.536	359.798	310.019
758	440.089	440.075	440.099	291.465	279.95	296.749	158	1	2	1	2	1	5	6	5	5	6	7	5	3	3	4	5	25	3	4	5	8	5	1179.17	310.411	242.643	361.442	440.949	314.18	291.694	370.803	366.381	461.152	1329.93	579.693	474.994	333.549	332.966	552.976	484.756	502.341	776.937	504.474
759	440.68	440.668	440.695	231.155	228.58	233.96	152	2	4	3	6	6	6	6	6	3	5	6	4	4	3	4	4	27	5	5	5	4	4	788.97	669.359	925.844	782.492	648.748	465.029	618.129	710.612	686.145	1170.36	854.689	585.51	877.451	615.558	324.912	1331.6	820.233	807.702	588.078	558.64
760	440.873	440.853	440.886	257.199	253.93	259.777	149	0	2	3	3	2	3	7	7	6	5	4	2	4	3	3	5	26	3	3	6	6	4	236.494	62.6959	79.5079	3654.78	949.623	42.4989	116.015	25.9895	60.1424	1516.93	2357.34	169.655	451.115	37.4314	24.713	2258.08	1306.07	716.773	131.055	128.93
761	442.677	442.658	442.689	231.362	227.825	234.512	250	3	6	6	6	6	6	7	8	7	7	8	6	5	5	6	5	37	7	6	7	7	7	2206.29	2246.02	3251.31	2315.11	2477.96	1390.31	2347.68	1468.38	2343.28	2544.1	2933.91	1923.15	2200.8	1839.64	1161.2	3591.08	2194.12	2550.77	2043.64	1530.7
762	442.895	442.883	442.916	242.937	237.905	250.391	271	3	6	6	6	6	6	8	8	7	7	8	6	6	5	6	6	35	8	8	7	6	6	967.334	1815.86	2289.51	3615.43	3224.58	1672.28	1149.21	1218.09	1560.76	2579.82	2862.83	1459.55	1241.82	1330.99	735.071	3071.34	2379.28	1836.28	1613.71	1386.57
763	443.141	443.131	443.156	317.057	311.408	320.099	84	1	1	4	5	2	2	1	2	2	3	3	1	2	1	4	5	20	1	2	0	2	3	523.362	416.343	496.812	1189.03	554.077	728.048	567.846	268.367	463.842	827.369	996.22	616.554	941.336	391.55	333.716	1005.91	1291.63	960.941	355.877	422.361
764	444.024	444.01	444.037	308.268	294.824	313.272	185	0	6	4	6	5	5	7	5	6	5	5	4	4	4	4	4	24	3	5	6	5	4	236.488	151.048	80.3716	7844.63	8280.34	1061.34	683.424	896.935	481.008	4555.45	2663.64	1331.22	13521	575.068	496.053	10326.7	6043.13	5645.43	1216.37	1351.87
765	444.674	444.652	444.685	231.263	225.84	233.84	264	3	6	6	6	6	6	8	8	6	8	8	6	6	5	6	5	37	7	8	8	7	7	2080.3	2453.79	4017.15	2567.23	2627.85	1825.56	2313.76	2201.7	2340.64	2830.79	3581.22	1577	3016.16	2376.66	1484.17	4236.54	2588.48	2546.53	2617.94	1690.79
766	444.893	444.88	444.904	242.06	238.543	249.266	85	2	5	2	2	3	1	3	2	2	2	3	4	3	3	4	2	14	4	2	3	2	1	343.734	554.393	493.395	1123.33	861.139	423.259	502.762	236.171	519.511	732.557	928.177	324.068	472.977	382.534	280.921	923.66	840.626	485.445	492.174	503.639
767	445.053	445.038	445.066	337.956	329.019	345.049	270	3	5	6	6	6	6	8	8	7	8	6	6	6	5	6	6	37	7	8	8	8	6	1649.55	819.269	757.478	9114.5	3268.91	1466.09	2480.02	488.633	1082.11	8831.92	10555.2	3603.68	6494.66	1424.42	1131.99	5296.32	4116.46	3014.3	7334.07	2126.06
768	445.982	445.966	445.997	309.153	307.136	313.783	131	0	6	4	2	4	3	3	4	2	4	2	4	2	3	4	3	18	6	4	5	2	4	114.669	156.205	104.735	1492.74	1525.44	1053.81	1509.58	1141.47	803.589	2406.14	1060.69	999.496	2682.85	704.961	855.47	1323.62	832.654	802.972	690.864	770.894
769	446.671	446.647	446.681	231.284	226.863	233.728	206	2	6	6	5	5	6	7	7	6	5	8	5	5	3	4	6	36	7	7	7	6	6	1619.29	1475.16	2053.33	1431.99	1381.35	1112	1221.17	1281	1312.83	1812.15	1456.73	851.005	1654.94	1328.74	823.786	2259.19	1379.42	1800.96	1376.58	917.184
770	447.059	447.032	447.065	327.758	319.16	330.08	195	2	5	4	5	6	5	7	6	5	6	5	6	4	4	5	4	33	5	7	5	6	4	387.636	916.795	1314.72	1865.61	3194.93	860.288	1138.04	1033.84	426.149	2405.87	992.544	978.839	1438.32	1119.12	511.556	967.142	2728.31	1080.9	1247.81	876.585
771	448.669	448.658	448.688	231.434	228.905	234.19	105	1	3	3	5	2	3	2	3	2	4	5	2	5	2	3	4	21	3	4	3	4	5	481.206	577.513	601.769	401.576	492.689	266.354	436.647	445.089	556.322	680.197	558.143	408.746	403.257	384.069	310.207	619.118	591.74	576.191	614.793	295.972
772	451.087	451.073	451.102	288.917	286.633	291.947	128	0	3	5	5	4	2	3	7	3	5	2	3	5	2	4	2	18	2	8	5	5	3	80.1332	145.75	168.651	4317.54	5061.03	557.45	152.536	117.772	134.035	1811.15	416.47	776.151	1092.39	806.234	224.158	878.119	779.86	815.059	185.716	681.174
773	451.107	451.096	451.124	317.095	312.553	320.196	136	3	6	4	5	6	5	2	5	3	2	4	3	3	3	4	2	18	4	5	3	4	2	481.324	1102.71	939.085	1614.64	894.589	1412.55	797.929	432.434	465.954	777.319	1342.11	683.94	899.295	818.489	528.031	2375.89	2590.59	1055.62	386.862	486.692
774	452.167	452.145	452.175	275.027	271.877	287.03	182	0	4	5	3	2	3	8	8	7	7	5	5	4	3	3	5	26	6	4	7	8	7	69.7334	90.2036	71.1858	1844.23	1801.59	164.633	1021.69	56.3639	575.982	2236.42	2372.11	788.446	1520.54	134.046	398.389	808.902	826.344	379.64	1694.13	361.054
775	452.278	452.264	452.293	182.539	165.438	189.826	180	0	4	5	5	4	4	4	5	4	4	2	3	5	5	4	2	32	1	5	6	7	2	419.98	197.516	143.497	884.852	735.669	377.089	332.276	233.087	531.473	5325.11	692.346	1251.48	1845.25	928.513	1509.68	8329.4	7135.27	1588.41	496.637	430.509
776	452.923	452.894	452.928	247.115	239.979	250.613	323	3	6	6	6	6	6	8	8	7	8	8	6	6	5	6	6	38	8	8	8	8	7	6044.9	6145.79	12852.1	26523.2	24542.9	5892.35	11439	906.709	4018.48	21559.2	27029.2	8533.19	17572.8	2371.31	1157.87	17841.5	19346.4	15219.3	17080.4	5709.6
777	453.074	453.066	453.085	277.736	276.171	281.07	85	0	2	2	2	1	3	4	1	2	6	3	3	2	3	2	4	16	1	3	2	2	4	155.844	176.658	89.8903	1267.26	1131.7	113.316	179.205	52.094	146.383	622.981	543.041	431.291	178.276	129.75	113.505	411.097	916.718	377.526	270.447	177.107
778	453.926	453.908	453.942	247.119	241.939	250.468	140	3	4	3	4	3	3	6	7	5	4	5	5	3	1	3	3	25	3	5	6	4	4	562.759	579.134	686.229	1435.62	1438.25	417.038	704.334	133.99	353.887	1262.11	1664.24	451.744	1098.61	290.572	189.612	1010.65	1143.4	843.486	1034.34	473.413
779	453.994	453.98	454.008	247.43	244.524	250.347	128	1	3	4	5	3	5	4	5	5	5	7	2	1	3	3	5	24	2	3	4	6	6	285.623	375.227	619.294	1149.4	1248.1	386.986	300.996	102.095	289.257	479.82	860.369	309.732	625.698	287.47	118.2	811.806	2119.32	857.32	540.06	339.948
780	454.134	454.124	454.151	210.369	208.169	213.614	74	0	1	0	4	2	5	1	0	1	3	3	1	3	3	2	3	16	2	2	1	1	3	195.812	246.004	896.806	846.213	374.237	135.442	206.793	129.728	260.395	461.598	311.225	420.116	440.339	346.461	218.051	467.325	910.055	758.564	403.954	206.27
781	455.143	455.134	455.16	298.2	294.815	303.874	129	3	0	2	5	4	6	2	1	1	6	8	0	0	2	6	6	30	0	1	3	3	7	525.589	440.18	755.272	134.969	78.4761	133.558	126.948	135.541	205.447	144.796	63.7348	234.738	419.368	524.089	243.934	814.3	1056.56	495.226	293.325	974.765
782	456.846	456.831	456.865	257.441	253.002	275.244	249	2	6	2	6	5	6	8	8	7	7	7	6	5	5	6	6	38	4	7	7	6	7	1718.19	2935.63	777.795	6959.24	6034.63	1456	827.893	1981.36	1662.67	6721.02	18581	967.047	1132.18	338.217	366.182	5057.77	2623.8	1168.2	10216.5	1465.25
783	457.281	457.271	457.302	77.345	73.681	78.304	29	0	0	3	1	0	1	1	3	2	1	3	0	0	0	1	1	2	0	0	3	0	5	134.348	595.996	196.892	256.044	349.466	207.159	224.368	88.6228	139.691	1599.72	642.428	240.644	270.597	242.085	566.375	693.827	414.671	213.61	167.887	340.561
784	459.293	459.285	459.315	77.538	74.11	79.673	189	3	4	6	6	6	6	3	8	7	8	7	5	6	3	6	6	32	2	8	8	8	7	1376.16	2504.64	1854.46	259.985	1571.11	519.862	3890.5	477.713	138.55	27256.2	10824.9	1057.52	7269.02	2354.03	38939	13575	6671.23	3070.4	2470.04	9701.14
785	460.297	460.283	460.313	77.54	74.711	79.998	161	1	2	6	5	5	6	2	6	6	7	7	2	6	2	6	6	27	2	8	6	6	5	396.251	672.993	361.289	101.437	323.324	135.803	781.56	158.273	90.3552	5826.18	2292.88	351.545	1755.58	645.332	6737.48	3005.53	1463.23	705.414	707.632	2440.64
786	461.294	461.277	461.31	77.4875	74.847	78.974	66	0	0	4	2	1	3	1	4	2	3	5	2	2	1	2	2	9	1	3	5	1	5	87.71	256.033	214.141	206.008	176.547	148.559	285.916	110.917	112.679	1491.44	516.472	171.868	367.344	216.749	1327.31	780.413	405.021	240.944	256.484	569.683
787	463.112	463.096	463.129	265.345	261	268.057	197	3	5	4	6	6	6	4	8	6	7	7	1	5	4	3	5	35	2	6	6	8	6	389.843	256.712	374.165	1517.91	536.185	525.765	357.463	356.955	373.789	998.271	686.149	682.798	525.223	218.773	150.376	874.763	597.909	1110.26	927.171	394.456
788	463.291	463.276	463.304	78.152	76.529	79.316	71	1	0	4	5	3	4	1	1	1	2	4	0	2	3	2	3	14	0	4	1	1	3	222.977	320.7	1373.41	307.227	204.289	142.634	177.426	91.5486	165.665	1262.63	191.791	287.096	542.144	580.694	854.657	2629.14	4036.62	376.217	90.813	395.273
789	463.945	463.936	463.965	248.739	246.466	252.196	219	1	4	4	6	3	6	8	8	7	8	8	6	5	5	4	6	38	4	8	8	8	7	784.151	432.663	700.329	2345.48	1984.78	374.237	580.454	105.334	446.652	2720.8	4419.46	492.988	1111.3	325.919	240.013	987.64	1102.17	1701.01	2463.47	492.102
790	464.05	464.041	464.074	298.278	296.215	305.329	169	0	4	5	4	4	2	7	6	6	6	6	6	4	3	5	3	24	5	5	7	5	4	484.495	426.688	335.226	11697.6	4178.97	746.533	3220.64	326.273	716.458	5883.25	2341.48	1423.92	6043.51	661.509	436.469	2045.02	1538.49	842.091	2882.63	676.907
791	464.097	464.076	464.11	296.842	294.48	303.276	120	0	3	3	5	6	5	5	4	5	4	2	4	3	2	2	1	27	2	4	3	6	4	385.66	388.486	321.85	1773.17	604.697	307.143	704.607	226.329	624.951	4067.39	1419.25	674.097	3266.47	432.72	373.833	633.564	766.631	1237.9	1137.34	369.867
792	464.313	464.306	464.33	179.323	171.547	183.88	95	0	1	5	5	3	1	2	2	1	2	2	2	4	2	1	2	13	1	2	3	5	0	177.595	31.1796	195.564	485.751	547.344	177.407	163.216	204.881	330.844	9750.36	1962.54	785.026	5418.23	882.447	873.538	3723.38	1907.78	3618.72	1458.5	656.962
793	464.313	464.304	464.323	163.622	147.623	170.229	93	0	3	4	4	1	0	4	2	5	3	3	2	2	2	2	2	17	1	4	2	5	3	166.986	50.6853	240.471	1099.65	1000.57	236.98	160.96	219.478	355.681	5304.92	8010.48	824.732	4654.6	566.419	384.012	6744.68	268.103	4658.84	2229.18	431.206
794	464.993	464.984	465.001	144.624	135.941	153.62	52	2	0	0	1	0	1	0	1	1	2	6	0	0	1	1	2	13	0	2	2	0	2	765.712	9100.48	2664.01	6.11034	1.629	30.5414	22.9901	11.6983	1.79699	13.858	201.635	6.08532	2.06166	6.10471	95.9614	669.796	49.9769	0.779025	69.8813	12.8972
795	465.304	465.284	465.316	78.216	64.343	82.255	210	3	6	6	6	6	6	6	8	7	8	8	5	6	5	6	5	33	7	8	7	8	6	2245.36	6137.01	18342.9	3418.94	1179.8	928.719	970.633	1062.77	2108.87	45234.6	2192.99	28555.6	34650.8	51046.8	43583.1	180379	497068	18964.9	736.225	10187
796	466.009	466.001	466.03	309.885	295.958	313.16	132	1	3	5	4	3	4	6	3	3	3	3	3	3	2	3	4	17	3	4	4	2	3	170.81	339.905	794.876	1719.96	3125.21	688.35	714.643	1413.41	504.736	1620.84	1701.5	681.203	1213.11	1552.96	1269.73	3555.83	2152.47	998.612	566.625	943.484
797	466.308	466.299	466.333	78.304	76.234	80.351	164	3	5	6	5	6	6	1	6	6	7	5	3	4	4	5	5	29	4	6	6	6	5	549.146	1385.82	3564.74	962.792	313.041	195.769	225.486	262.187	479.193	8827.21	558.061	5494.22	6377.17	8364.99	6869.95	32732.5	87291.5	3754.09	177.49	2178.94
798	467.132	467.121	467.154	282.442	279.707	288.674	187	0	3	5	5	3	6	4	6	7	8	7	4	6	5	6	6	35	1	5	8	6	6	229.383	240.177	302.283	1142.09	805.312	292.398	373.34	81.027	110.754	1379.1	776.429	984.77	1683.2	631.731	480.695	1048.78	1193.33	1443.89	416.489	444.812
799	467.31	467.298	467.328	78.063	75.085	82.343	100	1	0	5	5	4	3	1	3	3	4	4	0	2	4	3	2	24	0	3	3	3	4	238.817	571.232	856.306	376.077	202.437	155.534	109.075	115.428	250.527	2029.18	591.842	1375.81	1548.75	1407.29	1594.2	6927.04	16281.7	907.772	114.107	454.667
800	470	469.991	470.02	249.97	243.842	252.687	190	3	4	5	5	5	6	5	6	6	8	8	4	6	5	6	6	37	3	5	6	8	6	307.825	244.24	461.639	1417.19	991.965	600.908	694.823	160.238	280.946	1146.46	802.048	405.395	634.886	244.295	267.077	750.03	1013.89	506.944	332.392	352.561
801	470.108	470.098	470.126	211.017	207.938	213.771	130	2	4	6	4	5	6	4	2	3	3	5	4	2	4	3	4	19	3	4	4	2	4	714.486	494.812	1273.74	671.702	455.505	183.546	336.341	270.376	893.769	798.841	231.342	696.508	528.309	748.161	586.054	891.399	1318.05	1198.31	461.158	507.973
802	471.151	471.134	471.163	288.096	281.48	291.606	71	0	2	3	4	0	0	1	4	4	2	1	0	5	2	1	0	12	0	4	4	4	0	340.434	328.22	201.114	1234.04	550.621	272.407	252.535	90.4554	117.977	905.473	364.264	483.775	744.287	717.057	281.381	377.247	284.89	324.009	299.862	448.063
803	473.234	473.215	473.245	68.44	64.82	74.134	92	1	4	1	1	5	3	4	5	3	1	2	5	2	2	3	2	11	1	4	3	7	1	883.512	1656.55	1424.04	2655.42	1516.18	1435.11	361.491	476.385	796.186	928.943	1017.42	468.33	905.887	1518.99	1312.14	1624.27	1034.72	823.449	967.489	418.622
804	473.283	473.271	473.298	77.439	73.007	81.634	211	3	6	6	6	6	6	8	8	7	8	8	6	6	5	6	5	32	8	8	8	8	7	833.135	5317.26	19292.7	10419	56218.2	13050.3	42186.2	3420.16	6316.94	24354.3	18424.4	16358	12885.4	13629.4	14105.3	19605.2	28317.3	13112	29111.7	12471.1
805	473.998	473.982	474.014	244.167	240.878	248.261	132	0	2	3	5	3	5	6	2	3	6	4	4	2	2	3	4	22	2	2	5	4	6	209.084	188.266	256.613	1599.93	1128.62	31.1069	191.643	53.2829	139.435	687.124	1481.22	231.793	581.318	101.892	38.4181	415.738	1442.87	243.452	1108.69	213.997
806	474.286	474.278	474.312	77.4765	73.007	79.998	192	2	6	6	6	6	6	5	8	6	7	7	6	5	4	6	6	28	7	8	6	8	6	298.023	1155.3	3810.94	2591.59	10890.4	2953.04	7777.07	766.715	1415.81	5182.58	4096.79	3471.71	2214.46	2723.72	2690.74	4393.25	5171.02	2485.25	5811.27	2679.75
807	474.965	474.952	474.976	249.366	247.508	253.218	77	0	4	2	0	3	3	3	3	2	1	1	3	2	2	1	3	15	3	3	4	6	2	85.9067	121.279	129.617	498.368	721.686	314.534	267.21	29.7248	224.024	355.832	1186.36	221.859	247.662	109.45	84.933	306.724	355.519	389.902	472.582	206.57
808	475.238	475.229	475.251	78.3075	76.234	79.952	34	1	0	1	0	0	0	3	1	1	0	0	4	0	0	0	0	12	6	2	0	0	1	167.118	1768.25	650.301	420.443	1666.08	425.195	922.744	247.084	387.819	1243.04	846.115	414.536	482.95	468.787	13870.3	1044.94	961.612	398.197	866.257	620.898
809	475.288	475.278	475.307	76.9645	73.301	78.563	106	1	3	5	4	4	3	4	5	3	3	2	4	3	1	3	3	18	5	2	5	3	3	126.222	564.425	535.617	427.96	1415.79	416.453	657.849	196.402	345.968	1359.62	748.724	376.792	458.022	352.603	620.34	785.64	869.855	333.331	826.127	581.287
810	476.278	476.26	476.29	183.15	159.752	190.544	226	2	3	2	6	2	3	4	8	5	3	4	4	4	2	2	4	32	5	6	6	4	4	1156.38	539.129	588.187	817.847	1849.57	309.861	279.819	593.484	421.24	2529.73	6215.16	485.361	560.599	439.931	614.99	654.632	2313.98	802.972	476.969	690.536
811	478.293	478.274	478.303	181.089	152.288	189.471	284	1	4	6	5	5	5	5	7	5	4	6	3	4	4	4	5	34	4	5	6	6	6	765.807	547.428	469.666	1562.5	1585.84	618.562	468.767	544.959	718.784	3969.33	3065.42	1028.56	1901.81	799	1445.24	1918.49	4458.26	1377.83	811.606	946.034
812	478.565	478.549	478.58	219.96	217.153	221.705	97	1	2	3	4	1	4	4	4	2	6	5	3	4	3	2	2	19	2	1	3	6	4	303.701	375.535	530.479	850.167	765.458	208.46	470.429	241.919	212.607	1178.07	1175.54	485.299	616.536	387.864	363.673	672.745	701.115	556.309	736.805	399.286
813	478.828	478.814	478.845	254.589	252.678	267.607	90	1	2	2	2	2	3	6	3	5	3	3	3	1	1	2	3	19	0	2	2	5	6	355	183.167	147.69	687.586	701.343	61.5726	72.0073	0	10.2344	589.917	1431.95	125.835	239.014	42.2245	35.256	181.142	524.109	216.909	715.404	146.88
814	479.002	478.987	479.018	328.213	318.936	329.903	111	2	5	5	4	4	5	1	4	1	1	2	2	3	2	4	2	21	5	6	3	5	2	280.145	635.796	508.983	397.885	565.977	345.514	358.278	659.75	831.81	800.358	188.873	398.23	815.585	658.269	423.449	221.414	583.581	582.051	253.435	414.116
815	479.069	479.056	479.09	74.457	72.071	76.868	135	1	3	5	3	5	4	4	8	5	6	7	3	4	2	2	4	21	3	6	6	5	5	208.33	627.454	1095.96	249.717	227.152	220.951	416.154	357.04	652.55	516.494	229.431	500.032	304.858	582.334	580.501	207.927	343.729	252.668	417.369	563.904
816	480.309	480.298	480.323	179.982	150.372	187.977	379	2	5	6	6	5	6	6	8	5	7	7	5	5	4	6	6	35	6	7	6	7	7	723.452	463.943	599.453	3431.94	3493.68	1723.26	1480.08	1071.01	1506.55	7079.41	2388.03	2199.94	3868.64	2316.95	3409.36	4340.63	2829.37	3143.01	1850.19	2292.77
817	480.563	480.543	480.577	219.601	217.499	222.411	220	2	6	6	6	5	6	8	8	7	7	6	4	4	4	5	6	34	7	7	7	8	7	727.376	1244.59	795.762	2650.27	1722.4	591.504	1168.12	542.214	683.474	3593.59	3684.38	1305.54	2390.83	956.361	715.857	2411.61	2198.42	1745.19	2515.54	604.736
818	481.001	480.983	481.013	327.663	318.487	329.09	106	2	3	3	5	5	4	2	3	2	3	4	1	3	3	3	2	17	6	6	3	3	2	298.078	461.391	807.574	199.842	341.643	595.13	364.649	274.755	384.606	837.65	168.912	358.931	665.638	369.626	253.77	560.085	377.457	408.234	440.091	260.839
819	482.102	482.084	482.114	321.839	314.517	325.463	143	0	1	3	4	4	2	3	5	4	6	4	4	3	4	3	3	34	0	4	5	4	3	121.39	134.328	83.4904	819.414	608.739	331.563	151.278	57.1908	102.382	990.859	2624.52	246.377	621.056	88.1095	179.803	1018.52	2158.25	1222.13	504.263	82.3369
820	482.128	482.118	482.149	295.668	291.267	301.384	218	3	5	5	6	4	6	5	7	7	8	7	4	4	5	4	6	37	3	7	7	8	6	1742.04	1129.18	1407.87	379.57	1022.59	1313.98	927.969	476.274	923.966	542.946	2177.21	1885.02	1934.12	728.123	446.699	784.372	1023.52	2541.58	6088.72	1381.43
821	482.56	482.54	482.573	219.741	216.517	222.531	242	3	6	6	6	6	6	7	8	7	8	7	6	5	4	5	6	34	5	8	7	8	6	960.322	1022.3	1036.41	3265.26	2480.51	710.383	1502.52	710.437	760.057	4462.13	4827.11	1575.13	2433.65	1079.08	1061.38	750.561	2452.2	2232.75	2870.7	909.545
822	483.125	483.098	483.132	333.683	320.148	335.332	110	0	1	4	3	2	4	0	1	6	6	4	0	2	4	3	4	19	0	2	5	5	4	6.84685	9.95083	26.3512	279.39	190.007	17.9189	36.8718	22.3524	34.3918	1459.3	217.423	628.709	4715.86	90.7386	26.2048	623.657	526.016	1152.98	249.075	140.422
823	483.132	483.12	483.144	293.663	291.467	302.373	34	0	0	0	1	0	5	0	2	2	0	2	0	0	0	0	2	5	0	1	1	2	4	175.199	280.786	309.127	234.463	267.516	196.122	189.078	153.377	147.994	161.438	361.971	319.055	298.04	132.532	117.888	148.44	187.853	428.9	591.818	184.175
824	484.164	484.149	484.181	80.655	78.192	86.526	66	0	0	2	1	0	1	1	2	2	3	7	0	0	1	1	0	15	0	2	4	2	4	134.094	300.388	142.259	30.4277	80.01	47.77	28.0871	11.3964	38.679	180.134	872.863	13.1217	30.3597	50.512	426.522	778.957	373.187	40.5582	125.593	19.0117
825	484.557	484.538	484.568	219.651	217.597	222.07	205	3	6	6	6	6	5	6	7	5	8	7	5	5	5	5	4	31	8	4	6	6	6	705.513	915.273	468.818	2431.84	1408.62	303.739	707.322	605.891	501.207	3206.42	2910.99	922.775	1590.55	730.225	549.64	1975.2	1720.34	1325.08	2272.5	808.96
826	485.199	485.181	485.215	340.661	330.901	347.409	179	0	4	4	6	4	4	7	7	6	6	3	6	6	4	6	4	27	4	4	7	7	3	120.392	56.846	146.443	3099.73	1045.39	2504.37	5089.3	171.777	201.664	1624.51	2936.85	2837.39	6822.65	134.458	175.419	526.599	1219.56	2364.39	5935.23	487.502
827	485.282	485.27	485.289	77.574	73.301	79.998	176	3	6	6	5	5	6	6	7	4	4	8	4	4	3	4	6	31	6	6	5	6	7	1070.17	7441.19	41312.7	20624.1	58130.8	15204.9	64273.7	9909.44	17285.4	76249.1	26298.6	36890.5	32892.6	30999.4	36243.2	31110.5	79340.7	20138.8	26115.5	16430.6
828	486.031	486.021	486.051	300.1	295.14	306.817	193	0	6	5	6	5	4	6	6	6	7	5	5	4	4	4	3	31	6	7	5	6	5	93.9234	392.114	349.127	2458.94	4677.57	3282.39	3166.18	606.292	1561.11	6206.7	3787.86	3884.27	1440.45	660.465	612.753	4291.74	2708.04	3299.34	1024.27	681.261
829	486.285	486.268	486.298	77.592	73.301	79.998	167	3	6	6	5	5	6	5	6	4	4	8	4	4	3	4	6	28	6	6	5	4	7	224.374	1498.32	7034.34	5060.48	11659.5	3624.18	11435.8	1859.35	3442.53	15503.2	6094.92	6882.47	6216.38	5641.61	6489.91	6838.09	15148.6	4098.25	5230.08	3422.98
830	486.556	486.546	486.573	219.793	217.103	222.07	93	0	2	3	5	1	4	4	3	3	4	4	4	3	2	2	3	17	2	3	5	4	1	247.187	415.738	436.707	844.27	701.697	303.7	431.653	257.665	357.883	1288.6	1228.13	422.424	633.562	438.448	322.362	706.519	592.813	548.822	906.591	419.815
831	486.974	486.963	486.982	141.632	126.637	155.425	209	3	0	1	2	1	6	2	4	2	3	7	0	2	3	3	2	23	1	2	4	3	4	7266.1	2961.64	29531.3	3.72368	17.1807	4.29052	4.9718	9.6045	1.82463	38.3718	848.915	31.1473	7.07981	12.4003	1024.29	12508.3	1512.57	187.331	430.322	207.232
832	487.288	487.266	487.298	77.271	73.007	79.042	118	1	5	6	4	4	3	5	6	3	2	3	4	4	2	4	3	14	6	4	4	4	3	151.171	524.055	734.276	807.141	1518.88	529.456	1454.83	280.859	445.157	1844.07	1048	780.596	859.232	919.749	875.452	987	2044.55	463.181	648.684	324.393
833	488.236	488.226	488.257	299.541	294.632	302.7	39	2	0	0	3	3	5	0	0	0	2	4	0	0	1	2	4	4	0	1	0	0	1	193.252	372.315	547.258	62.0484	55.7309	63.368	32.6742	28.2682	58.5094	71.4972	55.5528	108.254	79.0852	154.975	81.7072	1121.7	2376.03	129.095	53.8263	403.51
834	488.878	488.863	488.888	265.924	258.721	269.562	70	0	0	4	1	0	1	4	2	2	2	0	2	3	1	1	0	19	0	3	4	6	1	220.144	26.067	157.721	101.562	391.446	79.2297	447.613	39.1452	173.347	187.325	497.709	702.896	441.554	472.253	341.771	145.957	588.117	235.482	180.854	267.626
835	489.276	489.26	489.292	77.069	73.491	78.729	177	1	4	6	6	6	4	5	7	4	8	5	6	6	5	5	4	29	8	7	6	6	3	161.045	422.954	2205.44	378.104	1760	3890.49	3252.13	172.401	337.411	1462.4	1107.2	2536.18	2806.91	606.554	1213.15	953.915	1537.69	1252.75	3600.6	948.559
836	490.279	490.259	490.29	76.7055	73.007	78.205	92	1	3	3	2	3	1	2	5	5	3	5	5	2	2	3	1	16	5	4	3	3	2	64.6701	420.462	735.639	154.586	511.611	757.089	978.084	154.835	313.685	460.58	334.902	494.062	544.328	454.705	325.345	307.204	518.712	281.964	893.515	345.554
837	493.461	493.441	493.471	68.528	63.618	69.607	57	3	1	3	2	1	3	0	1	1	4	4	1	0	1	1	3	14	0	2	0	2	2	363.894	255.632	672.11	419.697	724.744	261.426	56.1752	76.9551	260.314	458.321	704.056	244.806	478.939	426.7	404.453	1374.09	601.862	479.819	220.411	178.168
838	498.64	498.622	498.656	231.253	226.863	234.187	202	3	6	5	6	5	6	8	7	5	7	7	6	6	4	5	4	32	8	6	6	8	6	689.812	1033.52	1571.11	705.225	868.633	279.27	865.432	1042	932.349	1224.94	1170.25	750.574	1048.62	887.57	626.794	1289.13	1049.26	1055.92	888.411	779.288
839	500.278	500.266	500.296	179.523	151.325	188.682	363	2	4	6	6	5	6	6	7	3	7	5	4	4	3	5	4	33	5	8	6	7	7	392.128	633.483	1342.71	3385.62	6122.37	890.677	532.547	895.415	372.598	4970.36	6841.52	795.895	1595.08	1289.86	2353.21	2796.95	7102.74	1101.6	1613.85	2063.21
840	500.637	500.616	500.649	231.257	226.519	233.873	281	3	6	6	6	6	6	8	8	7	8	8	6	6	5	6	6	38	8	8	8	8	7	2935.36	3754.23	5440.12	3263.86	3531.12	2054.34	2774.86	3140.62	3108.24	4202.64	3934.76	2587.2	3459.43	2496.98	1570.87	5274.8	3355.98	3522.09	3146.27	2624.21
841	500.854	500.844	500.87	241.361	236.087	247.978	143	3	6	5	4	5	5	2	6	2	2	5	5	4	3	3	4	28	8	5	5	3	4	512.898	413.212	812.536	1094.19	1031.06	507.445	784.671	848.225	658.71	597.323	1024.08	564.402	394.245	679.512	626.15	1056.48	977.865	704.447	381.407	882.482
842	501.281	501.269	501.295	178.576	151.325	186.36	163	0	3	3	3	3	5	3	2	2	4	3	2	3	3	3	3	21	1	2	4	5	5	119.44	334.672	395.779	496.084	1125.65	444.023	283.45	246.24	373.083	1268.4	1332.08	382.98	523.631	398.36	499.641	602.453	1445.55	503.053	542.427	596.301
843	501.337	501.324	501.349	69.722	55.661	73.545	321	3	4	6	5	6	6	6	8	7	6	6	6	5	4	5	6	33	6	8	6	8	6	2654.95	4008.59	2435.24	3481.07	7681.15	4554.95	1151.85	1282.5	2441.57	1443.7	4312.69	3026.46	6306.72	3233.78	4808.66	1242.06	1658.52	2905.69	3614.67	1533.36
844	502.335	502.314	502.348	70.242	58.066	74.869	164	1	2	5	4	5	5	5	6	5	2	5	2	5	3	2	3	26	2	7	6	7	5	866.448	1319.86	1586.6	1207.88	1943.65	617.062	429.631	541.409	953.049	1157.96	1692.75	865.614	4215.04	1530.21	741.707	2572.89	606.125	1435.32	1279.88	534.916
845	502.633	502.628	502.643	231.203	226.519	233.559	272	3	6	6	6	6	6	8	8	7	8	8	6	6	5	6	6	38	8	8	8	8	7	4292.47	4521.09	7196.29	4541.46	4407.23	3403.26	4576.93	3374.18	4886.97	5788.81	5444.88	2867.26	5144.66	4133.21	2551.72	7129.47	4554.43	5403.15	3738.33	2485.9
846	502.851	502.838	502.868	240.975	236.23	248.077	80	1	6	3	2	5	2	1	3	2	2	4	3	1	1	4	2	14	4	4	3	1	0	345.516	429.337	640.474	592.258	654.267	529.404	783.202	543.693	373.613	680.676	562.792	466.455	341.229	453.631	636.389	594.472	612.431	367.083	262.838	591.985
847	503.161	503.138	503.17	317.203	311.642	319.925	259	3	6	5	6	6	6	7	8	7	8	7	6	6	5	6	6	38	8	8	8	8	6	4209.25	2242.25	4002.68	6806.5	4109.39	4302.91	3103.08	1394.02	2588.3	6047.91	6105.45	4895.98	7419.49	2875.51	2038.1	8640.79	8134.8	6549.05	2928.42	1663.75
848	504.164	504.151	504.179	317.226	311.765	319.628	119	2	4	4	5	2	4	2	3	3	5	3	2	3	2	4	5	23	2	4	5	4	3	697.046	317.811	641.316	1239.9	536.044	668.338	485.045	219.513	391.032	714.865	806.712	797.914	1091.42	281.047	295.544	1530.6	1332.35	1020.39	514.522	274.86
849	504.631	504.623	504.652	231.372	226.519	233.569	262	3	6	6	6	6	6	8	8	7	8	8	6	6	5	6	6	38	8	8	8	8	7	3039.79	3432.32	4540.36	2971.34	2896.99	2336.54	3603.73	2485.67	3626.5	4123.36	3919.22	2072.06	3395.24	3243.28	1751.71	4947.4	3160.3	4105.57	2875.48	1718.18
850	505.123	505.114	505.146	54.965	54.287	62.84	129	3	3	3	2	4	4	4	6	5	4	7	2	3	2	5	4	24	5	4	4	5	5	524.315	1241.45	1654.28	125.466	132.799	555.82	377.656	484.831	631.772	178.542	204.913	742.427	795.607	676.593	603.314	130.376	222.222	1371.98	836.037	694.909
851	506.628	506.618	506.65	231.282	228.839	233.798	212	2	6	6	6	6	4	7	5	7	6	7	6	5	4	5	6	34	7	8	8	5	7	1378.39	1355.15	1828.91	1281.31	1554.29	890.802	1333.11	1138.54	1332.34	1661.27	1427.91	1097.69	1344.48	1433.64	888.349	2050.69	1355.26	1501.93	1117.76	942.825
852	507.273	507.266	507.3	176.494	159.014	183.702	338	0	6	6	6	5	6	7	8	6	6	6	6	5	5	5	4	37	4	8	8	8	6	692.471	313.055	441.91	4753.13	1119.83	1041.94	1007.76	675.466	1956.59	8672.38	10370.5	3162.67	611.558	956.943	1086.16	5857.07	2678.85	5774.98	36431.4	953.584
853	507.371	507.353	507.386	66.8595	65.492	68.084	58	1	1	2	2	5	1	0	5	2	2	1	2	2	2	1	3	10	1	3	3	5	1	134.783	299.491	307.575	628.5	708.616	278.629	86.781	149.065	288.824	348.575	580.882	143.382	414.933	207.646	356.27	671.947	331.571	302.538	288.234	205.758
854	508.275	508.263	508.292	175.72	161.381	183.496	114	0	1	3	3	2	1	4	6	3	2	2	3	3	2	3	3	17	1	5	4	6	2	451.384	128.46	326.648	548.991	681.688	908.835	551.55	542.571	622.682	1803.11	1864.16	1383.36	89.3157	742.924	714.708	1497.74	822.891	600.559	6299.16	647.671
855	509.116	509.103	509.137	54.623	53.963	56.822	199	3	6	5	6	6	6	6	8	6	6	7	5	5	3	5	5	29	6	7	8	7	6	668.693	964.952	1046.34	519.02	615.734	522.529	576.142	1108.54	1292.42	658.344	480.997	832.724	650.158	992.394	813.712	637.258	423.268	1235.43	703.646	819.33
856	509.288	509.278	509.305	175.409	149.654	181.969	328	1	5	6	6	5	5	6	7	7	7	7	6	6	4	5	5	34	4	8	8	8	4	621.347	251.146	312.119	2701.16	881.987	898.809	1023.42	1099.87	2769.85	19537.4	8417.25	4504.84	837.302	1309.74	1144.66	7915.46	2821.63	4719.21	21435.9	1139.91
857	510.291	510.276	510.306	174.774	151.734	182.353	151	0	1	4	4	3	3	6	6	3	4	3	5	3	3	2	3	16	0	5	6	6	4	229.886	56.5812	148.998	845.864	485.897	304.72	271.434	263.862	585.548	3246.24	1579.06	557.243	1798.63	711.425	482.897	1457.78	630.843	775.625	3792.65	403.168
858	510.882	510.872	510.903	243.431	239.651	249.997	254	3	6	6	6	6	5	8	8	6	8	6	4	5	5	6	6	37	7	7	7	7	7	1075.58	1570.57	2340.37	3870.59	3646.93	1632.67	2179.58	989.599	1614.31	2885.4	3268.18	1377.21	1579.51	1130.28	1025.73	3184.61	2914.35	1865.62	1582.56	1248.98
859	513.123	513.112	513.145	290.558	286.534	296.942	199	3	3	4	6	4	6	5	6	6	7	8	2	0	4	5	6	37	4	4	4	6	7	7216.3	1841.68	871.496	933.827	2279.27	275.066	321.252	389.472	254.062	717.599	1748.07	851.43	757.945	156.59	121.944	976.608	760.737	1342.31	884.598	558.222
860	514.13	514.116	514.139	288.903	286.21	296.323	22	1	0	0	0	0	4	0	0	0	2	2	0	0	0	0	5	1	0	0	0	0	2	1025.55	199.052	209.652	264.402	381.745	115.489	87.9867	79.1392	68.9832	136.406	292.267	232.646	168.1	51.3841	64.3735	181.992	168.256	240.599	177.557	84.0124
861	516.973	516.961	516.993	173.996	166.133	181.7	133	2	0	2	3	2	5	3	4	4	4	6	0	1	3	2	2	24	3	4	4	3	3	467.702	5627.99	28.2722	11.0521	5.08641	0.666041	3.38303	2.36665	18.1374	28.3123	5548.53	4.33691	4.94306	4.36115	6066.97	2155.25	20.2235	19.2803	484.234	103.146
862	520.911	520.899	520.933	247.05	240.774	251.18	298	3	6	6	6	6	6	8	8	7	8	8	6	6	5	6	6	38	8	8	8	8	7	5315.86	4963.51	9939.31	23780.1	21831.4	5262.71	9945.49	1083.93	2846.18	19697.6	22936.1	7803.6	16733.7	1850.42	1231.27	15029.5	17464	14265.7	15130.2	4491.61
863	521.915	521.896	521.93	247.111	244.427	250.319	121	3	4	3	4	2	4	4	4	4	3	4	4	3	4	3	4	22	2	6	4	6	3	573.679	486.4	860.057	1435.39	1399.96	286.202	618.422	181.794	545.692	1172.87	1655.56	553.994	946.167	322.741	197.652	620.697	1124.33	768.156	1101.58	575.738
864	521.983	521.966	522	247.499	245.43	259.635	148	1	4	4	5	3	6	5	5	4	6	8	4	3	3	4	4	31	4	4	5	6	5	516.49	491.206	696.621	621.335	1251.2	494.647	511.921	85.6439	299.503	542.346	723.615	570.066	653.69	222.662	104.189	871.011	1770.5	533.433	507.48	439.479
865	522.284	522.265	522.296	200.584	187.189	205.924	197	0	2	3	4	3	3	4	4	4	5	3	4	3	2	3	3	33	2	5	6	7	4	459.532	520.164	300.881	1183.04	692.733	325.033	350.354	782.455	908.863	5414.88	21476.9	503.29	770.733	637.709	297.048	1222.37	1211.89	705.907	2678.3	429.129
866	523.049	523.033	523.067	327.329	319.198	328.289	121	1	2	4	3	3	5	3	1	6	4	6	3	1	4	2	4	23	1	2	6	5	4	319.753	236.2	701.957	375	864.404	70.9842	172.321	118.959	95.5123	918.5	333.619	432.442	1466.73	172.755	148.538	296.711	853.765	767.097	787.565	197.848
867	524.299	524.278	524.31	200.07	186.392	205.68	322	1	3	6	5	3	5	8	7	4	4	5	5	5	3	2	4	34	6	7	7	7	5	914.161	557.962	293.902	3464.31	3765.51	649.41	1238.21	2067.2	1780.29	15373	4465.86	1234.56	2209.15	2063.54	756.221	4765.96	5640.54	1480.16	4575.52	585.727
868	525.302	525.292	525.318	200.051	187.602	205.924	105	0	1	4	5	1	0	4	6	2	0	2	3	3	2	2	1	17	2	3	3	3	1	258.366	167.931	105.663	836.268	652.474	241.916	419.347	420.712	354.102	3232.08	940.462	371.999	538.43	548.604	212.147	1023.02	567.914	455.151	1017.24	215.797
869	527.105	527.094	527.116	268.26	265.947	271.82	86	0	2	2	1	1	3	1	1	4	3	4	1	0	0	3	5	20	0	0	4	5	4	210.227	61.7218	168.698	572.633	795.645	43.9674	107.113	27.4666	110.147	864.394	451.069	118.647	163.894	62.1778	78.9997	241.844	148.188	179.974	1084.44	129.991
870	531.272	531.26	531.291	174.016	158.971	180.816	163	0	3	4	4	2	3	5	6	5	4	4	3	4	3	2	4	21	0	5	6	7	5	133.627	80.7818	217.702	541.056	367.925	349.803	248.363	173.458	456.792	2980.03	2514.38	921.76	2551.24	417.646	330.598	1445.18	523.928	2194.87	1077.47	378.327
871	531.933	531.923	531.954	248.719	243.168	251.852	211	3	4	4	6	3	5	6	8	7	7	8	6	4	4	4	6	36	3	7	8	8	7	693.214	428.166	806.38	1994.52	2110.93	219.266	451.674	134.129	247.585	2480.14	4191.46	584.137	1731.5	244.906	111.623	868.555	1084.67	1514.9	2437.12	577.938
872	532.842	532.833	532.86	258.382	254.66	268.963	137	2	1	4	5	4	4	5	2	5	4	4	5	3	3	4	2	19	3	6	5	7	5	337.011	348.544	1423.1	755.002	1863.9	323.06	761.364	73.8287	167.385	3969.62	1728.92	752.744	940.51	583.687	651.97	689.047	1831.36	766.947	1036.59	655.515
873	535.154	535.143	535.173	211.986	210.042	213.042	248	3	4	5	6	5	6	8	8	7	8	8	6	6	5	6	6	38	3	7	8	8	7	1881.07	841.069	3729.54	3601.85	13312	209.368	283.406	114.887	748.601	16885.3	63092.5	394.014	6522.67	669.247	284.321	4629.86	3531.05	2048.88	43874.4	650.13
874	536.157	536.142	536.174	211.986	210.651	213.042	192	1	2	3	5	3	6	6	6	6	7	8	4	4	3	6	5	38	1	4	7	7	6	516.195	290.436	978.675	855.217	2638.43	113.509	117.737	82.7287	191.53	3061.77	9873.84	162.862	1341.34	197.32	129.231	839.289	868.106	463.133	6337.44	133.218
875	537.046	537.035	537.067	334.147	325.11	335.962	85	0	1	3	2	2	3	0	1	5	6	3	0	3	3	5	2	22	0	2	1	1	3	20.3116	115.42	51.6841	439.042	165.757	86.6089	115.378	72.9936	101.605	1044.49	275.083	677.834	1509.77	165.214	76.6695	791.19	338.292	510.262	191.32	263.262
876	537.158	537.139	537.172	211.99	211.016	213.241	67	0	1	1	1	0	2	3	3	3	4	2	1	1	0	0	4	16	0	0	3	6	3	91.0665	67.9486	229.796	443.623	523.089	43.397	90.3838	46.72	68.1343	989.179	1404.05	91.5838	340.255	43.695	73.1446	257.231	270.116	126.116	982.396	46.0802
877	537.988	537.978	538.008	249.946	243.517	252.905	187	3	4	5	6	6	6	5	6	7	7	6	4	6	5	6	6	37	2	5	4	5	6	461.768	283.767	538.779	1331.77	1155.94	514.714	644.211	132.48	284.715	1200.62	783.941	492.106	822.602	208.993	291.182	735.191	852.833	662.905	400.823	455.136
878	538.85	538.836	538.868	257.507	254.603	259.777	73	0	2	2	2	1	2	4	2	4	3	2	3	2	1	2	2	11	0	2	2	6	1	167.42	44.4262	183.391	943.852	865.854	59.8525	149.634	9.26356	25.383	1351.43	929.536	238.806	240.667	41.8668	18.0091	632.262	636.141	437.697	161.863	59.3758
879	539.138	539.117	539.15	317.24	311.174	320.242	270	3	6	6	6	6	6	6	8	6	8	8	6	6	5	6	6	38	8	8	8	7	6	6770.33	5663.67	2816.3	4782.03	1921.67	4360.36	1652.39	1493.51	1373.8	1633.63	5542.36	2110.5	4194.8	3445.25	1810.66	9216.73	8893.24	3145.35	455.342	1966.07
880	540.054	540.046	540.062	349.935	343.707	358.852	105	0	3	4	3	2	2	0	0	4	4	3	2	3	4	1	3	15	2	3	2	2	2	1074.34	376.181	205.556	6074.06	3536.12	159.848	691.559	215.96	38.2857	4670.25	5391.59	1761.53	6073.29	452.099	473.02	8009.25	4862.52	2237.75	626.622	825.263
881	540.144	540.131	540.158	317.136	310.942	320.196	84	3	3	3	3	4	4	0	3	3	2	3	1	3	2	3	3	19	2	4	3	0	2	1018.87	813.201	355.625	806.445	416.319	708.785	442.797	256.767	370.228	371.331	1059.97	364.387	890.82	525.807	410.854	1462.74	1513.22	468.975	198.588	345.691
882	540.33	540.314	540.34	179.728	150.068	185.974	510	3	6	6	6	6	6	7	8	6	8	8	6	6	4	6	6	38	7	8	6	8	7	3627.87	2395.19	4466.34	7510.95	10297.2	15835.8	9744.05	7048.83	6040.12	15667.2	5376.92	10232.6	16199	8011.52	9890.65	8485.71	6354.66	10057.7	11221.3	11224.2
883	541.139	541.128	541.161	317.328	311.174	320.16	163	3	5	6	5	5	5	5	7	5	5	5	2	4	4	5	4	33	7	4	4	6	4	2026.02	1603.63	798.203	1328.83	468.375	1121.37	468.912	473.489	559.613	789.995	1880.59	709.149	1217.76	1287.77	680.193	2839.9	2656.27	959	350.848	553.274
884	541.333	541.321	541.352	180.293	155.144	186.462	329	2	5	6	5	3	6	6	8	5	6	8	6	6	3	6	6	34	7	7	4	8	7	898.437	461.059	819.07	1843.79	2251.21	5461.91	1930.8	1611.88	1518.24	3931.15	1052.53	2445.04	5402.5	2161.49	2273.7	1802.07	2573.08	2021.55	1476.15	2344.37
885	541.986	541.969	542	244.151	239.956	246.81	113	1	2	2	4	3	4	3	3	4	6	4	3	2	1	3	4	21	2	2	3	4	4	297.024	118.059	124.646	1478.19	963.537	44.8815	141.177	29.1781	40.5319	730.195	1315.86	210.089	567.284	65.489	41.5507	1042.06	1198.1	404.407	560.457	185.455
886	543.083	543.071	543.103	74.456	72.071	76.868	71	0	3	4	3	4	2	2	4	2	3	3	0	2	1	1	4	9	1	6	3	3	4	137.527	315.283	494.438	145.76	193.018	189.865	343.77	250.425	294.432	329.437	196.342	317.324	155.436	289.26	258.148	135.722	242.953	179.209	245.953	350.254
887	549.168	549.161	549.193	317.035	311.642	319.834	229	3	6	6	6	5	6	7	8	7	8	8	6	5	5	6	6	37	8	6	8	8	4	2120.96	1137.05	3646.18	3570.21	2534.09	2164.84	2660.75	745.648	1617.17	4267.8	3181.68	4068.71	4729.78	1403.27	943.799	4238.02	3958.88	4403.6	2112	1151.01
888	550.171	550.159	550.184	317.04	315.171	319.834	75	1	4	3	3	3	4	1	1	2	4	2	2	2	2	3	5	15	1	4	1	1	2	314.722	205.288	581.432	565.142	536.804	441.393	679.437	168.28	325.851	760.202	596.63	733.172	839.828	238.033	138.54	790.168	792.294	908.591	323.712	193.182
889	551.127	551.103	551.138	55.161	54.287	56.65	133	3	4	5	4	4	6	5	7	2	4	6	2	3	2	2	3	22	4	4	5	6	5	450.916	831.072	1259.8	227.923	255.627	443.908	289.841	485.914	452.97	346.587	185.904	845.02	423.235	395.622	453.221	209.551	251.832	1082.52	809.41	513.354
890	553.049	553.034	553.061	301.815	294.458	308.264	170	0	3	5	4	1	3	7	3	7	8	3	5	4	4	3	4	30	1	1	5	7	4	203.819	248.341	148.746	2180	2354.31	331.42	731.606	246.776	754.439	5726.86	1699.03	657.955	1127.64	531.515	419.129	808.218	810.192	1258.79	869.076	642.66
891	554.123	554.114	554.146	326.106	318.049	333.28	185	0	3	4	5	3	4	7	7	7	8	4	6	3	5	5	4	31	4	8	8	6	5	230.64	346.869	335.318	4150.05	6528.97	364.909	389.056	265.14	425.908	7940.54	5213.16	327.059	1115.22	343.426	178.75	506.972	1732.13	715.887	5586.75	217.459
892	554.496	554.481	554.514	219.646	216.995	222.726	221	2	6	5	6	6	6	7	7	7	8	8	5	6	5	5	4	36	7	7	6	8	7	695.188	1266.64	926.996	3069.81	2054.61	659.542	634.767	458.095	778.569	4054.7	4149.13	1476.62	1979.11	898.084	733.043	2197.82	2130.31	1785.25	2414.87	1078.3
893	554.824	554.815	554.844	257.036	253.326	269.14	190	3	5	4	4	3	6	6	8	6	6	6	5	5	5	4	4	32	3	4	7	7	6	685.278	1017.79	533.557	1682.43	1857.22	1188.4	337.01	482.177	1359.85	5583.92	7070.99	567.883	1012.8	292.67	216.94	2018.03	1420.17	1483.86	4403.48	476.057
894	556.165	556.151	556.177	288.928	286.576	295.689	246	3	6	6	6	6	6	8	8	7	8	8	6	6	5	6	6	38	7	8	8	8	7	2527.95	716.685	1282.4	8809.2	8960.78	2595.81	1659.44	744.155	1361.37	12803.8	10642.7	3197.99	10122.2	2233.29	1072.55	5778.03	6761.44	5590.44	6405.64	2664.39
895	556.493	556.479	556.509	219.573	216.517	223.04	259	3	6	6	6	6	6	8	8	7	7	8	6	6	5	6	5	38	8	8	8	8	7	883.838	1537.24	1714.71	4494.59	2830.72	584.938	1465.55	694.955	533.589	5814.59	6152.71	2052.13	3022.04	1338.73	1178.75	3473.28	2953.43	2700.63	3632.77	1054.53
896	556.598	556.583	556.614	231.226	226.185	233.567	190	2	6	6	5	6	6	8	7	6	7	6	5	5	4	5	4	33	7	7	7	6	6	860.956	1188.82	1805.43	1084.99	863.139	645.206	912.471	824.761	912.857	1053.7	670.539	561.889	927.882	752.266	388.713	1389.97	852.29	1104.35	673.065	588.241
897	557.137	557.123	557.157	211.672	210.199	213.453	261	3	4	6	5	6	6	8	8	7	7	8	6	6	5	6	6	38	3	7	8	8	7	1585.75	758.315	7613.63	6958.51	3105.1	169.545	452.12	164.137	1081.77	17065.6	9941.1	1496.97	3006.75	1753.95	1107.77	2656.08	7684.54	5164.91	25851.2	328.82
898	557.168	557.158	557.191	288.929	286.576	293.714	164	0	4	5	4	3	6	7	6	6	7	5	4	5	4	3	5	33	1	6	7	7	4	83.3046	179.699	222.125	1345.81	1611.19	329.426	216.526	73.2017	267.617	1813.45	1735.86	451.528	1537.62	365.657	160.215	855.91	1176.91	747.109	999.457	198.603
899	557.319	557.299	557.333	167.863	153.836	182.767	220	2	5	5	4	6	5	6	7	5	8	6	2	5	5	6	6	35	5	7	7	7	4	1077.59	164.714	3219.1	5278.53	1158.05	7875.68	1580.95	1139.78	2761.69	9436.35	3318.14	8980.95	6208.72	3179.82	794.752	950.153	419.946	9005.26	12497.5	2667.15
900	558.139	558.121	558.155	211.676	210.453	212.979	184	1	3	3	5	3	6	5	4	7	8	8	4	5	4	6	5	35	2	6	6	7	6	410.548	211.402	1516.24	1520.37	761.176	47.8007	154.752	107.235	296.264	3089.16	2059.6	369.618	608.725	462.295	312.196	540.983	1786.53	950.861	4488.96	104.138
901	558.324	558.313	558.342	168.639	157.039	173.742	121	2	5	4	4	4	4	2	3	4	5	2	1	3	4	4	3	18	1	6	5	4	3	358.895	58.0752	719.457	1255.16	561.126	1562.14	392.435	333.341	751.252	2051.37	646.41	1852.68	1408.33	905.7	340.794	363.775	220.203	1676.54	1586.19	392.474
902	558.49	558.471	558.505	219.709	216.751	222.583	235	3	6	6	6	6	5	8	8	6	6	8	6	5	5	6	6	38	8	8	7	8	7	776.341	1308.61	1388.71	3585.57	2209.16	723.018	1006.75	721.828	730.057	4028.13	4710.73	1537.37	2266.12	1235.24	954.46	2842.43	2309.13	2021.22	3057.72	1110.58
903	558.595	558.576	558.608	231.337	226.863	233.873	258	3	6	6	6	6	6	8	8	7	8	8	6	6	5	6	5	38	8	8	8	8	7	3907.32	3883.15	5539.68	3543.01	3447.93	1109.6	3870.54	3016.27	3809.15	4516.07	4452.18	2641.74	4177.67	2501.38	1890.26	6258.15	3498.49	4328.84	3094.14	2677.93
904	559.204	559.19	559.219	282.616	281.332	286.262	126	1	2	5	5	5	6	4	4	3	4	3	2	6	3	4	4	20	0	4	6	6	3	101.157	267.215	919.433	1401.56	1081.6	147.234	106.786	36.1125	51.0226	3872.09	890.391	763.786	2557.97	499.309	232.976	1288.16	918.802	1064.42	790.915	443.803
905	559.303	559.293	559.327	172.446	157.961	180.048	142	0	0	4	4	2	2	4	7	5	3	2	2	4	3	3	4	15	1	5	6	7	4	147.435	106.743	134.806	599.576	402.986	430.316	343.927	185.335	877.741	1370.6	2082.08	959.469	2043.96	526.739	345.884	1057.46	402.995	1594.83	9711.85	470.567
906	560.489	560.47	560.5	219.687	216.283	222.155	178	2	4	5	6	5	5	7	7	6	6	5	4	4	4	5	5	31	4	7	7	8	5	489.717	566.862	668.336	1642.25	1107.21	366.929	652.584	317.739	419.785	2377.82	2389.34	545.097	1583.15	705.023	514.414	1280.96	1285.7	1044.65	1668.87	550.913
907	560.592	560.578	560.602	231.312	226.863	234.187	277	3	6	6	6	6	6	8	8	7	8	8	6	6	5	6	6	38	8	8	8	8	7	5910.22	6612.28	9804.68	5500.98	5600.21	4080.46	6426.3	4801.25	6136.36	7573.56	6540.92	3869.87	6587.6	5124.13	2777.9	9779.02	5170.02	6431.51	4962.49	3705.42
908	560.831	560.816	560.848	256.998	236.408	259.443	127	1	5	2	3	3	3	6	4	6	5	5	3	3	3	2	5	24	5	3	5	5	4	112.508	460.442	49.9544	1903.92	546.501	429.192	427.166	83.0783	491.039	806.137	1249.89	103.115	173.599	6.45351	18.3366	1381.62	812.643	391.023	133.616	35.1682
909	562.589	562.583	562.614	231.409	227.207	233.873	277	3	6	6	6	6	6	8	8	7	8	8	6	6	5	6	6	38	8	8	8	8	7	5200.74	5094.06	8063.59	4221.53	4900.65	2979.77	4887.79	3548.51	4427.44	5859.73	5469.49	3033.42	5306.04	4279.19	2907.3	8096.7	4351.47	5285.29	4289.4	3336.97
910	563.069	563.057	563.089	297.245	295.934	298.708	80	0	2	2	1	0	2	3	4	4	2	1	4	2	2	2	1	10	0	3	6	5	3	55.7774	15.5755	74.023	1498.99	538.765	139.255	253.948	29.0724	52.3751	519.738	236.629	252.316	645.309	98.6733	69.8543	169.262	132.372	258.79	712.684	65.6547
911	564.331	564.316	564.348	179.621	156.016	185.761	248	3	4	5	6	5	6	7	6	2	3	6	4	5	3	5	5	31	7	6	6	5	5	2260.63	985.477	1509.82	615.084	2707.44	3195.44	2370.25	891.136	883.347	3317.4	6018.11	2701.4	1838.5	1352.27	1002.22	1174.22	833.405	2210.5	1157.92	2203.07
912	564.586	564.562	564.595	231.472	226.863	233.569	243	3	6	6	6	6	6	8	8	6	8	8	6	5	5	6	6	36	8	7	8	8	6	2181.16	2794.48	3677.37	2108.72	2640.1	1424.49	1799.16	1907.6	2326.95	2738.12	2806.74	1759.1	2496.62	2042.51	1164.48	3667.74	2132.36	2848.5	1844.96	1399.83
913	565.048	565.035	565.057	382.656	367.997	401.512	410	0	3	3	4	3	4	4	6	7	6	5	5	5	4	3	4	32	3	3	6	6	5	1579.97	3507.42	2325.7	29316.1	38118.8	701.201	14622.4	2469.64	1238.58	95072.3	156392	15932.7	19155.5	3512.7	3851.09	43003.9	75403.3	10192.6	43716.5	4372.22
914	565.048	565.04	565.056	414.787	402.817	426.334	186	2	3	4	2	0	2	5	3	3	6	2	3	1	1	2	0	15	2	3	3	3	1	9227.55	19500.2	2491.91	12690.3	10618.3	2219.07	3652.51	3980.52	4975.13	18870.2	63930.3	8581.9	16600.5	11137.8	17013.9	7941.18	13933	7796.76	10082.3	13758.2
915	565.107	565.086	565.12	281.897	279.165	286.714	97	0	0	2	4	0	2	4	3	6	6	1	3	5	2	2	3	27	0	2	4	3	3	320.817	332.11	269.582	384.475	465.588	157.278	261.171	233.577	118.774	565.283	669.363	686.695	570.288	492.881	466.519	376.176	314.717	687.565	608.752	539.914
916	566.157	566.144	566.17	317.233	311.876	319.394	94	2	4	3	3	5	4	2	2	2	2	4	3	3	3	2	1	17	3	4	4	2	3	701.321	1015.62	919.757	1572.78	597.654	1905.95	729.93	420.534	487.324	615.686	1284.57	555.392	1256.06	750.571	407.599	2399.02	2517.73	783.608	293.318	401.052
917	566.346	566.329	566.362	179.91	152.785	184.324	326	3	5	6	6	4	6	7	7	4	6	7	6	4	4	6	6	34	7	5	6	7	7	1583.47	832.256	778.819	1240.79	2825.74	6154.83	3548.09	2010.08	2146.91	6816.37	3234.29	4191.61	4195.35	2545.88	2385.66	2838.37	206.115	3438.18	3718.07	2923.03
918	566.587	566.573	566.608	231.431	226.863	234.727	153	2	3	4	5	6	3	4	7	3	4	6	6	4	5	4	4	30	7	3	5	6	5	869.461	1100.9	1319.02	779.676	1011.69	672.103	815.888	839.444	845.606	978.576	941.362	572.436	787.53	798.734	557.094	1551.41	546.921	818.564	755.238	780.207
919	567.351	567.343	567.367	180.538	161.25	183.898	116	1	5	3	3	4	5	4	2	2	2	3	2	3	2	2	3	16	4	3	4	3	4	439.881	249.333	278.78	698.627	637.314	1094.23	1051.47	518.403	516.053	1515.83	1240.57	922.438	933.664	804.943	753.192	1168.94	623.175	858.589	811.621	806.222
920	568.092	568.08	568.104	139.069	124.659	155.671	188	2	0	1	2	1	5	1	4	3	3	8	0	1	1	2	3	30	0	1	3	2	6	3035.85	2593.93	10317.9	7.62013	7.62177	3.4399	9.59224	43.3	21.6618	140.304	4624.43	41.9729	6.27488	14.2327	404.06	2764.47	1012.37	134.343	2694.16	64.8658
921	568.361	568.343	568.374	178.447	147.679	183.583	428	3	6	6	6	6	6	7	6	5	7	7	6	5	4	6	6	37	7	7	8	8	6	3563.6	900.934	4366.52	5253.11	7574.68	10984.4	8681.78	7216.23	5083.79	11261.1	3864.38	13429.9	11559.6	6342.66	4736.67	6467.85	890.88	7808.53	4990.82	6900.44
922	568.62	568.603	568.637	232.528	229.843	236.498	59	0	2	0	1	6	3	2	1	1	1	4	2	3	2	2	3	9	2	4	1	2	3	632.949	802.177	1040.02	606.226	653.002	708.896	938.428	833.34	1097.33	719.342	728.837	593.781	796.487	770.994	518.308	459.557	489.991	889.463	522.527	647.111
923	568.842	568.831	568.859	241.804	236.554	249.507	153	3	5	5	4	5	5	5	7	3	3	6	5	2	4	5	4	30	7	6	5	3	3	502.604	704.216	1013.98	862.162	1188.1	473.355	797.553	802.13	751.48	860.478	1023.24	655.063	496.392	924.088	588.893	1366.34	813.24	602.581	428.369	762.826
924	569.133	569.113	569.145	54.622	53.958	61.68	166	2	5	4	5	5	6	6	6	5	6	6	2	4	4	4	4	28	5	7	6	5	6	506.489	1110.18	1634.82	285.893	210.056	520.737	505.972	415.532	647.754	242.606	302.973	1211.27	1313.8	733.878	584.411	205.989	469.599	1405.51	1198.88	501.558
925	569.364	569.346	569.373	178.15	158.267	182.304	196	1	5	4	6	4	5	6	5	4	3	6	5	5	3	5	4	20	5	6	5	4	3	880.816	276.281	724.825	1226.26	1876.3	4360.89	1858.54	1697.59	1267.26	2799.34	944.307	2349.09	3294.95	1573.35	1009.48	1814.81	2548.31	2016.29	1520.16	1297.51
926	570.18	570.163	570.194	292.036	289.435	298.016	169	1	4	4	4	4	6	3	4	6	6	6	4	4	3	5	5	37	3	4	5	7	5	57.9395	125.797	328.301	734.148	843.43	339.231	789.857	80.7892	193.299	1355.58	2155.64	335.698	1287.73	177.005	78.259	936.306	793.477	627.315	1332.52	162.76
927	570.62	570.599	570.633	233.043	227.879	237.227	102	1	3	3	4	2	3	6	2	1	4	4	3	4	3	3	3	19	2	4	4	5	4	830.905	856.802	1604.72	574.95	702.821	774.319	1142.49	1137.76	773.456	663.536	618.241	669.093	721.958	943.893	609.393	1240.94	325.075	1003.95	660.942	651.023
928	570.838	570.827	570.851	241.309	236.879	249.997	60	1	5	2	1	4	3	0	3	2	1	3	0	1	2	2	4	10	4	3	1	2	1	276.621	513.68	644.374	850.211	748.334	507.849	508.062	529.122	292.44	477.009	702.269	477.95	375.573	474.131	441.675	733.075	496.446	468.339	313.413	537.965
929	573.11	573.104	573.12	211.948	210.543	213.323	254	3	6	6	6	6	6	8	8	7	8	8	6	6	5	6	6	38	6	8	8	8	7	10343.4	2395.24	31932	14979.5	9375.99	469.545	955.28	915.464	6478.21	43791.8	18112.9	4122.15	7011.74	9647.25	7014.61	7873.25	18745.6	16033.7	65948.4	1849.98
930	573.129	573.12	573.153	54.302	53.639	57.056	218	3	6	6	6	6	6	8	8	7	8	8	6	6	5	6	6	32	7	8	8	7	7	3488.12	7153.6	7679.84	7019.52	6228.99	5851.53	5202.95	8507.43	7548	6387.39	4555.59	6917.07	4613.72	6750.03	7102.7	4866.86	4127.74	7411.97	7341.65	7338.8
931	574.113	574.098	574.13	211.805	210.543	213.366	256	3	3	6	5	6	6	8	8	7	8	8	5	6	5	6	6	38	5	8	8	8	7	1882.44	488.467	5048.27	2783.77	1953.93	130.338	210.963	242.511	1198.16	7240.15	3591.91	877.343	1418.33	1800.04	1214.1	1640.48	3759.25	2479.21	9576.13	336.521
932	574.133	574.116	574.15	54.297	53.643	55.891	194	3	6	6	6	6	6	7	8	5	6	8	5	5	3	5	4	30	6	7	8	7	6	543.816	986.761	920.1	913.246	987.697	731.036	607.109	999.346	1012.95	1097.94	735.499	762.65	720.127	904.611	978.753	731.733	692.98	1000.85	928.771	851.646
933	575.113	575.098	575.13	211.716	210.543	212.999	207	2	3	4	5	5	6	4	7	5	8	8	4	5	4	6	6	38	3	7	6	8	6	644.697	359.561	2305.55	1063.31	682.953	71.86	153.914	92.8985	473.4	2825.31	1597.99	412.632	650.556	682.712	470.286	674.513	1512.96	1435.27	4170.09	164.172
934	576.075	576.059	576.091	307.94	306.06	313.606	185	0	4	6	5	4	3	7	1	7	7	4	6	4	5	4	3	35	3	6	7	8	4	155.172	31.438	79.4975	2041.81	1616.86	445.028	971.033	790.657	699.301	5677.65	1340.64	666.855	2271.61	1335.83	793.132	1419.02	929.145	1338.48	528.915	1196.52
935	576.806	576.794	576.823	256.044	253.002	271.315	206	2	5	4	5	3	6	8	6	7	8	8	5	5	5	4	5	38	3	5	8	6	7	941.122	1229.99	359.425	5206.62	4540.57	592.169	369.298	851.022	586.323	4987.5	13789.9	393.149	532.122	105.259	110.603	2008.78	1481.95	1047.66	7002.64	437.721
936	577.061	577.038	577.073	304.676	300.648	311.392	99	0	2	3	3	0	2	3	4	3	6	2	4	2	2	2	2	24	0	3	4	8	1	94.2029	60.3605	100.86	1052.81	1256.68	244.26	500.093	207.424	490.827	3113.16	2677.85	356.055	476.366	529.799	392.066	384.366	374.928	552.554	1442.61	295.864
937	578.871	578.858	578.893	243.556	239.002	250.613	237	3	6	6	6	6	6	8	8	7	7	7	6	6	5	6	5	36	8	7	8	8	5	1185.06	1689.97	2404.13	3836.51	3513.16	1831.79	2285.84	1121.75	1504.94	2728.73	3160.97	951.473	1634.15	1039.22	808.501	3476.11	2974.04	1975.68	1756.77	1457.79
938	580.339	580.328	580.355	70.869	69.211	72.923	99	0	4	3	3	3	5	2	4	2	2	4	3	3	3	2	4	16	0	5	3	3	3	64.6471	291.98	195.685	243.782	424.784	185.313	125.842	84.1538	303.358	210.49	302.161	111.87	774.708	619.732	789.099	279.253	162.117	1426.54	647.623	96.6354
939	580.87	580.854	580.887	243.534	239.437	249.67	110	2	4	3	4	3	4	4	4	2	3	5	4	3	3	3	3	16	5	6	4	2	3	324.945	519.765	628.845	974.481	1152.5	546.693	729.269	112.149	349.657	1030.69	1082.46	535.905	495.449	343.98	361.002	1158.22	904.223	476.604	562.901	592.358
940	581.321	581.308	581.335	168.722	156.708	173.159	124	2	4	5	3	4	3	2	3	3	3	3	1	3	2	4	5	20	3	7	4	6	4	731.928	121.764	1098.83	459.08	578.826	1448.21	578.337	227.369	368.298	1703.75	2353.38	1664.72	717.881	646.337	219.042	86.9426	55.9791	1900.45	992.3	699.082
941	581.513	581.487	581.518	66.187	64.68	67.648	105	0	4	3	2	3	5	4	4	2	3	3	4	2	2	2	4	26	8	3	2	3	2	117.638	204.109	187.5	1805.99	7227.59	33344	1888.26	202.498	162.619	473.857	705.518	262.117	467.623	278.003	1310.85	674.448	261.759	419.585	1431.27	85.9142
942	582.377	582.366	582.391	176.75	147.554	181.866	386	2	6	6	5	5	6	7	7	4	5	7	5	6	5	6	6	33	7	7	6	7	4	2818.73	440.825	8385.59	10129.9	9603.57	31023.9	17605	7587.02	6857.76	3637.76	2393.29	10634.2	12130.4	7670.49	13882.3	9653.63	7496.14	8375.52	126.211	8215.34
943	582.517	582.501	582.531	66.383	64.68	68.301	77	0	4	1	1	1	3	5	4	2	1	0	4	1	1	1	2	26	7	1	0	0	1	98.4906	107.562	104.953	459.356	2448.51	8142.82	658.91	37.6281	71.1513	199.119	293.769	82.4264	276.531	160.771	475.922	367.2	116.162	214.601	499.071	39.6965
944	583.338	583.322	583.355	167.954	155.672	175.961	107	1	3	3	3	2	3	3	2	5	5	5	1	4	4	5	4	16	1	4	4	5	3	833.77	247.246	1350.96	1223.42	1534.32	2383.2	1444.18	523.544	1354.9	2360.1	3276.39	3853.07	2081.92	1364.24	811.641	3489.17	560.938	3850.21	2552.91	1213.26
945	583.379	583.356	583.39	175.724	156.572	181.744	131	1	5	3	3	3	4	2	5	2	2	4	4	4	3	4	2	11	4	5	4	1	1	649.219	165.947	2158.78	2987.77	2647.79	4334.31	2831.21	2072.56	1822.42	2081.45	793.246	2796.04	3414.62	1730.32	3637.44	2486.67	350.638	2304.71	102.856	2036.09
946	585.352	585.341	585.368	167.002	153.672	180.773	197	2	6	5	4	5	3	5	7	6	6	5	5	5	5	6	6	27	7	8	7	7	3	1043.53	253.651	2277.55	3112.98	3975.18	7966.96	2998.8	1858.69	2040.77	3399.62	3827.46	8128.81	5794.03	2160.93	738.001	799.185	171.793	6576.56	6159.93	1626.87
947	586.358	586.348	586.373	167.645	157.953	175.278	105	1	5	4	2	4	1	2	3	3	4	3	0	4	2	5	4	19	4	3	4	2	3	320.654	58.3002	550.712	584.847	1163.05	1942.21	788.885	599.938	541.235	993.238	823.339	1578.68	1447.45	553.115	227.097	334.395	204.281	1451.95	1257.9	490.622
948	587.133	587.123	587.151	211.879	210.304	213.02	77	1	0	2	0	1	4	2	3	3	2	6	2	2	1	3	2	25	0	3	1	2	2	349.643	244.498	2964.48	109.552	138.051	19.478	70.3066	56.981	358.395	570.629	269.469	168.655	163.547	407.093	458.632	246.259	418.028	321.005	62.9559	72.7419
949	588.898	588.888	588.911	247.04	245.172	250.786	294	3	6	6	6	6	6	8	8	7	8	8	6	6	5	6	6	38	8	8	8	8	7	4685.26	4279.41	9489.09	21777.1	20853.6	4467.01	9209.73	660.157	2840.46	18729.6	22180.1	7102.9	15464.4	1610.23	1025.89	14539.9	15728.8	13232.2	14143.3	4020.58
950	589.903	589.885	589.917	246.83	244.718	250.781	125	2	3	5	4	3	5	5	6	5	3	4	5	4	3	2	3	27	5	6	6	6	2	463.368	519.816	649.311	1903.7	1639.17	485.612	425.991	274.656	420.562	1191.58	1560.59	510.123	1043.39	379.808	210.945	1181.35	1242.23	1063.47	1090.65	522.692
951	589.969	589.954	589.987	247.427	245.172	250.227	152	1	4	4	4	3	6	5	6	7	7	8	4	3	5	3	6	28	3	7	6	6	6	657.243	326.132	626.099	795.115	1455.66	442.032	513.555	71.8111	248.784	918.094	757.589	420.835	1110.45	173.836	74.275	1512.7	2348.89	998.437	756.279	602.632
952	594.197	594.172	594.205	292.871	290.431	296.686	107	0	3	4	4	3	3	3	4	6	6	2	4	3	1	3	2	15	1	3	6	5	3	8.28207	24.9478	27.9001	991.424	802.065	225.862	273.866	31.9787	171.52	1204.5	1031.24	478.592	974.342	137.76	21.0325	457.935	302.769	671.933	305.439	300.665
953	596.163	596.148	596.181	297.307	294.481	302.31	63	0	0	0	2	0	6	0	0	1	3	6	0	0	2	4	4	12	0	1	2	2	6	119.889	121.501	157.702	127.711	60.4506	112.737	124.897	134.099	186.455	72.411	72.9228	226.897	362.294	365.188	163.321	209.82	346.725	224.011	228.051	432.019
954	596.334	596.323	596.355	72.79	70.321	75.724	160	2	6	5	4	5	6	5	7	5	4	5	4	3	3	4	4	27	5	6	5	5	6	217.763	1966.89	899.728	852.791	2781.74	1817.14	1271.87	650.368	1041.33	2699.82	1774.51	506.901	316.84	1217.74	1281.61	2098.63	1743	539.699	716.234	299.342
955	597.304	597.288	597.32	212.654	198.571	215.159	138	0	5	3	3	1	2	7	7	5	3	3	5	4	4	3	0	17	3	3	6	4	2	164.507	107.905	157.36	1991.78	1242.23	316.948	1945.12	631.131	1109.61	2843.42	3288.56	808.874	332.797	584.224	134.975	674.76	1134.33	412.681	1966.42	183.427
956	597.345	597.339	597.37	72.919	71.035	74.424	50	1	5	3	2	2	0	2	4	2	1	1	4	2	1	2	1	8	2	2	1	0	1	279.284	824.036	536.615	553.239	1259.52	626.957	395.992	277.344	356.577	722.576	383.825	195.13	212.489	503.829	510.793	886.952	763.187	334.192	342.71	225.461
957	598.092	598.073	598.105	170.882	165.89	178.096	99	0	0	1	2	0	5	3	3	4	3	4	0	1	3	2	1	22	1	4	3	4	5	212.303	65.7357	6.09355	28.1901	1.712	2.38355	1.0332	0	23.1904	26.0537	1382.53	24.1279	0	36.389	404.588	1979.17	19.5121	3.09393	1982.75	18.3599
958	598.788	598.773	598.808	254.772	253.002	259.613	100	0	2	3	4	1	4	4	3	5	5	6	4	2	1	2	4	16	1	4	2	5	6	298.35	159.301	95.0966	1027.22	1220.24	105.124	75.0607	4.50855	9.83534	696.044	1790.62	74.3308	307.24	10.7087	10.5544	246.396	542.594	238.699	1046.96	89.4441
959	599.319	599.299	599.332	212.336	197.638	215.59	321	2	6	6	6	4	6	8	8	7	7	6	6	5	5	5	6	35	6	8	8	8	7	1684.32	643.3	2954.19	12330.7	5633.73	945.454	4607.19	4709.34	3394.9	13392.8	8879.62	3737.37	1375.59	3559.82	612.054	3826.55	11710.8	960.572	8224.66	487.168
960	599.367	599.354	599.385	166.095	154.31	179.548	195	2	6	6	4	5	3	5	6	6	6	4	3	6	4	6	6	23	5	8	4	6	3	779.56	193.679	3061.13	7859.19	5873.83	12778.9	4580.36	1739.22	2286.18	1765.71	4770.55	9328.54	4954.19	1716.35	1508.32	2690.78	202.526	5717.87	87.8145	1929.98
961	599.919	599.898	599.928	248.707	246.239	251.852	204	2	3	4	6	3	6	8	8	7	8	8	5	5	5	4	5	37	6	8	8	8	7	681.474	375.009	781.833	1924.76	2262.63	264.24	499.568	82.5019	275.12	2645.82	4354.11	564.402	1699.54	287.967	126.908	1066.25	803.233	1522.65	2500.18	408.2
962	600.324	600.313	600.344	212.316	197.953	215.302	181	1	5	4	4	1	4	7	7	7	4	6	6	4	3	3	2	21	5	8	6	5	2	465.387	233.312	694.001	2186.36	907.65	262.57	723.534	1332.07	855.801	3014.36	2286.99	880.597	441.792	570.808	241.997	979.54	3036.17	573.633	1324.71	166.149
963	600.371	600.354	600.381	166.76	156.25	177.226	100	1	5	2	2	4	2	1	4	1	3	4	1	3	3	4	4	13	2	5	4	3	2	188.904	80.9143	708.101	2127.18	1572.82	3030.67	1013.02	232.393	356.794	532.963	1081.61	2377.01	987.297	409.779	435.884	851.821	74.8271	1527.01	77.0579	392.763
964	601.133	601.12	601.151	317.113	310.942	320.049	271	3	6	6	6	6	6	8	8	7	8	8	6	6	5	6	6	38	8	8	8	8	6	11588.5	3699.03	3465.02	10784.1	6363.02	2967.42	1337.55	1861.66	1453.55	4816.4	18102.1	5554.26	33005.2	4378.68	2413.75	25539.5	26007.4	19645.7	5069.4	2864.97
965	601.157	601.139	601.17	54.287	53.31	56.097	81	1	3	0	1	3	4	3	5	3	4	4	1	3	1	0	2	17	4	6	3	4	2	347.267	384.452	667.455	312.54	270.748	307.161	275.76	421.831	259.492	217.231	191.611	560.014	401.176	365.049	370.039	157.549	286.024	549.985	407.443	409.185
966	602.136	602.116	602.15	317.092	311.174	320.627	186	3	3	4	5	5	5	5	5	7	7	8	6	5	4	4	6	34	3	5	5	7	4	1841.48	637.417	676.353	1685.15	1137.63	575.546	362.351	399.719	338.132	998.512	2487.52	838.961	4605.51	853.669	469.943	3324.25	3689.93	2983.25	908.261	509.344
967	603.131	603.115	603.147	316.842	311.765	319.954	75	0	2	1	2	3	3	4	4	5	3	4	2	1	2	1	4	15	0	1	4	2	3	493.65	377.459	388.251	577.712	381.178	362.789	206.477	188.828	186.348	376.653	956.344	496.849	1747.61	395.488	225.207	1198.82	1543.22	1305.21	463.989	209.891
968	605.113	605.098	605.125	297.027	294.961	313.471	103	0	3	2	2	2	2	4	7	4	5	2	4	2	3	3	1	20	3	5	6	4	3	27.3586	55.6284	72.8181	1203.12	592.056	156.201	442.79	61.0574	118.936	354.559	539.445	284.533	582.719	167.179	154.892	418.002	284.66	290.097	762.262	127.828
969	605.973	605.951	605.983	249.856	244.166	252.687	174	3	5	5	5	6	6	5	7	5	7	8	4	4	5	5	6	33	3	5	6	6	6	471.236	346.247	904.285	1493.79	1096.68	735.662	1010.81	141.853	368.288	1181.09	1023.55	567.201	783.734	291.945	267.587	961.926	1082.22	773.187	401.229	480.661
970	606.074	606.071	606.078	368.919	359.999	385.485	442	0	3	4	5	3	6	5	7	7	7	6	5	5	5	5	5	36	2	4	7	7	7	2166.48	4164.76	1776.93	56126.3	106644	849.339	15890.1	3402.76	43.9168	389124	167805	35815.7	108110	3468.36	5163.73	53157	68242.5	48606.9	184640	3908.47
971	606.074	606.066	606.083	399.839	385.997	411.449	303	1	3	3	4	3	1	7	5	5	3	3	3	3	1	2	1	17	6	4	5	6	3	12590.3	36643.9	7844.12	29824.2	18384.6	8714.1	7486.13	6209.24	5858.71	34118	36744.1	12971.6	25214.6	40527.8	22928	37713.9	13227.5	9356.58	24881.2	17549.6
972	606.074	606.069	606.079	417.111	411.68	426.212	165	2	5	3	5	2	2	4	5	4	4	1	3	3	2	3	1	10	4	4	1	5	2	14320.7	13143.8	2765.91	26941.3	20205.8	7564.24	5801.14	10900.4	6562.04	19201	32872.8	9225.8	24303.3	14700.6	14262.9	8039.69	20613	9053.94	14559.6	21504.9
973	607.077	607.069	607.085	366.246	360.887	392.155	214	0	3	3	5	3	5	5	3	5	6	3	4	3	3	3	4	23	2	3	5	6	4	459.167	940.079	330.132	35479.2	13569.1	161.144	3140.84	554.366	8.14915	45989.6	22265.9	3104.1	13066.5	539.275	864.641	10463.5	10688.4	10590.5	18846.6	698.052
974	607.095	607.086	607.118	74.141	71.787	76.524	99	1	4	4	3	6	3	1	5	3	5	3	2	2	2	1	2	20	2	3	5	4	5	101.645	268.868	619.463	236.84	285.847	212.2	332.672	328.298	362.028	380.09	304.427	338.34	249.838	366.907	285.152	162.773	248.495	182.98	341.638	303.986
975	611.145	611.139	611.158	325.806	317.824	329.951	291	3	6	6	6	6	6	8	8	7	8	8	6	6	5	6	6	38	8	8	8	8	7	126144	88105.5	66246.2	196838	254923	25409.6	43028.3	8033.06	8192.48	308404	21239	90402.1	266384	73728	27928.5	129569	262977	102251	17482.7	44147.6
976	611.176	611.164	611.196	282.731	281.291	288.101	163	2	2	6	6	3	5	5	8	6	6	6	4	5	4	4	5	33	0	8	8	7	3	704.741	304.982	650.507	869.863	434.512	172.735	114.188	63.3657	106.598	1364.57	1149.7	376.774	928.277	800.758	639.709	629.522	518.543	812.398	973.601	676.966
977	612.147	612.127	612.16	325.811	318.049	328.074	261	3	6	6	6	6	6	8	8	7	8	8	6	6	5	6	6	38	8	8	8	7	7	14411	12045.2	9378.38	27430.7	34572.5	4253.63	6575.17	1631.46	1055.95	42079.2	4151.92	11874.1	31092.4	10049.4	4815.17	18634.1	35965.7	13393.1	3153.66	6893.72
978	613.144	613.125	613.157	325.805	317.824	335.174	263	3	6	6	6	6	6	7	8	7	8	8	6	6	5	6	6	38	8	8	8	7	7	6988.55	5575.82	4063.86	12945.5	15745.9	2677.34	3589.47	1117.15	970.403	18950.1	2607.35	5457.4	14450.6	5117.52	2127.07	8780.56	16276.2	6068.25	2241.05	3294.47
979	614.146	614.121	614.155	325.803	317.367	327.04	181	3	4	6	5	5	5	3	5	6	8	6	5	5	5	6	6	36	5	6	6	7	6	960.405	867.039	848.366	2216.01	2776.94	414.719	456.528	280.784	246.696	2542.15	840.852	876.522	2051.87	829.905	338.565	1568.42	2551.55	950.926	425.962	637.663
980	614.16	614.156	614.174	326.014	324.733	326.829	19	1	0	0	0	2	1	1	0	0	2	1	2	0	4	0	0	3	0	0	1	1	0	770.296	554.837	725.734	1896.13	2442.21	501.161	441.997	280.088	246.696	2522.54	677.843	681.309	1816.45	825.364	364.119	1244.82	2246.01	787.573	333.185	607.626
981	615.141	615.123	615.153	54.646	53.962	56.421	175	3	6	6	5	6	6	6	8	5	6	7	5	3	5	6	6	28	6	5	7	6	5	798.106	1315.85	1953.58	649.942	762.243	1014.81	653.214	821.216	771.212	586.456	474.94	1541.98	1178.88	927.122	968.157	458.445	448.886	1768.06	1511.37	981.462
982	616.554	616.536	616.57	231.263	226.863	233.798	184	2	6	5	6	6	4	6	6	5	7	6	6	5	4	4	5	36	6	7	6	7	5	841.97	976.812	1856.3	1003.09	980.477	751.689	1308.6	887.794	1047.1	1363.15	1421.28	728.386	1098.16	531.895	449.729	1461.57	843.634	1336.92	1028.46	673.291
983	617.153	617.133	617.165	317.288	315.525	318.668	73	1	4	5	3	3	4	2	3	1	2	2	2	2	3	2	3	11	3	3	3	0	2	297.403	468.528	973.755	704.174	623.247	994.272	662.442	368.587	526.175	475.654	583.929	664.745	536.943	390.276	235.995	1051.23	1014.81	829.835	353.602	282.038
984	618.55	618.531	618.565	231.231	226.185	233.444	230	3	6	6	6	6	6	8	8	6	8	8	6	5	5	4	6	36	7	8	8	8	7	1711.24	2023.15	3028.82	1748.68	1934.52	1390.63	1956.83	1780.17	1654.72	2757.89	1476.28	1499.16	2226.89	1534.52	970.117	2408.68	1857.48	2297.51	1800.5	1562.97
985	619.288	619.269	619.3	212.416	200.18	214.924	155	0	3	4	5	1	4	6	5	6	6	4	4	3	2	2	3	26	2	6	5	6	5	261.341	221.46	317.154	2439.35	1020.78	197.32	407.731	146.788	509.601	4644.91	5411.22	731.413	707.378	442.089	296.218	580.486	745.5	499.951	5007.5	318.744
986	620.549	620.527	620.56	231.231	226.519	234.187	220	3	6	5	6	6	6	7	7	6	7	8	6	6	5	6	6	36	8	7	8	7	7	1732.44	1773.59	2765.72	1642.35	1687.75	1101.61	1979.8	1537.91	1760.86	2601.99	2018.15	1421.16	2176.43	1434.52	752.802	2632.25	1604.45	2238.86	1367.65	646.146
987	622.151	622.136	622.169	291.145	288.281	295.72	72	0	0	1	2	0	4	4	3	4	4	3	3	2	1	0	4	18	0	1	2	5	5	73.3406	98.0042	72.9938	255.644	253.078	177.282	197.147	67.4005	127.044	350.749	884.095	166.024	259.156	206.487	130.514	188.643	175.609	227.583	757.127	86.9798
988	622.362	622.346	622.378	78.332	76.828	79.618	41	0	0	1	1	1	1	1	2	1	2	7	0	0	0	1	0	9	0	1	1	2	4	93.3709	325.31	187.757	134.438	134.568	37.0544	162.217	67.4374	83.8912	173.66	412.752	64.1184	65.1619	105.293	154.751	967.15	187.673	85.0083	238.225	101.729
989	622.544	622.523	622.555	231.315	228.494	233.619	164	3	6	5	4	6	6	6	6	6	7	7	5	4	4	3	6	29	4	6	5	6	4	1036.51	1111.37	1788.21	1074.07	1185.57	879.576	1356.95	874.558	879.037	1466.37	1135.08	895.27	1110.65	842.698	442.515	1679.94	1198.01	1127.41	1096.16	664.258
990	624.543	624.534	624.568	231.464	229.243	234.872	70	1	3	5	3	3	4	2	1	2	2	2	4	3	1	2	2	13	4	1	2	2	2	390.073	487.02	556.495	526.587	495.408	394.964	641.463	525.79	537.161	517.18	576.678	436.311	611.113	406.409	309.207	640.935	471.029	648.125	371.632	435.583
991	625.186	625.165	625.198	351.049	344.353	357.529	112	0	1	2	4	2	4	2	8	6	4	5	2	3	4	2	3	25	0	2	5	4	4	1.60643	4.37935	4.344	17.5188	10.2781	2.53376	508.458	10.2273	15.6122	2.63201	15.8918	809.256	1443.9	5.52537	0	797.603	11.2878	980.819	1486.91	5.16254
992	628.056	628.047	628.064	366.123	360.171	381.393	118	0	2	3	5	3	3	2	2	3	3	2	3	3	1	2	3	13	1	2	3	3	1	195.912	452.965	218.138	4880.72	6612.88	136.622	3272.13	455.243	53.5846	20484	8439.33	2222.92	4881.21	550.284	558.319	5274.17	4607.23	5016.42	10601.4	515.578
993	628.176	628.157	628.189	289.003	286.633	292.172	59	0	0	2	2	1	3	2	2	2	3	3	2	0	1	0	5	15	0	1	3	2	2	26.4474	99.4963	28.879	187.907	98.2728	68.9052	194.535	29.7354	45.5811	115.93	654.249	166.947	357.336	26.8633	15.1256	227.081	214.278	265.398	1187.92	45.8829
994	628.43	628.418	628.453	219.626	217.79	222.223	214	3	5	6	6	5	6	8	7	7	7	8	6	6	5	6	5	36	6	8	8	7	7	681.048	1048.79	879.268	2836.27	1627.02	494.046	1016.06	532.897	612.274	3723.16	3851.81	1037.15	1915.37	857.635	932.957	2083.91	1713.41	1167.71	2726.77	926.626
995	629.254	629.241	629.275	298.598	294.815	303.467	63	3	0	0	4	3	6	0	0	0	4	7	0	0	1	4	5	13	0	0	0	0	5	485.681	458.257	478.1	67.7604	73.2199	55.5101	55.8414	64.8151	96.8016	111.404	77.3973	182.289	196.108	271.827	142.714	642.327	938.267	226.41	91.9839	617.186
996	630.426	630.413	630.445	219.548	217.24	222.583	244	3	5	6	6	6	6	8	7	7	8	7	6	6	5	6	6	38	6	8	8	8	7	1147.89	1400.34	1701.7	4708.38	2973.41	973.127	1844.94	862.263	843.587	6348.65	6895.09	2375.52	3751.52	1922.97	1141.27	3528.77	3054.08	2956.29	4319.65	1358.99
997	630.818	630.807	630.831	258.161	254.336	264.674	49	1	0	2	1	1	0	3	1	3	3	3	2	4	0	1	0	3	1	2	2	6	4	149.325	137.446	460.31	246.342	871.407	170.126	284.957	41.0989	63.5643	1379.93	421.465	688.933	434.904	406.3	563.674	307.925	952.653	409.409	456.415	128.807
998	632.424	632.41	632.441	219.651	216.283	223.205	240	2	6	6	6	6	6	8	8	7	8	7	6	5	5	6	6	38	8	8	8	8	7	875.439	1518.56	1740.06	4468.7	3046.01	925.145	1853.71	874.827	1044.92	5960.98	6452.74	2117.55	3438.71	1464.24	1220.02	2085.9	3171.45	2609.2	4078.01	1487.03
999	633.126	633.108	633.143	325.798	318.011	330.405	233	3	6	6	6	6	6	7	6	6	8	7	6	6	5	6	5	35	8	7	6	6	5	1681.27	4821.87	3767.52	6437.64	8945.12	2147.24	2929	978.632	1038.72	5422.58	1071.23	3489.45	4154.34	4614.73	2251.39	5788.75	9677.36	2531.55	745.584	2942.09
1000	633.148	633.126	633.16	54.325	53.645	61.903	104	3	3	5	3	4	5	3	4	3	5	4	2	2	2	1	3	18	3	4	5	4	4	578.755	408.823	1044.06	291.633	279.727	398.382	451.025	452.792	428.63	259.407	291.472	548.875	730.653	453.798	426.211	214.293	340.285	780.468	334.262	661.365
1001	634.127	634.106	634.14	325.803	319.718	328.866	137	2	4	4	3	5	6	4	5	2	4	6	4	4	4	5	3	30	5	3	5	3	4	349.053	808.521	689.124	1183.03	1976.76	503.504	781.665	272.606	312.27	1381.88	371.29	774.819	1014.17	868	506.766	1332.78	2010.26	687.455	168.579	539.352
1002	634.421	634.405	634.437	219.594	216.283	222.097	202	3	6	6	5	5	6	8	8	5	7	8	6	6	5	6	5	32	6	7	7	8	7	651.514	1070.12	783.943	2840.59	1918.5	355.121	1081.85	501.16	461.7	3586.19	3647.92	1128.84	2043.89	823.481	427.981	2164.87	1955.56	1742.33	2552.19	734.374
1003	635.124	635.106	635.137	325.802	319.718	329.768	93	1	3	4	2	3	5	2	3	0	3	3	5	4	2	4	3	16	4	3	2	2	2	223.831	718.002	439.784	795.471	1039.94	398.983	498.181	195.31	164.477	785.977	237.365	594.344	428.507	646.319	220.079	606.976	1026.1	506.827	180.962	389.94
1004	636.419	636.401	636.433	219.65	217.434	222.411	128	1	3	4	5	4	5	6	6	7	4	7	4	2	4	4	4	26	3	3	4	6	3	267.915	444.356	489.768	1269.5	743.558	200.426	467.626	306.749	289.648	1284.06	1524.94	665.585	923.602	544.66	417.42	820.204	993.556	670.143	1039.31	484.79
1005	636.831	636.818	636.851	242.382	236.879	249.386	91	2	5	4	4	4	4	3	4	1	1	6	1	3	3	4	4	16	7	4	2	1	2	437.717	801.462	779.064	892.4	864.251	607.673	845.581	548.74	595.139	516.754	663.482	570.117	467.21	563.293	590.169	1078.33	698.582	710.417	332.485	609.986
1006	637.142	637.133	637.164	53.993	53.474	57.199	206	3	6	6	6	6	6	8	8	7	8	8	6	6	5	6	6	33	8	8	8	8	7	7882.12	13947.1	19040.4	18935.9	15455.2	13453.1	11112.9	20009.5	18025.8	16306.7	11454.2	20162.9	11987.2	16727.5	16255.5	11400.9	10964.2	18556	19820.7	17405.3
1007	638.145	638.131	638.165	54.008	53.634	55.986	189	3	6	6	6	6	6	7	8	6	7	7	6	6	4	6	5	30	6	7	8	8	6	1131.67	1712.45	2632.57	2911.95	2455.7	2019.42	1357.44	2407.79	2006.16	2409.76	2098.29	2563.38	1615.19	2058.12	2459.79	1737.44	1346.1	2231.82	2720.02	2436.11
1008	639.143	639.129	639.16	54.641	53.647	56.897	71	1	3	1	1	4	6	2	5	2	3	4	1	3	1	3	2	11	3	1	3	1	5	212.419	526.457	763.799	409.229	435.745	370.389	311.356	474.713	344.114	393.655	272.38	724.51	494.349	423.706	388.6	301.652	323.377	460.354	556.565	420.686
1009	641.1	641.088	641.123	211.663	209.392	213.361	138	1	3	5	5	6	5	3	5	4	5	6	3	4	4	5	5	33	2	6	5	5	4	396.656	303.124	2222.93	1467.64	569.788	147.339	312.92	238.976	840.366	1391.24	676.808	936.909	899.143	841.346	654.297	915.503	1407.14	2013.23	1336.48	221.227
1010	642.394	642.376	642.4	67.941	66.637	78.706	29	3	1	0	1	0	3	0	2	0	1	0	1	0	0	1	2	8	0	1	0	2	1	348.017	315.371	770.605	468.988	188.245	112.177	78.73	103.593	273.982	116.512	171.806	136.068	177.98	193.156	192.072	336.097	104.946	236.012	296.218	57.9907
1011	644.182	644.169	644.198	316.757	310.708	320.133	193	3	5	6	6	5	6	6	6	6	7	8	6	5	5	6	6	36	3	5	8	7	4	2343.03	1044.84	729.208	3533.21	1475.14	949.472	595.593	331.269	539.393	1073.01	3156.7	1011.15	2468.28	981.977	616.097	3374.91	3095.62	1441.49	1081.15	644.163
1012	645.095	645.078	645.11	318.171	314.029	319.757	87	0	3	2	2	1	1	4	4	4	5	2	3	2	2	2	0	17	0	2	6	5	2	141.949	78.7167	274.423	1179.09	614.405	380.048	362.733	91.05	197.602	1824.88	1394.03	263.634	995.994	231.065	82.503	676.568	629.176	487.974	476.232	253.387
1013	646.153	646.129	646.163	291.238	288.278	296.637	84	2	1	2	5	4	5	3	2	3	5	7	1	2	1	2	6	16	0	2	0	3	3	879.039	217.283	497.919	443.807	536.291	148.971	135.233	126.29	158.565	800.093	957.286	329.335	393.824	232.437	305.94	782.631	707.599	735.702	455.401	416.414
1014	646.859	646.846	646.88	243.797	240.116	250.391	198	2	6	6	6	6	6	6	8	6	6	7	6	6	5	6	6	33	6	6	8	6	5	812.542	1086.29	1701.03	2522.92	2343.87	1271.33	1944.34	667.054	1192.44	2389.35	2275.13	1235.93	683.303	634.798	622.001	2483.67	1955.04	1612.93	1298.04	1031.67
1015	647.046	647.028	647.055	213.967	211.988	215.616	70	0	0	2	0	0	3	3	4	5	1	4	0	1	0	1	1	22	0	2	4	3	4	252.458	203.169	209.376	164.477	129.984	17.7397	32.2909	54.8283	122.21	513.987	188.901	102.668	91.8993	276.635	182.05	137.161	272.991	183.827	325.878	68.5523
1016	647.065	647.048	647.073	300.7	294.825	306.479	176	0	5	4	6	4	3	7	6	6	7	5	5	5	3	4	4	31	5	5	6	7	5	119.412	108.84	35.409	7081.92	10679.6	3836.29	7069.74	371.465	2404.76	41745.7	12629.8	7808.41	12462.5	486.332	496.479	6343.36	3635.6	11104.8	4224.06	2254.23
1017	647.113	647.108	647.139	309.889	308.344	315.181	96	0	3	3	3	1	2	4	2	2	5	3	4	2	2	3	4	22	2	2	4	6	3	327.164	98.7592	140.121	15543.8	13254.6	481.858	1458.58	577.272	607.831	15731.3	8442.14	942.611	2710.12	702.892	474.254	2001.19	1666.61	987.057	1226.36	1176.78
1018	648.082	648.071	648.105	301.856	296.105	314.957	50	0	3	1	4	1	1	2	2	2	2	2	1	1	1	0	1	10	0	2	4	6	0	84.8876	51.1987	30.3651	1252.65	2075	436.832	1346.87	110.099	330.623	3483.66	3784.77	1134.41	1826.4	182.257	166.756	494.807	715.347	1248.58	1327.13	286.793
1019	648.38	648.368	648.397	78.3055	76.523	79.998	82	3	0	3	3	1	2	2	3	3	3	8	0	1	1	1	3	20	0	2	4	3	6	963.074	1668.96	1371.85	101.378	130.52	36.3663	61.0578	63.3236	40.4396	410.513	2178.89	68.9055	28.9729	55.055	314.363	3041.38	292.044	71.1489	447.419	126.772
1020	648.855	648.841	648.871	244.269	239.651	258.158	63	2	5	1	1	3	2	2	1	1	1	4	2	2	1	2	2	12	4	3	1	1	3	391.636	484.58	665.918	422.608	844.116	491.157	673.856	120.092	332.74	716.862	752.568	361.612	445.415	255.625	265.944	826.154	717.259	571.645	417.812	481.362
1021	650.394	650.382	650.412	78.251	75.783	79.998	121	3	0	3	4	3	6	3	6	6	6	8	0	3	2	3	4	29	1	4	7	5	7	469.671	3680.41	831.063	101.113	195.731	83.7978	78.6705	60.2487	147.731	2175.01	31022	80.1212	41.9075	150.334	1800.53	11359.7	726.718	84.452	2406.6	388.482
1022	651.397	651.381	651.412	78.289	75.489	79.88	98	1	0	3	3	1	5	3	4	3	5	7	0	1	3	2	3	26	0	4	6	3	6	289.801	903.309	431.985	175.751	191.016	27.5318	112.48	67.9477	158.694	929.092	8062.63	107.197	164.853	169.301	652.278	3182.48	399.06	111.45	802.118	215.153
1023	652.398	652.376	652.41	78.541	76.828	79.998	69	1	0	2	1	1	2	2	4	2	2	7	0	1	1	2	2	16	0	4	4	3	5	145.451	676.576	301.604	100.164	124.972	18.8411	71.4229	33.3232	83.7492	513.946	3772.93	86.8013	83.7372	100.72	341.458	1541.22	284.585	77.0509	335.738	226.104
1024	652.8	652.782	652.813	256.299	253.936	266.818	109	0	3	3	2	2	2	6	4	4	5	3	4	2	1	3	2	19	2	3	4	7	4	212.909	254.484	265.496	824.337	949.578	673.133	267.15	21.2421	76.8582	4524.01	2643.33	414.512	537.125	96.49	239.415	552.255	732.062	623.544	1446.4	117.25
1025	653.462	653.443	653.477	65.3435	63.898	66.507	126	2	5	3	3	4	4	3	8	4	5	4	6	4	4	3	1	23	3	4	5	6	2	369.934	688.657	826.825	560.384	1679.38	875.125	202.321	672.542	766.408	410.68	511.063	271.174	264.448	339.56	325.092	1213.73	347.487	358.366	460.01	797.312
1026	655.107	655.09	655.122	325.772	324.463	327.974	51	1	3	1	2	5	4	1	1	0	1	2	4	0	1	4	2	2	4	4	1	0	3	117.533	702.816	651.715	439.469	1035.95	487.336	434.07	210.571	183.43	326.139	131.574	342.217	393.487	692.749	286.482	414.995	814.909	345.224	102.781	331.644
1027	656.885	656.874	656.898	246.831	245.132	251.18	291	3	6	6	6	6	6	8	8	7	8	8	6	6	5	6	6	38	8	8	8	8	7	2507.5	2413.06	5518.97	12771.7	12195.3	2435.57	5531.47	471.107	1494.56	11168.2	12165.6	4689.94	8869.58	874.62	481.929	8592.54	8981.61	7535.38	8531.41	1961.28
1028	657.072	657.05	657.083	211.696	209.078	213.614	146	3	3	6	5	6	6	4	7	4	6	4	4	2	4	4	5	29	4	7	6	2	4	912.234	351.206	2574.14	778.909	406.682	98.4588	346.009	217.067	883.146	978.172	321.92	880.35	757.507	1178.37	727.114	742.992	748.544	1707.7	770.642	270.454
1029	657.89	657.872	657.905	246.922	245.446	250.417	86	1	2	2	2	1	3	5	3	2	3	4	2	3	1	3	5	20	4	6	5	2	3	728.208	689.174	772.172	2131.6	1237.51	533.862	851.634	179.254	401.296	1177.5	1565.86	673.674	1185.68	222.032	190.995	1784.19	1045.76	1407.28	827.895	803.211
1030	657.957	657.941	657.975	247.343	244.848	250.227	144	1	3	4	5	3	6	7	6	6	7	7	2	3	4	2	6	29	4	3	6	7	6	848.747	683.961	764.192	1458.23	1555.83	648.609	570.749	204.111	601.365	731.519	1243.1	661.528	1173.86	290.456	256.008	1565.91	2521.81	1490.53	668.452	577
1031	660.168	660.156	660.18	164.871	154.952	184.907	166	0	2	2	2	3	6	6	4	3	6	5	3	2	3	4	5	29	5	8	3	6	2	1417.71	575.595	1678.41	243.252	3802.08	3255.26	309.259	708.73	1893.03	718.082	4317.11	820.957	231.273	2625.45	1499.06	2008.41	419.191	1166.07	1045.94	1245.41
1032	661.171	661.149	661.178	165.115	154.952	173.905	66	0	2	2	1	3	3	6	1	1	3	3	1	0	1	1	1	12	4	4	1	2	2	643	324.421	692.921	166.217	1708.89	1382.91	159.447	497.538	957.706	449.636	529.346	432.724	144.359	873.595	777.391	637.478	152.858	814.481	531.548	654.014
1033	665.064	665.046	665.08	327.395	318.487	330.124	125	2	3	4	3	4	6	2	3	0	5	3	2	5	2	6	5	28	6	6	1	2	4	727.891	1086.47	714.112	453.189	856.427	549.059	658.936	617.987	490.811	584.194	180.557	479.959	1176.1	1074.78	823.244	481.544	502.415	883.412	168.573	603.122
1034	665.17	665.151	665.185	53.969	53.401	55.474	140	3	6	4	4	6	5	5	7	3	6	7	3	4	2	4	4	25	6	6	5	6	5	361.517	334.329	901.627	473.847	450.353	474.262	451.798	547.573	572.79	392.714	419.432	801.933	587.618	520.909	546.97	314.891	421.019	814.538	734.567	534.18
1035	665.215	665.206	665.237	335.144	324.878	340.532	250	3	6	6	6	6	5	8	7	7	8	7	6	6	5	6	6	38	8	8	8	8	5	4888.3	1229.31	2856.83	14370.3	5567.77	5951.83	5177.42	1575.29	4150.21	9640.02	9810.82	10683.1	15620.1	3816.54	2922.57	15352.2	11666.5	8297.48	3857.65	3173.56
1036	665.262	665.24	665.272	317.166	311.286	319.223	90	0	1	3	3	3	3	0	3	4	6	3	0	4	3	4	5	23	0	2	3	3	2	183.244	289.117	107.858	310.632	279.536	282.144	177.271	101.434	191.429	644.439	1623.71	367.81	895.827	323.993	153.141	1499	1027.81	603.431	173.481	250.354
1037	666.219	666.202	666.235	335.118	325.471	340.1	164	2	5	5	6	4	4	6	7	6	7	3	6	6	4	6	4	30	6	5	8	6	3	1047.23	300.98	743.475	3274.8	1181.53	1515.9	1391.52	404.384	1000.67	2055.99	1643.03	2070.58	2980.46	746.774	589.706	2974.46	2496.19	1777.51	1010.5	442.718
1038	666.389	666.376	666.405	78.753	67.266	80.346	79	2	2	2	2	1	4	3	1	4	3	6	0	0	1	1	4	19	0	1	3	5	4	153.843	689.438	331.437	318.482	132.643	86.4861	123.882	66.034	297.808	523.173	1508.65	96.9116	112.546	102.485	327.75	618.625	418.352	76.8306	197.224	193.691
1039	667.064	667.042	667.075	326.644	318.049	329.211	181	3	5	5	6	5	5	4	6	4	7	7	4	4	5	5	5	34	7	6	4	5	5	1694.45	2340.72	2611.43	311.319	324.605	887.43	900.324	601.975	809.11	652.462	135.145	2212.05	2011.85	1031.85	1052.7	507.988	633.566	1232.04	375.328	539.54
1040	667.908	667.898	667.933	248.395	242.155	251.852	194	3	3	4	5	3	5	7	8	7	7	8	6	5	5	4	6	36	5	7	8	8	7	616.203	481.207	799.046	1599.1	2064.39	248.786	529.988	111.848	438.977	2268.74	4175.03	739.797	1568.13	290.582	148.031	962.683	1022.66	1777.26	2866.86	426.338
1041	668.389	668.371	668.405	78.933	66.324	80.578	93	1	1	3	1	1	4	1	3	3	5	7	0	0	2	1	2	24	0	2	6	5	6	252.941	1126.63	370.353	413.011	249.121	101.777	108.214	24.3549	79.3135	491.786	1618.46	83.3033	60.5501	87.0874	251.323	1369.43	396.413	55.591	357.824	174.075
1042	669.059	669.038	669.069	326.501	318.791	328.058	93	3	3	4	2	5	3	2	5	1	3	4	2	4	3	4	4	21	4	2	2	4	2	872.655	987.966	1247.04	158.534	179.386	555.785	394.167	260.935	443.505	328.403	124.448	1173.08	701.328	560.147	497.994	530.76	306.994	655.664	224.185	415.585
1043	669.105	669.088	669.12	312.125	309.816	327.079	60	0	1	2	1	1	1	2	1	1	2	2	5	1	2	1	2	11	1	3	3	2	2	275.225	214.612	293.847	2284.33	1529.67	713.16	959.673	410.191	521.732	2499.37	1465.42	589.545	1758.45	784.177	546.135	911.506	1151.95	900.208	404.441	958.003
1044	669.39	669.37	669.4	79.029	77.966	79.966	33	0	0	0	0	0	2	0	2	1	2	6	0	0	0	0	0	9	0	1	3	1	2	146.279	416.283	241.31	171.566	245.681	81.4321	150.03	41.4694	101.596	442.012	782.565	106.464	54.3025	89.9345	191.768	596.644	303.029	100.043	171.868	111.524
1045	670.092	670.068	670.103	307.919	305.863	326.823	205	0	6	6	6	5	3	8	7	5	7	5	6	4	5	4	3	32	8	6	6	6	4	227.401	123.058	37.0755	3999.97	4674.6	1642.86	5362.4	2270.07	1452.34	6861.06	2765.27	2696.11	12893	1053.87	2234.37	2784.15	1293.26	2798.85	1350.82	5749.29
1046	671.078	671.066	671.1	303.762	301.253	309.49	159	0	5	5	5	2	2	7	6	5	7	4	6	3	4	3	3	29	3	5	6	7	4	72.2359	72.6737	63.5616	3590.15	3713.52	956.487	2722.83	482.007	1557.64	6233.87	8537.13	1730.61	4457.88	731.151	970.784	684.683	472.236	1348.54	3783.41	932.46
1047	672.08	672.064	672.094	303.522	301.253	307.62	82	0	1	3	2	0	1	4	4	3	6	3	4	2	0	2	2	17	0	2	6	3	2	22.1092	47.0769	72.9064	594.994	896.932	298.866	471.789	149.784	379.081	997.632	1670.96	424.452	885.38	186.848	175.663	214.094	189.492	385.079	974.346	130.194
1048	673.964	673.954	673.988	249.742	244.166	252.55	162	3	3	6	6	6	5	5	6	5	8	7	4	5	5	6	4	33	4	3	6	6	4	438.06	288.417	582.346	1355.09	1066.97	540.739	463.451	92.3291	288.746	908.723	759.809	614.553	838.797	242.587	332.404	777.627	858.594	724.901	352.289	312.428
1049	674.513	674.498	674.53	231.266	227.664	233.873	117	2	5	6	4	4	3	3	5	3	6	6	5	5	2	2	4	21	3	4	4	4	5	566.419	752.874	1144.28	696.142	638.432	351.852	646.656	676.388	538.215	679.667	785.569	551.165	867.349	544.674	476.947	976.011	761.345	605.765	480.179	521.884
1050	674.781	674.76	674.792	256.163	253.326	266.952	122	0	2	2	4	3	4	8	7	4	5	6	3	3	3	3	3	29	1	2	5	5	6	402.307	319.052	263.9	1833.98	1407.84	253.924	159.103	33.8411	48.7683	3991.78	6923.74	292.98	361.401	54.9461	83.0756	1082.09	667.348	801.253	3690.41	133.189
1051	676.509	676.492	676.525	231.32	228.626	233.286	194	3	6	5	6	6	5	7	6	4	8	8	6	4	5	6	5	34	8	8	8	7	6	1156.48	723.875	2391.38	1269.41	1249.93	967.536	1673.2	1102.72	1289.39	1503.52	1344.04	1308.82	1695.79	1045.66	615.135	2099.35	1337.4	1712.5	944.636	938.578
1052	677.159	677.14	677.173	166.022	158.081	171.524	136	1	3	3	4	6	5	5	2	3	5	5	0	3	2	4	4	29	3	7	4	5	4	652.012	434.548	554.707	129.872	918.669	1266.36	125.993	402.711	484.499	412.643	895.08	701.981	139.818	994.712	748.405	873.091	157.783	559.672	699.808	700.664
1053	677.961	677.943	677.976	244.147	240.878	247.858	101	0	2	2	3	2	5	3	1	3	6	5	3	1	1	2	4	19	2	2	4	5	4	251.716	137.382	171.707	1402.44	1394.11	68.5923	220.024	19.9999	39.8634	545.014	1340.43	235.511	555.162	58.4762	57.8974	921.448	1234.98	351.049	1007.04	199.536
1054	678.169	678.153	678.182	281.126	279.165	284.531	57	0	1	2	3	1	3	0	1	3	5	0	0	4	4	3	4	12	0	2	1	1	0	62.1986	51.8673	127.481	352.833	320.569	116.322	175.947	17.9096	23.7858	296.086	201.06	277.011	675.239	115.493	164.852	343.035	364.105	591.284	331.34	140.28
1055	678.506	678.489	678.52	231.28	226.863	234.187	194	3	6	6	6	6	6	7	6	6	5	7	5	5	4	5	5	34	8	7	6	7	6	1524.66	1478.31	2558.09	1417.03	1279.41	1030.82	1497.66	995.967	1281.03	1654.56	1553.82	1446.19	1716.72	1139.75	378.019	2094.08	1334.26	1879.08	1205.31	870.264
1056	679.152	679.135	679.168	54.598	53.953	56.447	195	3	6	6	6	6	6	7	7	6	7	7	5	5	5	6	5	28	7	7	8	5	6	950.972	1386.08	2228.5	1046.79	719.299	938.858	889.258	1490.62	1095.75	755.601	662.627	2473.07	1610.33	1050.11	886.588	758.427	611.4	1522.66	1636.29	1135.63
1057	680.389	680.376	680.406	79.027	77.742	80.578	64	3	0	1	1	0	2	0	3	4	3	6	0	1	1	0	1	21	0	2	4	3	3	363.707	1223.83	537.518	74.6818	127.998	89.804	110.055	18.8427	113.998	372.813	632.749	90.2268	52.9914	108.839	260.786	806.999	390.015	56.675	148.456	118.526
1058	680.502	680.481	680.515	231.22	226.863	233.615	168	2	6	6	6	5	5	7	6	5	6	7	5	5	4	3	6	30	7	7	5	8	6	837.874	852.451	1691.27	726.785	954.22	808.644	1011.18	915.224	894.969	1211.7	916.714	960.185	1075.57	792.858	676.193	1372.14	1027.42	1239.55	907.727	676.639
1059	682.4	682.389	682.422	78.924	77.292	80.346	119	3	0	3	4	1	5	2	3	5	6	8	0	1	2	3	3	33	0	4	5	4	7	464.296	3138.73	712.972	103.13	201.352	52.8687	89.4482	28.6952	207.11	719.526	6993.52	108.327	144.852	165.389	1284.5	2906.66	599.886	78.7103	706.142	228.298
1060	683.226	683.211	683.244	291.403	288.524	296.435	97	2	1	1	4	0	6	2	2	2	4	6	1	0	1	2	5	32	3	2	3	1	2	367.255	365.093	951.789	325.357	311.172	171.733	382.684	150.39	638.066	410.858	1603.52	180.714	299.295	140.789	177.019	1129.74	1625.83	311.777	768.17	190.446
1061	683.403	683.388	683.42	79.032	77.545	80.273	93	2	0	3	3	1	4	1	2	5	3	8	0	1	2	2	1	27	0	2	5	4	5	223.155	1168.52	315.908	197.703	181.691	77.0502	140.005	58.1911	94.6032	529.476	2333.86	81.2519	70.0966	130.863	482.148	1335.13	323.952	110.033	339.066	114.272
1062	684.403	684.385	684.416	79.135	77.742	80.578	73	1	0	2	1	0	3	1	3	5	3	5	0	0	1	1	2	22	0	2	2	2	6	205.708	659.247	279.949	106.478	136.571	44.7121	81.938	88.4893	64.5451	478.281	2961.95	62.657	43.5979	105.586	346.739	752.533	370.557	91.8037	235.085	107.111
1063	691.037	691.018	691.05	250.264	247.794	252.905	46	0	2	3	1	1	2	1	0	1	3	3	1	1	0	3	3	9	0	0	1	1	5	180.941	105.794	146.61	529.6	301.907	87.3163	165.708	30.378	132.479	485.377	338.414	188.632	332.079	66.4602	79.8151	213.87	303.636	189.876	113.202	114.52
1064	693.119	693.1	693.133	308.68	306.605	315.684	200	0	6	6	6	5	3	8	6	6	7	5	6	5	5	4	4	37	8	7	6	8	4	198.745	130.106	54.6941	168164	182707	29698.7	94319.4	20638.8	7129.51	233122	17470.7	39248.9	268384	16859.5	9413.25	56488.8	21017.1	28615.6	2026.87	47947.2
1065	694.114	694.096	694.127	308.423	306.361	313.786	219	0	6	6	6	5	3	8	6	5	7	5	6	5	5	5	4	37	8	7	6	7	4	144.562	69.0157	17.6398	37780.4	41252.8	7878.22	22425	4858.57	5181.8	47204.9	17112.8	8797.42	43955.4	4415.34	3950.76	10396.5	4607.22	7264.11	4473.93	9729.89
1066	694.403	694.394	694.428	78.776	67.774	80.332	99	3	0	3	2	1	4	2	3	5	3	7	0	1	0	2	3	26	2	2	5	5	7	1195.71	3964.85	1722.66	85.4684	195.204	77.747	185.374	57.2868	164.914	426.502	3536.71	105.921	54.9843	125.156	818.856	2101.28	654.747	67.4066	443.031	198.073
1067	695.112	695.094	695.128	308.193	303.128	313.237	147	0	5	4	4	5	2	7	4	5	6	5	6	3	3	3	4	24	7	4	3	2	4	50.5768	41.6733	59.3934	6491.76	7229.71	1421.57	3687.97	945.973	1751.14	7471.58	14774.5	1613.66	6497.32	952.943	1084.43	1701.51	1001.41	1839.95	6481.87	1145.8
1068	695.405	695.391	695.424	78.811	76.927	80.233	70	3	0	3	1	1	2	1	2	3	4	6	0	1	1	1	1	23	0	2	4	1	3	454.933	918.362	699.133	105.955	202.467	53.1032	116.193	62.6278	110.276	415.736	1398.63	135.589	38.1253	115.513	397.607	773.027	356.311	72.4846	207.008	89.4302
1069	696.415	696.407	696.436	78.66	76.372	80.332	141	3	0	4	5	3	6	2	7	6	6	8	0	2	3	2	6	34	2	6	7	4	7	1098.49	8221.35	1214.5	71.5115	179.878	82.6052	129.999	63.3759	205.939	2414.08	42968.1	36.9388	42.7303	279.887	3894.97	7256.94	1399.65	95.6977	1639.1	380.737
1070	696.765	696.756	696.789	255.327	237.687	259.644	138	3	3	3	3	3	6	7	7	5	5	7	4	3	4	4	4	29	3	4	4	5	6	346.232	437.81	423.587	3288.71	3080.27	203.581	391.516	32.3601	42.8438	2720.98	9082.92	166.865	307.667	50.3495	50.2789	948.817	566.142	668.578	4253.81	208.02
1071	697.418	697.404	697.437	78.789	77.027	80.332	117	2	0	3	4	1	5	2	5	5	6	8	1	2	2	2	3	31	1	4	5	5	6	412.534	2385.01	594.842	155.967	194.574	83.7453	143.637	58.5705	179.066	1041.16	13670.1	41.1707	86.6597	191.308	1500.92	2388.72	696.672	75.7155	731.812	118.007
1072	698.417	698.401	698.435	78.9225	77.482	80.332	102	3	0	3	4	1	3	2	3	5	5	7	0	1	1	1	3	30	1	4	5	3	4	274.757	1416.37	420.127	145.843	104.057	53.9374	48.529	30.1427	116.7	788.794	16727.1	59.8565	61.7917	131.936	768.916	1975.97	452.81	67.7918	300.604	113.846
1073	699.14	699.118	699.153	53.973	52.99	55.797	102	1	2	4	3	3	5	2	4	3	5	6	3	3	3	3	4	17	3	4	4	4	5	278.966	403.157	1017.98	294.554	303.427	396.621	346.204	453.559	403.171	253.433	310.796	970.977	579.291	352.055	377.79	220.106	314.195	655.937	596.704	395.021
1074	699.223	699.214	699.238	316.964	315.397	318.194	10	0	0	0	0	0	0	1	0	0	0	0	2	0	0	0	0	1	6	0	0	0	0	104.612	81.439	36.429	176.03	218.035	374.74	100.569	32.7652	74.491	88.7792	84.711	45.9925	155.968	51.115	38.2	198.318	155.211	71.574	75.623	26.18
1075	699.444	699.433	699.458	79.09	77.896	80.064	16	0	0	0	1	0	1	1	1	1	1	6	0	0	0	0	0	1	0	1	1	1	0	195.685	368.612	228.635	168.935	137.698	149.611	142.601	95.6928	99.3983	456.321	4787.71	95.8199	45.3591	145.22	214.334	500.007	355.527	84.1467	169.901	108.699
1076	701.154	701.134	701.164	53.968	52.806	55.809	203	3	6	6	6	6	6	7	8	7	8	8	6	6	5	6	6	34	8	8	8	8	7	8200.57	10370.1	22993.2	23766	19502.5	14224.1	12877.5	23696.1	18047.7	20821.6	15533.4	29075.3	14749.7	20318.9	18623.2	13422.2	14351.4	20484.3	24478.2	21310.5
1077	701.195	701.184	701.212	334.974	326.098	340.1	76	0	3	4	5	4	4	2	2	1	2	2	2	4	3	2	2	15	1	5	3	2	0	420.151	262.797	179.821	1000.76	378.602	726.434	515.28	317.301	316.701	571.723	498.045	1556.12	1571.97	508.3	279.923	2423.48	1325.86	604.4	178.976	462.815
1078	702.159	702.146	702.18	53.9715	53.428	57.222	200	3	6	6	6	6	6	7	8	6	7	8	6	6	5	6	6	31	7	8	8	7	7	1320.62	1869.81	3120.66	3668.67	3250.59	2489.23	2234.33	3708.15	3116.04	3591.74	2572.79	3756.59	2481.84	3227.18	2830.25	2489.92	2314.38	2988.29	3345.91	3073.75
1079	702.362	702.341	702.373	219.479	216.283	222.097	203	3	4	6	6	6	6	8	8	6	7	8	5	6	4	5	5	36	6	7	7	8	6	696.587	1106.45	1457.33	3561.44	2071.43	677.83	1280.79	678.015	546.253	4018.9	4116.26	1654.61	2326.32	979.27	924.335	2485.47	2361.18	1955.82	2689.98	1020.97
1080	703.156	703.143	703.178	54.291	53.635	56.121	103	1	5	4	2	4	5	5	6	3	6	5	2	3	2	2	2	20	6	4	4	2	2	174.726	347.956	509.412	512.496	428.531	338.184	375.119	519.886	406.24	331.594	396.311	621.971	425.52	428.034	446.375	407.747	357.257	632.903	558.348	515.436
1081	704.09	704.071	704.105	297.259	295.771	302.591	101	0	3	2	2	1	3	3	6	5	4	4	5	2	2	2	1	20	2	5	7	5	4	3.52458	22.25	13.5496	2265.08	931.486	71.5649	428.079	14.8071	47.2504	557.378	370.906	183.632	963.207	158.625	58.6419	248.292	126.672	223.856	1284.16	41.6395
1082	704.359	704.336	704.368	219.619	216.751	222.097	244	3	6	6	6	6	6	8	8	7	8	8	6	5	5	6	6	38	8	8	7	8	7	1193.89	1920.29	2573.8	6254.96	3689.99	1089.31	2635.21	954.701	1331.08	7854.94	8370.93	2714.64	4634.87	1565.34	1351.03	4646.06	3990.84	3632.04	5320.8	1701.18
1083	704.82	704.806	704.84	241.894	238.627	248.577	84	2	4	2	4	2	3	3	5	2	2	5	1	1	2	2	3	16	6	6	2	2	1	347.227	536.856	915.71	893.242	808.119	631.302	647.767	169.668	655.807	637.07	752.898	395.434	412.783	348.763	371.158	757.14	622.533	572.828	290.254	525.719
1084	706.356	706.346	706.378	219.626	216.995	222.411	249	3	6	6	6	6	6	8	8	7	8	8	6	6	5	6	6	37	8	8	7	8	7	1365.68	2874.91	2717.17	6610.21	4006.03	1274.23	2808.54	710.011	1618.45	9082.88	9585.49	3272.92	5616.53	2290.66	1965.77	5306.9	4376.44	4320.81	6119.65	1914.15
1085	707.136	707.119	707.15	308.642	307.252	311.21	53	0	5	2	2	3	2	2	1	0	2	2	2	1	2	2	2	7	3	3	2	0	3	25.8497	56.204	45.3477	1275.97	1430.84	757.079	936.523	551.55	245.166	929.795	178.03	393.078	658.651	402.05	328.669	631.826	340.052	373.604	75.7635	596.349
1086	708.139	708.131	708.165	308.66	306.605	314.05	170	0	6	6	5	5	2	5	4	3	6	5	5	4	4	4	2	26	8	6	4	5	4	59.6716	38.301	51.2013	10250.9	14408.7	6151.85	8862.79	4683.05	1210.41	7119.05	772.725	2869.38	6373.13	2296.4	1340.85	5652.74	2721.57	2050.48	54.8423	4412.4
1087	708.354	708.341	708.373	219.542	216.517	222.411	244	3	6	6	6	6	6	8	7	6	8	8	5	6	4	6	6	37	7	8	8	8	7	888.799	1738.24	1764.77	5142.65	2882.72	712.306	1520.67	982.751	792.734	6667.83	6734.38	2018.56	3309.97	1490.45	984.569	3685.23	3315.22	2817.2	4195.88	1486.1
1088	708.414	708.394	708.427	78.674	76.977	80.332	112	3	0	3	3	1	5	2	4	5	5	8	0	0	2	2	4	28	2	3	5	4	7	1467.08	6602.26	2170.77	84.3573	138.588	43.5373	65.8343	53.3642	75.7023	303.793	5445.61	41.8322	27.1411	129.912	1232.84	2921.52	820.279	48.9259	365.443	223.703
1089	709.113	709.096	709.128	325.774	317.301	327.153	151	2	1	5	4	4	5	4	4	7	6	8	3	3	5	3	6	30	3	3	6	4	6	1264.97	469.374	1474.07	1343.89	1887.91	269.677	390.553	191.814	102.796	1468.8	541.895	1801.37	4635.88	1201.63	253.402	1860.83	3005.61	2325.12	582.711	506.418
1090	709.419	709.408	709.443	78.596	76.977	80.233	84	2	0	3	2	1	3	1	3	5	4	8	0	1	1	1	2	20	1	2	5	4	5	488.23	2032.01	677.111	112.753	147.451	38.1518	64.9063	65.3769	81.1524	640.12	1715.4	59.1477	59.0641	106.27	459.986	1173.57	539.862	76.2146	198.721	128.78
1091	710.352	710.336	710.37	219.583	217.24	222.411	198	2	5	5	6	5	6	7	6	7	7	8	5	5	5	5	6	35	6	8	7	8	5	668.512	883.687	889.5	2551.85	1594.78	436.364	1271.68	598.852	590.205	2900.23	3030.37	1229.78	1966.11	826.746	675.5	1882.08	1768.81	1452.02	2478.68	818.645
1092	710.43	710.424	710.457	78.523	76.372	80.332	142	3	1	3	5	3	6	3	6	5	5	8	0	2	3	2	6	36	3	6	7	6	7	1258.02	15378.3	1963.92	149.86	428.336	233.809	170.042	77.9802	221.511	3265.54	102519	51.0384	32.8505	326.51	6423.9	10937.6	1997.25	107.222	1700.95	642.679
1093	711.09	711.071	711.105	325.765	325.161	326.453	47	1	0	1	1	2	4	0	2	1	2	6	1	0	3	4	2	9	1	2	2	1	2	398.733	239.072	382.583	333.934	341.482	148.639	207.074	108.307	72.0131	461.195	163.989	308.87	898.314	149.967	99.9319	391.944	567.062	394.842	133.296	126.274
1094	711.223	711.211	711.245	335.728	325.541	340.1	151	2	5	6	4	5	4	6	6	5	7	3	5	5	4	4	3	29	6	6	5	5	3	752.492	225.664	391.962	2648.33	837.933	858.954	861.692	126.111	802.893	2233.14	1864.03	1530.11	2454.87	851.793	584.923	1902.23	1160.9	2276.02	754.409	311.255
1095	711.433	711.421	711.454	78.596	76.372	80.233	120	3	0	3	4	1	5	2	6	5	5	8	0	3	2	3	3	31	1	5	6	5	7	443.18	4332.27	895.456	235.294	385.027	163.286	230.93	127.865	146.144	1371.08	30240.8	108.992	148.395	253.136	2052.88	3817.06	877.876	111.554	766.06	268.686
1096	712.362	712.349	712.381	219.531	216.911	223.718	101	2	3	5	4	2	3	3	4	2	6	6	4	3	4	1	2	22	3	5	3	5	5	423.892	592.522	727.525	1201.94	838.92	489.201	553.503	567.532	365.568	1292.4	1505.65	546.578	1151.57	557.257	520.445	861.365	561.284	1153.32	942.348	541.987
1097	712.43	712.418	712.452	78.893	77.545	80.332	104	2	0	3	2	1	4	2	5	5	5	8	0	1	2	2	3	29	0	5	5	4	7	435.46	3009.12	580.109	159.883	209.136	106.639	142.315	102.513	128.586	1337.31	43220.7	94.0748	52.504	227.045	1555.55	3205.08	669.513	121.772	519.92	207.922
1098	713.353	713.346	713.372	203.43	192.066	208.422	47	0	3	1	2	0	0	3	3	1	0	0	6	2	0	1	2	11	2	2	2	1	0	281.298	200.972	302.876	1708.38	771.658	377.401	1279.86	575.33	397.907	1192.46	602.266	377.77	69.3711	323.548	36.093	453.582	1561.22	184.111	333.365	25.6229
1099	713.433	713.416	713.45	78.976	77.723	80.233	67	1	0	3	1	0	2	1	1	4	3	7	0	1	1	1	1	19	0	2	5	3	4	175.944	586.946	354.117	235.328	215.575	137.14	113.375	67.5119	107.694	415.359	11685.3	74.662	61.3061	149.583	323.576	942.327	342.529	97.6461	214.748	112.157
1100	714.381	714.362	714.395	219.683	217.186	223.718	83	1	4	5	4	2	3	1	4	1	2	6	4	2	3	3	0	20	3	4	3	4	1	340.909	706.392	794.052	936.517	618.12	278.989	766.161	638.28	378.344	1012.42	1101.4	764.646	815.187	562.676	649.386	852.481	853.879	782.835	807.52	463.116
1101	714.433	714.416	714.447	79.353	77.742	80.607	37	0	0	1	1	0	1	1	0	1	3	6	0	1	0	1	1	9	0	1	3	1	3	82.9202	337.636	388.285	115.969	207.58	62.4253	97.7331	86.7592	102.762	313.304	6587.93	62.335	87.5985	176.469	177.558	554.706	343.022	127.115	168.312	84.9375
1102	714.845	714.833	714.866	244.184	239.651	250.391	174	3	6	4	6	5	6	7	8	7	5	6	5	6	3	5	5	35	8	7	7	6	3	688.569	913.961	1001.53	2446.92	2309.34	898.815	1530.77	566.377	852.418	1381.6	1994.98	1243.52	1194.95	697.846	630.873	1975.97	1627.91	948.255	1223.72	787.893
1103	715.101	715.086	715.113	308.923	306.618	326.582	179	0	6	6	5	5	3	7	5	4	6	5	6	3	3	4	3	27	6	7	6	6	4	44.1656	66.68	44.5173	6451.4	7346.36	3405.84	6123.13	3840.01	919.682	7374.02	1401.48	3356.29	4848.53	2461.54	2105.06	4696.47	2495.34	1794.64	341.723	3401.51
1104	716.095	716.076	716.11	308.513	305.99	314.324	135	0	6	6	6	4	2	7	4	3	6	5	4	3	3	3	2	24	5	4	5	6	2	44.2418	46.2319	40.7938	2045.23	2497.87	856.843	2118.85	924.549	819.487	2440.09	1743.13	1038.39	698.407	865.47	946.34	1222.83	765.549	675.745	600.606	292.307
1105	718.168	718.158	718.185	54.955	54.287	56.269	66	0	3	2	4	1	3	2	3	2	2	3	3	3	2	4	4	9	2	2	3	3	5	213.068	353.843	1033.99	412.33	494.387	614.486	602.957	279.519	349.707	451.366	387.619	939.83	669.187	246.163	268.079	475.053	390.555	611.793	647.835	237.16
1106	719.137	719.121	719.154	335.55	332.947	339.735	49	0	3	5	4	3	1	3	2	0	0	1	3	4	1	2	2	7	4	1	0	0	1	347.144	217.89	249.464	819.904	316.187	562.006	261.847	334.841	489.461	835.722	393.433	492.067	644.039	390.862	329.805	805.663	768.986	542.319	244.196	256.544
1107	722.429	722.411	722.445	78.506	76.977	80.332	87	3	0	2	1	0	5	1	3	5	4	8	0	1	1	0	3	24	0	3	5	4	6	925.192	2005.72	956.866	122.812	183.547	110.617	180.106	51.8081	151.785	427.572	3895.64	123.521	123.325	203.399	617.232	2057.58	571.499	92.77	272.361	194.121
1108	723.439	723.427	723.458	78.376	73.837	79.998	53	2	0	2	1	1	2	1	2	3	3	6	0	1	1	1	1	12	1	1	3	2	3	262.644	834.811	601.616	149.115	255.214	137.031	253.468	90.891	142.104	331.855	1229.68	115.062	71.6	136.995	294.299	845.325	445.731	126.512	149.89	87.4433
1109	724.233	724.213	724.245	282.539	280.356	288.015	154	1	3	5	6	4	5	4	5	6	8	5	3	6	5	6	5	34	0	2	8	6	4	161.286	393.544	628.689	1802.16	1449.51	487.954	234.396	84.697	32.6997	3248.47	1150.58	1168.63	2127.39	467.167	477.166	1427.45	2170.57	1740.7	1219.04	412.959
1110	724.444	724.427	724.457	78.477	76.078	80.332	128	3	0	3	5	2	5	2	7	5	5	8	0	3	2	2	4	31	1	6	7	5	7	1057.1	5397.24	916.937	167.351	542.35	522.9	315.422	142.494	230.642	1155.35	76838.5	144.437	72.7038	224.875	2849.64	7330.85	992.403	106.169	902.995	445.69
1111	724.873	724.861	724.89	246.932	245.132	251.18	273	3	6	5	6	6	6	8	8	7	8	8	6	6	5	6	6	38	8	8	8	8	7	2128.54	1852.49	4456.19	10394.3	9572.88	1983.91	4321.34	358.849	1315.15	8225.95	10293.3	3416.55	7056.15	862.335	313.519	6245.16	7246.9	6249.9	7074.52	1654.07
1112	725.246	725.231	725.263	292.738	281.247	297.488	109	0	3	2	5	2	3	3	2	6	5	1	2	2	3	4	4	25	0	2	4	4	4	116.687	188.109	347.04	598.256	433.109	118.259	391.958	52.8471	194.501	2136.13	936.625	281.942	393.837	160.453	85.5451	866.291	1610.9	254.289	739.257	167.87
1113	725.449	725.439	725.472	78.488	75.489	79.929	97	1	0	3	4	1	5	2	3	5	4	8	0	1	1	1	2	27	0	2	5	4	7	342.952	1725.45	428.702	145.611	386.546	267.332	255.804	134.316	137.332	670.473	22964.1	75.0944	98.2218	218.059	703.652	2736.96	741.604	110.545	506.736	237.963
1114	725.879	725.859	725.892	246.875	245.487	250.468	72	0	4	1	2	1	0	3	5	3	1	3	3	2	0	1	1	20	4	1	6	4	5	721.341	491.625	806.23	1189.38	982.057	570.512	589.07	105.436	389.954	967.201	1361.18	831.175	1536.82	203.528	141.751	799.762	1465.56	1190.09	1050.1	567.432
1115	725.943	725.928	725.963	247.343	245.708	250.435	116	2	3	3	5	3	5	6	4	4	6	5	3	2	5	4	3	23	3	4	5	6	5	686.124	315.793	530.466	1197.86	1558.4	651.042	493.341	106.486	447.687	602.483	1461.95	626.739	1039.44	228.665	146.8	1077.63	2224.1	1056.83	549.895	414.846
1116	726.436	726.419	726.453	78.776	77.292	80.332	102	3	0	3	4	1	5	2	4	5	4	8	0	1	1	1	2	27	0	2	5	4	7	297.679	1748.19	488.808	122.67	205.379	159.341	161.185	79.567	113.833	927.713	32959.4	88.4692	65.0037	208.164	722.171	2187.97	647.879	111.073	412.321	119.61
1117	727.433	727.419	727.45	79.0435	77.332	80.332	68	1	0	2	2	1	2	2	1	2	3	6	0	1	1	1	2	21	0	2	4	3	6	257.444	710.857	324.46	157.9	153.813	214.386	88.2005	80.2707	91.5408	394.546	10059.7	80.0521	88.6902	157.906	297.799	581.154	393.306	86.7329	215.397	158.462
1118	728.435	728.416	728.447	79.209	77.956	80.332	54	1	0	1	1	0	1	1	1	2	3	6	0	0	1	0	3	19	0	1	4	2	3	109.518	497.749	269.52	161.519	157.761	138.629	106.564	63.7216	110.599	365.642	6509.02	74.1566	67.507	130.502	228.076	745.752	413.926	82.6142	114.283	57.0924
1119	729.183	729.166	729.2	53.961	53.312	55.448	130	2	5	5	5	5	4	6	7	3	6	7	4	4	2	4	4	22	5	5	5	6	4	339.296	282.368	914.347	558.866	383.232	636.908	291.971	637.718	498.437	603.77	517.521	775.173	522.919	535.646	676.952	364.204	395.967	1010.67	996.793	534.021
1120	730.117	730.098	730.127	308.903	307.596	311.634	26	0	5	1	0	2	0	1	1	0	1	2	0	1	1	1	0	0	4	0	1	0	1	11.6704	19.8765	28.1032	917.515	640.513	929.389	831.615	1024.35	285.398	421.735	118.32	388.653	334.636	506.097	328.083	568.309	438.058	200.871	28.1499	386.49
1121	732.472	732.456	732.489	231.105	229.229	234.052	92	1	5	2	5	2	4	5	3	3	4	6	4	3	1	3	1	20	2	4	2	3	3	511.936	626.075	638.34	578.099	650.292	455.117	504.079	675.832	556.92	754.221	554.592	411.639	478.206	524.409	409.121	783.076	620.511	794.747	525.52	476.009
1122	734.469	734.451	734.485	231.143	226.519	234.187	183	3	5	6	5	6	6	6	7	7	7	8	5	6	4	6	5	33	8	7	8	7	7	970.044	1363.86	1777.73	1009.43	1318.15	1107.09	1082.65	942.406	1336.91	1315.06	1201.37	1206.98	1199.44	877.387	639.687	1889.41	1290.78	1449.72	808.808	927.825
1123	735.897	735.886	735.92	248.414	246.092	251.852	173	2	1	4	4	2	6	8	8	7	6	7	5	3	5	5	6	35	5	8	8	8	6	432.769	375.539	698.475	1430.35	1366.6	210.155	371.961	27.5409	287.013	1746.58	3236.38	521.104	1251.78	143.056	113.319	743.108	606.538	1269.99	1643.47	456.888
1124	736.466	736.446	736.48	231.27	226.863	234.184	196	2	6	5	5	5	6	7	8	7	8	8	5	6	5	6	6	34	6	8	8	7	7	1302.17	1638.43	2410.41	1279.4	1407.78	1362.91	1175.54	1483.23	1701.89	1830.41	1714.62	1215.07	1780.72	1355.44	872.556	1830.45	1628	1520.02	887.757	901.258
1125	738.462	738.441	738.475	231.192	227.207	233.874	172	1	4	6	4	6	6	7	8	7	5	7	6	3	5	4	6	35	8	7	8	4	7	889.921	1124.5	1732.15	1093.39	1175.38	993.416	1188.63	1091.22	1315.75	1258.92	1320.76	854.085	1175.53	1042.35	574.38	1521.09	1282.75	787.119	849.624	856.824
1126	740.166	740.156	740.19	54.297	53.643	56.755	152	1	6	5	6	5	6	6	7	4	5	5	4	4	3	4	4	26	5	6	5	6	5	225.983	503.318	2104.77	1961.62	2180.06	1404.57	1822.5	440.085	405.01	1949.69	1496.33	2506.71	1758.33	362.931	481.496	1589.95	1590	1376.49	1943.53	548.021
1127	740.445	740.436	740.47	78.934	77.426	80.332	62	1	0	2	1	0	2	1	2	3	3	7	0	1	1	1	2	19	0	1	5	2	6	161.053	736.372	239.662	139.518	208.7	237.607	153.857	71.4051	88.5484	477.767	6233.29	70.6208	112.227	170.793	346.668	605.321	429.016	78.212	147.756	90.1751
1128	740.467	740.454	740.487	231.499	226.185	233.567	86	1	3	4	3	4	5	1	2	3	5	3	1	2	1	2	4	21	4	3	3	4	3	595.448	448.985	937.682	605.573	598.077	512.658	671.371	724.476	739.985	638.372	490.236	705.924	717.169	530.28	428.457	843.418	546.648	714.329	440.244	437.258
1129	741.952	741.941	741.974	249.609	244.524	252.218	129	2	4	4	6	6	3	3	5	4	5	8	4	3	3	4	6	27	2	5	3	4	6	486.509	255.308	607.26	1029.03	756.145	563.265	782.383	150.835	258.448	738.407	458.22	374.504	479.072	257.485	243.405	776.204	749.939	625.567	313.306	411.526
1130	742.325	742.309	742.342	177.009	165.516	184.548	120	1	0	2	3	1	3	3	4	4	4	6	0	2	2	3	3	31	3	6	3	4	5	717.787	2344.54	103.314	56.7635	62.1388	67.5547	96.3268	76.4576	97.4661	254.701	6410.54	87.797	53.0552	50.5435	1704.85	3990.88	94.8655	96.2031	1434.12	171.809
1131	743.168	743.148	743.183	54.282	53.628	55.925	178	3	4	6	6	5	6	7	8	5	6	8	6	4	4	5	5	28	6	6	7	7	5	774.434	886.666	2049.43	959.81	1020.12	947.073	646.48	1515.62	1142.73	873.848	749.171	2423.4	1254.63	1122.75	1052.37	662.017	822.466	1309.33	1471.26	1417.42
1132	747.267	747.243	747.278	320.528	313.73	323.593	141	0	3	4	5	4	4	6	7	7	6	4	4	3	4	5	4	30	3	3	8	5	5	290.114	218.78	298.344	2545.04	1713.58	592.402	594.247	220.225	351.621	1236.88	1665.45	606.845	834.114	514.976	247.084	818.662	1084.77	1147.49	960.415	392.478
1133	759.029	759.021	759.053	250.275	247.47	251.574	35	0	2	2	0	1	2	1	0	2	3	2	0	1	1	2	1	7	2	0	1	0	5	137.593	63.1767	215.416	356.083	334.427	118.376	174.85	69.7285	59.6724	513.989	224.142	156.601	208.259	102.44	106.866	186.244	239.415	224.234	97.3808	154.009
1134	763.152	763.133	763.167	53.958	53.428	54.838	106	2	2	4	4	2	5	4	3	2	5	7	3	3	2	3	5	22	3	3	6	4	3	310.782	319.202	1062.39	364.976	345.567	393.622	342.019	404.452	408.299	404.554	244.29	1107.99	635.463	406.605	378.843	346.075	423.698	794.346	775.16	420.827
1135	763.184	763.169	763.203	334.627	326.098	339.007	141	2	3	3	5	2	5	6	6	5	8	4	5	5	5	4	5	25	3	5	6	5	3	2070.33	261.298	544.808	1193.15	394.401	404.976	499.719	280.548	206.494	946.387	851.575	2659.67	4949.05	307.524	223.795	1943.06	1273.96	1690.79	1116.54	348.2
1136	763.193	763.174	763.203	316.892	310.942	320.009	97	0	2	3	3	1	2	5	5	5	2	1	5	3	3	2	2	20	0	4	6	6	2	395.513	155.673	179.552	1511.43	2061.47	179.63	361.588	71.7126	205.535	1964.39	8618.67	352.952	2056.16	378.248	144.513	1684.96	1698.38	874.107	574.307	120.596
1137	764.194	764.184	764.214	334.604	326.312	336.21	24	1	0	1	1	1	1	1	2	0	2	0	0	1	4	0	0	6	0	0	1	1	0	574.241	58.1129	84.4957	243.518	137.073	11.7928	93.4347	59.9187	50.1511	248.23	234.529	373.33	984.665	95.076	49.2888	464.12	284.362	343.518	171.136	121.433
1138	765.167	765.155	765.179	53.954	52.806	55.662	200	3	6	6	6	6	6	8	8	6	8	8	6	6	5	6	6	34	8	8	8	8	6	7161.23	5577.51	17676	22055.7	16006.2	12408	11164.2	19984.4	15122	18871.8	13640.9	27522.9	11624.6	16828.5	15508.1	11721.1	12790.4	16843.3	19965.1	18144.7
1139	765.443	765.426	765.456	231.516	228.951	233.931	107	1	3	4	3	3	5	4	4	3	3	6	4	3	3	3	5	25	4	4	2	4	5	271.391	487.688	889.102	449.583	576.884	518.018	546.999	412.529	448.028	639.244	587.54	455.889	718.409	408.011	349.945	847.629	722.135	767.621	389.494	335.1
1140	766.17	766.161	766.194	53.9415	53.31	55.328	184	3	6	6	6	6	6	7	8	6	6	8	6	6	4	6	3	30	7	7	8	7	6	1290.85	1162.4	3183.74	3873.26	3376.38	2485.41	1925.11	3429.82	2561.17	3876.91	2811.01	4652.89	2332.34	3079.01	2713.39	2315.54	2210.59	2900.05	3113.02	3107.23
1141	766.444	766.426	766.458	231.59	228.951	233.496	114	2	3	3	3	5	3	4	4	3	6	5	3	4	3	2	4	23	4	3	3	4	5	343.563	558.77	943.571	584.619	404.819	504.639	700.493	472.355	499.57	517.843	511.837	535.102	655.689	305.542	257.44	718.769	679.286	886.682	471.847	355.025
1142	767.171	767.158	767.193	53.9635	53.314	55.678	82	1	2	5	3	3	3	2	5	2	2	4	3	2	2	2	1	15	4	3	5	4	4	253.425	175.686	403.564	539.451	443.148	397.824	301.555	593.43	404.369	441.378	406.77	809.914	386.273	466.135	524.753	320.311	334.082	478.764	460.8	517.79
1143	767.442	767.422	767.455	231.58	228.626	233.496	81	0	5	3	4	1	3	2	1	2	3	5	0	4	2	2	4	16	4	3	1	4	2	274.285	378.542	779.348	413.15	396.935	439.361	547.429	322.956	470.095	440.716	415.599	471.277	560.085	302.017	230.562	576.425	474.988	413.997	366.516	260.731
1144	769.503	769.486	769.52	78.944	76.908	80.94	115	1	1	6	5	5	1	5	6	3	4	2	3	3	3	2	2	23	1	5	5	6	2	47.0597	168.494	1146.48	330.31	447.964	175.461	308.56	79.4913	267.926	2965.75	1162.38	544.112	750.051	1087.75	666.337	555.602	1124.13	810.074	2718.61	872.819
1145	770.274	770.258	770.283	297.724	295.149	299.763	16	0	0	0	0	0	5	0	0	0	0	3	0	0	1	1	2	0	0	0	0	0	2	68.3456	87.5833	153.268	57.8738	70.6627	23.8577	22.1739	23.7955	41.6742	43.053	31.7201	139.064	85.8333	147.034	74.0853	164.283	117.298	132.638	20.3826	248.795
1146	770.356	770.346	770.375	176.162	166.507	181.027	91	2	0	2	2	1	3	3	3	4	2	6	0	2	2	1	1	24	3	4	4	4	4	706.285	1352.2	131.497	189.353	161.917	109.957	140.108	158.121	176.315	340.503	3702.22	136.876	105.777	149.548	2131.85	6258.03	157.069	94.0705	552.956	241.285
1147	771.516	771.499	771.531	79.197	76.908	82.479	122	1	5	6	6	5	2	4	6	3	4	2	4	4	3	4	3	21	2	6	5	5	2	46.0462	174.649	2280.79	1073.54	1412.15	425.273	1082.76	209.481	565.872	5227	832.24	1033.57	902.443	2576.4	580.041	609.786	2440.09	1419.11	3423.59	1180.64
1148	771.517	771.5	771.531	145.888	127.302	150.906	120	1	0	6	3	3	3	5	5	3	3	1	3	4	3	3	0	17	1	5	4	5	1	36.3446	20.325	560.706	1269.15	773.886	1110	505.328	935.306	943.894	5188.17	3683.74	2509.77	4455.19	1301.05	674.642	1334.99	4554.46	1316.39	4096.68	2266.87
1149	772.52	772.498	772.53	79.0645	76.908	80.919	74	1	3	2	4	3	1	4	5	2	3	0	3	0	2	2	0	13	2	6	5	5	2	55.2284	90.0115	961.055	564.163	749.614	190.444	519.265	94.6919	268.454	2360.85	289.02	345.556	282.377	453.134	377.814	219.054	1011.61	460.714	1135.53	588.428
1150	773.226	773.213	773.248	309.178	305.863	310.967	89	0	3	4	2	3	2	2	3	4	4	2	2	3	3	2	4	20	1	2	6	5	2	3.25014	14.5603	17.5437	822.995	399.964	204.62	298.205	103.052	136.306	2599.3	1824	431.791	895.966	142.046	152.172	485.444	264.06	343.991	316.965	198.811
1151	775.573	775.559	775.592	64.6685	62.571	66.104	62	1	5	2	2	1	2	3	4	1	2	2	4	1	1	1	1	11	3	3	3	1	1	306.589	187.238	686.696	2319.04	2787.59	819.066	281.679	1134.03	660.733	333.054	1134.55	216.213	175.685	315.501	39.7173	2201.73	532.105	162.847	178.308	48.311
1152	776.549	776.538	776.57	159.036	150.554	161.791	67	0	3	2	4	5	3	1	1	2	4	1	2	3	3	3	3	7	2	3	3	4	2	18.1892	27.3408	123.945	400.178	558.398	1079.8	758.505	514.329	500.483	662.14	586.924	1403.31	883.941	416.415	303.676	832.948	919.915	518.271	1136.68	514.705
1153	777.583	777.571	777.605	65.2095	62.67	66.307	72	2	5	2	2	1	3	4	4	2	2	3	5	2	2	1	2	12	4	4	2	2	1	615.016	406.854	1271.63	2869.7	4878.17	1681.11	480.385	2093.75	866.587	454.138	1255.74	346.749	267.55	969.556	41.5255	2673.09	891.59	183.25	207.111	65.0869
1154	778.292	778.271	778.305	219.653	216.995	223.354	156	2	2	5	5	4	6	6	6	6	7	6	4	3	3	5	4	35	6	7	7	8	4	415.811	587.708	719.652	1572.37	944.626	299.175	723.322	293.036	310.373	2321.89	2152.05	746.666	1394.96	448.117	414.549	863.069	963.134	962.171	1821.41	364.968
1155	779.594	779.585	779.615	66.303	64.901	67.791	56	0	5	0	1	1	3	2	3	0	1	2	4	2	2	2	0	11	3	3	3	2	1	498.57	281.534	779.336	971.636	2671.12	1355.66	376.85	1178.94	482.629	374.573	750.063	242.095	110.445	575.473	43.5269	1422.62	320.598	90.0212	176.507	42.8601
1156	780.288	780.266	780.299	219.654	216.751	221.8	159	3	4	5	5	3	5	7	7	5	8	6	6	3	4	5	6	33	5	7	6	8	5	533.654	729.055	756.737	1995.31	1347.33	313.806	770.127	337.403	351.237	2546.47	2495.88	977.996	1790.28	591.784	485.434	1540.79	1198.08	1270.5	2095.63	512.305
1157	782.171	782.156	782.189	54.607	53.959	56.097	117	1	5	4	4	4	6	5	4	3	4	5	4	4	3	4	4	25	3	3	4	4	5	229.545	334.189	1113.69	558.215	678.707	598.123	919.716	447.349	652.529	460.357	460.765	1221.71	775.92	275.853	285.13	1069.25	478.343	709.433	705.044	378.755
1158	782.282	782.263	782.295	219.654	216.751	222.097	143	0	5	6	5	4	4	5	5	5	5	8	4	4	5	5	5	28	3	4	5	7	5	358.023	462.258	610.288	1768.11	1210.53	309.949	731.964	318.417	377.318	2101.73	2133.05	948.641	1676.31	534.254	362.919	1219.59	1198.93	1068.33	1461.97	586.473
1159	782.835	782.821	782.854	244.559	240.45	249.67	137	2	5	5	4	5	4	5	7	4	4	6	4	6	4	4	6	29	5	7	5	4	4	663.017	821.678	1060.95	1826.37	1708.69	613.758	1239.79	230.918	516.01	1048.38	1700.15	847.688	1072.4	464.742	445.996	1720.85	1088.65	1135.13	956.569	709.925
1160	784.286	784.274	784.307	219.724	218.177	223.04	103	0	3	3	3	1	5	4	7	4	6	5	3	4	3	2	2	22	2	4	5	3	3	238.442	302.353	433.671	1031.72	699.287	217.008	425.699	151.482	195.961	1269.51	1312.12	561.183	817.397	183.17	294.054	649.9	709.285	682.809	1093.05	312.307
1161	786.529	786.514	786.547	176.415	160.015	180.148	137	2	6	5	5	5	4	3	4	3	5	4	6	3	3	4	4	14	5	4	4	3	3	478.487	170.501	2634.16	3029.28	1172.98	5432.07	4054.33	2260.73	1841.47	2117.11	3690.68	9225.35	4537.7	1744.57	1104.81	6522.92	3070	2990.06	3694.6	1424.14
1162	787.53	787.516	787.544	176.874	165.769	180.177	71	1	3	2	3	5	2	1	4	2	2	4	3	2	2	2	4	4	4	3	2	1	2	176.005	110.413	1707.27	1175.19	784.405	2576.64	1876.61	1220.2	694.779	985.9	629.691	2908.34	1628.92	994.219	559.35	2755.16	1409.86	1890.56	972.281	553.701
1163	788.542	788.528	788.555	177.968	166.133	180.115	56	0	1	2	2	3	3	1	2	1	2	3	1	2	4	4	3	3	1	4	2	1	2	578.616	160.246	1571.96	1375.72	1034.96	4260.69	2297.23	1319.29	724.601	891.516	1129.01	4774.22	1711.73	1095.96	571.896	3522.23	1908.01	1259.92	1544.02	539.671
1164	790.432	790.416	790.449	231.413	226.519	233.567	168	2	6	5	5	6	5	6	7	6	7	8	5	6	4	6	4	35	8	5	6	6	5	1340.17	1026.47	1942.5	877.108	1188.49	742.661	1103.92	801.319	1130.59	1395.18	1183.33	670.057	982.346	1083.57	581.824	1813.21	1015.42	1075.43	1040.46	842.335
1165	791.57	791.553	791.588	64.136	62.905	73.473	72	2	4	2	2	1	2	3	4	1	2	3	4	3	4	3	1	13	2	4	2	2	1	761.609	558.539	1476.11	3523.66	7487.84	2435.65	798.214	1549.67	1051.84	726.729	2415.16	480.37	341.407	1455.4	126.207	4495.9	1035.94	279.222	263.182	64.8022
1166	792.429	792.411	792.445	231.388	226.519	233.931	229	3	6	6	6	6	6	8	8	7	8	8	6	6	5	6	5	38	8	8	8	8	7	2773.4	2940.3	4681.28	2361.84	2729.28	1520.58	3070.72	2659.94	2725.16	2778.8	3224.69	2077.93	2764.53	2255.54	1263.23	4626.62	2308.89	3504.35	1997.52	1032.97
1167	792.574	792.556	792.585	64.108	62.905	67.88	48	1	4	1	1	1	2	2	4	0	1	3	5	0	1	0	1	6	2	3	1	1	1	446.158	191.708	845.258	1136.45	2732.92	833.504	310.199	1012.67	480.472	361.016	1055.08	213.537	197.593	492.681	66.1294	1863.54	391.656	156.535	157.152	33.5498
1168	792.861	792.849	792.882	246.823	245.171	251.038	238	3	5	5	6	3	6	8	7	7	8	8	6	5	5	6	6	36	8	8	8	7	7	1418.22	1303.38	3676.35	8928.14	7745.15	1128.17	3541.8	268.017	770.971	6678.26	8175.53	2828.64	5764.4	516.391	354.395	5206.8	5226.68	5538.3	5423.41	1455.28
1169	793.195	793.181	793.215	53.647	52.666	55.601	113	1	3	5	5	4	6	4	6	1	4	5	2	3	4	5	3	25	4	5	7	4	2	323.767	156.022	813.907	554.805	522.543	433.947	364.601	499.746	415.966	621.039	369.899	802.07	382.134	409.863	595.465	346.963	403.825	546.03	753.973	476.423
1170	793.584	793.567	793.6	67.3475	65.947	68.813	124	3	6	4	2	1	4	6	5	4	2	5	5	3	4	3	3	23	5	3	4	2	3	1655.14	1027.75	2968.06	2384.45	9804.01	2008.77	1034.69	2022.84	1696.07	843.204	2396	387.53	149.651	1678.77	83.8497	2819.59	693.097	175.283	159.001	49.6935
1171	793.864	793.847	793.88	246.573	244.512	250.272	67	0	2	3	2	2	3	2	4	3	3	4	5	2	0	2	3	13	3	3	1	3	2	468.718	446.282	953.638	886.529	1488.63	580.603	809.984	171.017	498.165	994.352	1295.68	323.916	1282.51	306.689	180.572	1379.74	2199.93	1581.99	713.22	496.739
1172	793.897	793.881	793.915	247.185	245.496	250.053	76	2	1	2	1	1	2	2	4	2	3	5	1	2	4	3	3	19	3	2	6	5	3	390.095	388.715	854.273	1085.01	1579.96	538.38	772.935	147.973	469.958	899.142	1439.08	598.047	1021.61	191.376	130.903	1201.73	2101	1554.64	1118.01	521.639
1173	793.93	793.916	793.95	247.15	245.132	250.081	94	1	4	3	5	4	4	5	2	6	5	6	2	2	3	3	2	22	1	4	1	3	3	476.413	413.368	876.996	1020.68	1185.4	453.65	854.546	168.746	200.263	943.893	892.154	543.404	1212.13	224.113	151.503	1233.65	1928.76	1196.27	845.183	372.247
1174	794.424	794.406	794.44	231.401	226.863	233.615	225	3	6	6	6	6	6	8	8	7	8	8	6	5	5	6	6	38	8	8	8	8	7	3998.64	4574.73	6856.05	3620.77	3902.87	2490.68	4503.79	3300.14	3412.47	4592.82	4532.99	1914.19	4033.72	3589.35	2095.65	6198.73	3625.72	4684.44	3270.75	2333.2
1175	794.591	794.581	794.608	67.4855	65.663	68.702	66	2	5	2	2	1	1	3	3	0	1	3	4	3	2	3	1	14	3	2	2	2	2	579.329	566.797	893.24	924.437	3721.59	993.81	291.223	931.911	601.653	316.836	927.838	170.102	69.0836	631.225	34.6241	1050.7	334.827	66.3792	85.7627	11.4524
1176	794.741	794.725	794.755	255.466	253.002	258.793	77	0	2	2	1	1	2	4	2	4	5	3	3	2	1	2	3	16	0	2	5	5	5	130.466	138.837	145.859	1188.83	921.27	122.66	76.532	36.7239	26.3435	1814.18	5210.69	101.242	187.204	57.6075	23.9845	288.348	298.936	311.519	1622.86	63.7764
1177	796.422	796.405	796.435	231.325	227.207	233.873	222	3	6	6	6	6	6	8	8	7	8	8	6	6	4	6	6	37	8	8	8	8	7	3357.55	3933.83	5810.46	2957.07	2895.36	2080.3	3299.77	2911.89	3387.35	3741.78	3597.87	2379.13	3514.22	2976.7	1612.25	5030.08	2985.37	4244.44	2457.32	1990.91
1178	798.42	798.397	798.43	231.502	226.863	233.619	190	3	6	6	6	6	6	7	7	7	7	8	4	5	4	6	5	34	8	6	8	8	6	2194.19	1911.18	3385.97	1597.08	1677.81	1073.1	1903.39	1844.74	1615.89	1394.58	2071.36	1200.54	2020.52	1565.79	872.502	2810.69	1605.82	2044.18	1545.51	1116.04
1179	800.426	800.408	800.442	231.5	227.207	234.187	112	2	4	2	4	5	3	5	4	4	7	4	5	2	3	3	4	20	5	4	4	5	3	1155.35	1299.12	1338.77	580.521	839.505	679.112	1056.01	809.219	801.221	724.766	870.612	645.396	939.164	642.993	422.118	1333.04	724.694	1046.15	655.832	564.468
1180	802.443	802.421	802.455	231.831	227.906	235.268	63	0	5	2	1	3	2	0	3	0	2	2	3	4	2	3	2	13	1	4	2	3	3	731.743	723.648	813.436	535.758	540.416	567.455	763.614	773.972	643.385	594.683	683.036	646.551	596.291	757.432	487.975	875.165	474.451	827.831	586.913	574.23
1181	802.56	802.543	802.577	158.484	138.623	161.227	135	0	4	6	6	6	3	5	4	4	4	4	4	3	3	4	4	19	5	6	5	6	1	107.755	32.1976	351.52	1285.7	3386.89	5934.33	3244.94	2038.29	1085.54	1705.28	1592.68	3672.1	2403.27	1082.33	575.034	1523.11	1426.34	1156.91	3420.51	894.619
1182	803.234	803.21	803.242	211.992	210.856	213.042	108	0	0	3	2	0	5	5	4	4	6	4	2	3	1	2	4	28	0	3	4	7	5	137.912	47.0076	129.566	203.34	1044.75	21.8064	48.2038	21.4126	33.3709	940.821	12921.8	46.1715	496.157	66.4111	34.4939	312.231	188.788	52.0148	2868.76	67.1411
1183	803.563	803.546	803.575	158.492	148.934	161.103	66	0	2	4	2	5	2	4	3	3	2	3	2	1	2	2	1	4	5	4	3	4	1	36.8718	27.2565	233.64	585.894	1754.1	2282.39	1333.36	956.875	753.353	650.692	688.663	1841	1159.57	579.358	281.536	1083.55	757.02	693.402	1214.25	504.062
1184	803.593	803.577	803.609	65.2165	62.001	66.967	74	1	5	2	2	1	4	3	4	1	1	3	5	4	3	2	2	13	4	3	3	2	1	636.308	344.887	1980.71	3788.71	6110.74	1630.41	629.883	2049.16	782.185	518.44	2284.01	522.803	290.797	845.901	87.2749	3027.96	1095.73	207.92	256.631	51.3741
1185	803.885	803.873	803.907	248.412	243.305	251.852	145	2	3	4	5	2	4	5	7	7	6	4	5	3	5	3	5	33	1	5	6	6	7	418.951	224.238	613.335	1055.85	1035.04	146.523	291.583	21.9798	232.044	1729.23	2116.57	289.439	1252.52	99.0788	69.7321	403.171	635.767	905.207	1432.61	398.701
1186	804.179	804.171	804.203	53.984	53.64	56.421	155	1	6	6	5	5	6	5	7	4	5	6	4	4	4	5	4	27	6	7	5	4	5	150.879	404.963	3104.57	2896.18	3755.33	1455.87	2861.82	1169.38	470.153	2912.04	2436.05	4661.1	2135.36	818.962	729.307	2004.02	2677.77	2221.22	2451.04	709.174
1187	804.22	804.208	804.24	316.383	310.464	319.47	172	2	3	4	5	2	6	5	5	7	8	8	4	4	4	3	5	37	1	4	7	7	7	3148.58	686.89	1022.28	2413.32	812.324	271.574	365.637	150.059	414.977	816.991	3312.87	200.235	1452.81	505.967	243.063	1434.02	1018.55	846.018	1131.96	209.901
1188	804.241	804.225	804.256	211.879	210.862	213.006	67	0	1	2	1	0	0	4	3	3	6	3	1	2	1	0	4	13	0	0	3	6	3	35.8861	22.1911	116.379	119.623	606.215	10.2734	34.8436	11.6136	30.4957	298.693	4131.56	103.932	229.51	9.9222	3.95412	167.895	101.737	45.6117	793.754	16.1454
1189	804.593	804.573	804.608	65.3725	62.301	78.38	40	1	2	0	1	1	0	2	2	0	1	1	5	2	1	0	0	6	3	2	2	1	1	398.058	208.765	797.265	1378.51	2159.29	654.1	449.697	1002.15	344.543	288.827	1033.02	318.529	124.412	565.262	32.8739	1231.11	540.115	109.305	154.169	31.4707
1190	805.185	805.168	805.202	53.973	53.638	55.297	102	1	4	3	4	4	5	4	4	3	3	4	4	4	2	4	3	20	4	2	4	3	3	72.376	147.534	901.515	796.506	867.452	343.395	626.527	280.969	291.93	657.235	358.082	1069.89	637.132	268.714	285.812	498.605	730.278	601.756	823.789	234.286
1191	805.222	805.205	805.238	316.522	310.464	319.47	66	1	1	1	1	0	4	0	1	5	3	4	0	1	3	1	3	21	0	3	3	2	5	909.769	151.954	349.906	820.117	216.952	111.34	102.438	54.359	183.05	272.876	776.887	83.4817	308.014	178.917	33.3353	318.519	268.928	280.574	285.736	49.5251
1192	805.594	805.572	805.605	66.073	61.89	67.791	63	2	4	1	1	1	1	2	3	2	1	1	5	2	2	1	0	14	4	4	2	1	1	681.32	318.399	1869.48	3389.84	7207.1	1898.06	623.718	1858.54	1122.53	475.345	1830.98	456.611	182.2	958.269	73.0218	2527.49	889.031	220.358	274.62	30.401
1193	806.589	806.569	806.603	66.521	65.295	78.155	21	1	5	1	1	0	0	1	0	0	0	1	2	0	0	1	0	5	0	3	0	0	0	328.927	170.481	390.369	1484.44	2701.94	937.034	365.533	759.74	558.176	283.589	785.56	250.163	165.498	408.195	45.7751	881.235	406.281	112.716	159.822	16.161
1194	807.156	807.137	807.162	54.274	53.634	55.201	19	3	1	0	1	1	1	2	1	0	0	0	1	0	1	0	0	3	3	0	0	0	0	470.536	525.998	859.936	780.571	1013.54	724.336	696.433	940.626	809.095	981.074	771.929	1848.14	945.183	915.158	877.561	327.501	659.593	1190.19	1136.35	985.811
1195	807.181	807.163	807.198	53.973	53.624	55.678	153	1	6	6	6	5	5	6	5	4	6	8	3	4	3	6	5	27	5	7	6	6	6	611.715	629.2	1122.58	826.17	1058.66	747.491	737.465	918.311	1009.85	916.283	714.773	1726.89	1060.29	1175.01	697.099	480.636	710.274	1382.18	1174.02	969.6
1196	807.598	807.584	807.618	67.18	65.664	69.192	33	1	3	0	1	0	1	2	1	0	0	1	5	0	0	1	0	6	4	2	2	1	1	324.005	335.971	650.681	1423.08	3512.74	1237.76	521.861	970.595	377.416	337.753	901.101	202.292	115.965	502.659	34.7183	1158.74	670.979	108.254	108.756	62.8026
1197	809.934	809.915	809.945	249.84	244.166	252.333	93	2	2	2	4	4	5	2	3	3	5	6	2	4	3	4	3	17	1	5	4	2	3	392.29	303.694	446.486	777.291	561.786	654.078	603.706	84.5614	235.34	623.465	339.347	388.545	344.491	119.071	244.003	429.611	565.982	446.959	291.041	319.442
1198	810.529	810.515	810.54	174.018	152.474	178.554	92	0	2	4	5	3	1	2	3	3	1	3	2	3	1	3	4	11	1	5	3	2	3	126.532	95.7014	736.141	1364.54	747.913	2124.97	1178.16	516.65	579.979	1234.64	1389.6	2291.29	3260.86	1482.84	1189.16	2104.54	1340.68	3858.95	2029.59	1254.54
1199	816.307	816.286	816.315	282.703	281.48	288.015	112	1	2	5	5	3	6	3	5	3	4	4	3	6	3	4	5	19	0	3	6	4	3	64.9326	398.162	1664.66	2462.86	2754.58	191.044	106.408	18.9267	24.7019	8768.95	1733.72	963.129	3487.26	523.375	344.875	1209.8	1903.35	1178.86	1421.34	412.068
1200	816.722	816.704	816.734	255.155	252.863	259.613	83	0	2	2	3	2	3	5	3	5	5	4	3	2	1	1	3	19	0	3	3	5	3	180.522	167.941	46.5861	1997.9	1839.16	50.6721	56.8029	17.6963	1.89525	1311.53	4914.09	28.6604	163.197	32.787	9.54633	176.731	410.346	213.339	2227.24	57.4991
1201	817.586	817.576	817.609	64.452	62.159	68.158	81	3	4	3	1	1	3	4	5	2	1	4	5	3	2	2	3	14	3	3	3	2	1	1588.99	637.935	2863.31	4576.71	11297	1968.89	671.708	2432.22	1211.59	639.41	2786.25	412.871	258.355	1487.34	39.391	4460.16	1402.16	188.084	219.41	69.2909
1202	819.552	819.536	819.57	159.397	153.236	161.512	80	0	6	4	3	5	1	4	3	3	4	2	4	2	3	3	2	10	6	3	3	3	1	53.913	29.0439	168.518	1989.62	2899.66	1551.31	918.331	949.722	932.122	681.362	1007.83	1489.27	470.185	739.622	320.83	598.065	874.26	413.451	2259.6	743.024
1203	819.591	819.571	819.606	66.962	61.4	68.158	111	3	5	4	2	1	3	5	4	4	2	4	6	3	3	2	3	22	3	4	4	2	3	2492.32	623.454	4527.01	5805.39	17171.5	2731.28	1232.16	3311.35	2067.81	1140.98	4688.99	515.316	183.136	1743.61	60.1455	5852.51	1223.17	191.895	219.738	37.5037
1204	820.6	820.586	820.62	67.116	65.369	68.25	63	3	5	2	1	1	1	1	5	0	1	3	2	3	3	2	1	9	4	3	2	2	1	1085.12	400.733	1666.82	1854.19	6485.04	1321.02	487.19	1403.07	678.055	458.097	2056.92	178.111	116.616	890.426	43.3508	1459.15	686.763	140.674	118.109	22.5111
1205	821.614	821.601	821.633	66.693	65.369	68.533	79	3	4	2	1	1	2	4	4	2	2	4	5	2	3	1	2	15	4	5	2	1	2	753.909	346.753	1546.49	2496.98	7533.67	1565.35	596.611	1369.36	828.007	395.202	1477.15	386.16	79.3483	709.319	44.1778	2505.81	648.033	129.423	224.965	15.2239
1206	822.211	822.196	822.23	282.214	280.356	288.015	81	0	2	2	2	1	3	2	3	5	5	0	2	5	4	3	5	21	0	1	2	2	3	163.271	166.687	98.504	333.709	283.505	101.503	75.6543	23.93	38.1774	883.787	640.311	226.999	438.912	161.638	136.847	335.151	241.253	374.494	452.162	215.571
1207	822.405	822.39	822.421	231.478	228.687	233.615	137	2	6	5	5	3	5	5	5	4	4	6	4	4	3	5	5	26	6	6	6	4	7	698.742	656.822	979.443	772.405	720.443	608.705	787.95	582.697	701.116	714.426	828.752	532.556	729.671	675.779	352.824	879.173	759.584	884.923	560.369	362.013
1208	823.403	823.386	823.419	231.47	228.839	233.873	175	3	6	5	6	5	6	8	8	7	6	8	5	6	4	4	6	36	6	6	7	5	6	818.363	1101.53	1684.91	780.898	834.473	675.889	944.123	777.247	949.67	934.947	1027.25	722.878	1019.82	588.702	374.594	1573.86	1015.05	1264.83	578.189	688.303
1209	824.402	824.384	824.417	231.456	228.16	234.187	174	3	6	5	6	6	6	8	6	6	7	6	6	4	4	5	5	36	7	6	6	6	5	1020.29	1064.55	1709.34	928.625	1147.89	631.324	1086.24	842.465	955.562	1148.64	1053.9	736.966	1033.34	631.137	605.45	1690.52	1041.28	1284.85	831.559	467.261
1210	825.22	825.206	825.239	211.879	209.943	212.969	72	0	2	3	1	0	3	4	4	2	4	4	1	2	1	1	5	14	0	1	4	5	2	72.3195	54.2959	140.013	268.824	512.209	5.07402	45.8525	9.02462	50.821	647.972	2103.08	38.9868	316.739	34.239	25.099	189.887	165.613	69.8847	1206.9	36.3031
1211	825.399	825.382	825.415	231.496	228.626	233.559	169	3	6	5	4	6	6	6	7	6	7	7	4	4	4	4	4	30	6	7	6	5	6	716.384	878.39	1682.37	883.777	882.951	755.736	873.383	642.486	840.536	1124.42	1018.97	764.401	1031.92	493.551	484.049	1366.98	1001.62	1143.53	820.015	374.53
1212	826.214	826.204	826.236	317.793	312.956	320.638	204	3	6	6	6	5	4	7	8	7	8	8	6	6	5	6	6	36	7	8	7	8	6	3181.74	572.894	744.536	15875.4	4192.24	3123	2942.76	328.62	1025.17	10777.2	18756.3	2838.67	17349.3	1623.74	628.114	11575.2	10853	6335	3333.86	1416.81
1213	826.402	826.379	826.412	231.502	228.687	233.569	145	3	5	5	4	5	6	4	6	5	6	7	5	4	3	4	6	28	5	4	4	5	4	689.519	844.366	1329.18	583.348	759.232	545.303	745.612	597.594	690.494	1043.82	924.384	598.757	854.027	542.435	396.389	1325.62	797.889	930.882	690.214	328.673
1214	826.564	826.553	826.585	157.211	148.396	160.414	88	0	4	4	3	6	3	5	4	2	3	3	1	2	2	3	3	12	2	5	4	5	2	17.4378	14.8087	196.587	740.493	514.934	1485.33	839.549	687.479	410.049	656.653	913.628	1194.56	1682.99	715.953	691.785	677.65	824.555	848.926	2172.55	820.235
1215	827.214	827.201	827.234	317.606	311.642	320.009	169	2	5	5	6	4	4	6	6	4	8	7	6	4	5	6	5	33	3	6	6	6	5	1522.19	290.859	318.418	4569.05	1232.3	1207.94	1063.44	241.529	697.566	3091.35	4906.86	1049.95	5714.41	1001.71	547.384	3409.95	3532.16	2283.85	1051.07	870.088
1216	827.271	827.253	827.288	346.8	337.282	354.158	118	0	4	2	6	2	5	4	3	4	6	6	4	2	1	4	5	29	5	4	3	6	5	428.346	167.168	106.259	921.778	632.716	50.5129	599.876	170.243	324.1	365.145	1762.98	236.3	591.845	202.67	156.16	587.365	896.254	674.163	1740.9	436.337
1217	827.408	827.393	827.424	231.626	228.839	233.569	100	1	5	3	5	3	4	3	5	5	3	5	3	2	3	2	3	20	6	3	2	2	4	371.389	486.646	794.649	383.377	555.182	614.254	558.274	511.013	525.484	576.564	440.149	384.823	435.734	452.036	310.545	878.923	410.955	610.106	398.499	325.337
1218	829.18	829.163	829.194	53.639	52.99	55.328	212	3	6	6	6	6	6	8	8	7	8	8	6	6	5	6	6	32	8	8	8	8	7	4492.99	2669.98	10254	16577.5	11862.8	8204.21	7830.33	14605.9	10208.3	13745.9	9851.64	20156.5	7531.26	12125.1	11678.8	8858.35	8626.19	10239.4	13351.8	11511.1
1219	830.186	830.176	830.21	53.64	52.99	55.541	177	3	6	6	6	5	6	8	7	6	7	7	6	6	5	6	6	27	7	7	7	7	6	1279.19	587.054	2250.74	3303.66	2528.39	1641.05	1683.64	2683.25	2059.42	2933.63	2221.27	3909.52	1703.37	2358.19	2331.87	1957.43	2039.77	2080.43	2317.92	2557.91
1220	831.575	831.559	831.593	65.922	64.57	68.158	39	0	1	1	1	1	0	2	1	0	0	2	5	1	2	0	0	9	1	3	2	1	1	509.57	309.05	1075.75	2374.41	5167.32	877.79	474.828	1250.16	541.686	298.578	1741.57	244.989	163.538	485.84	23.127	1919.74	817.66	148.682	159.529	6.26261
1221	833.589	833.572	833.605	68.03	66.691	74.388	45	2	4	1	2	1	1	2	2	1	0	2	5	1	0	2	0	6	4	2	1	1	1	653.075	466.585	1124.38	2157.65	5395.61	1270.19	838.991	643.962	788.509	454.016	1709.27	272.188	125.549	781.051	43.4251	1950.6	1037.13	88.5078	128.309	66.2926
1222	841.195	841.184	841.217	211.992	210.651	213.006	120	2	1	2	3	1	3	6	6	5	6	8	3	1	2	4	5	33	0	3	4	7	6	501.198	140.674	445.684	329.674	1057.14	26.8487	17.8037	34.6832	95.9786	1404.38	3130.16	49.6409	522.694	95.3402	25.9895	489.303	397.149	210.901	2889.76	47.5439
1223	842.199	842.181	842.215	211.987	210.462	213.648	69	1	0	2	0	0	2	3	3	5	6	4	2	1	1	2	4	19	0	1	2	5	3	146.167	55.9421	300.936	106.966	344.756	7.76757	31.311	9.00447	62.8264	504.187	954.105	38.1072	312.418	92.3742	37.9919	252.279	142.16	80.8968	702.28	65.5281
1224	845.108	845.09	845.121	297.262	295.915	299.904	76	0	2	2	2	0	2	3	5	4	4	3	3	1	2	1	1	15	1	4	7	4	3	14.1252	20.151	22.1845	2376.62	901.351	110.184	272.705	21.1897	74.3544	537.202	384.011	207.558	973.011	64.742	76.8972	176.224	123.152	241.465	1378.72	31.4491
1225	845.564	845.541	845.575	158.666	155.156	159.778	31	0	3	1	1	5	0	2	2	0	2	0	1	1	1	2	1	4	0	2	1	2	0	31.9542	38.0132	139.374	866.927	1090.33	580.229	446.98	690.381	620.564	469.073	959.897	605.239	424.139	492.493	338.88	519.976	483.794	314.484	1083.6	705.22
1226	846.188	846.171	846.203	54.286	53.506	56.097	104	1	2	3	5	5	5	3	5	2	5	4	3	4	3	4	2	26	3	4	4	3	2	128.459	182.79	1162.71	602.308	740.18	594.675	1086.19	364.784	411.119	692.299	562.583	1227.78	603.429	208.853	320.651	841.909	509.03	672.286	774.906	322.97
1227	850.226	850.213	850.248	315.731	309.741	318.601	204	0	6	6	6	5	3	8	6	6	7	5	6	6	5	5	5	38	8	7	7	7	4	832.408	415.199	142.709	9938.97	2745.66	4662.82	3190.17	2974.61	2686.91	3142.48	2886.36	3944.49	16464.5	6085.49	3587.95	10049.1	6517.66	4794.96	639.995	6584.87
1228	850.386	850.371	850.405	231.452	228.494	233.619	150	3	6	4	4	5	5	5	7	4	6	7	3	5	4	3	6	32	7	7	7	4	6	895.561	1181.81	1659.89	743.831	903.654	540.699	777.167	626.613	715.968	927.501	1011.57	653.013	1015.72	669.288	461.614	1572.11	873.582	1140	709.214	674.652
1229	850.552	850.546	850.575	78.167	77.323	79.618	29	0	0	0	2	0	1	0	1	1	5	6	0	0	1	1	0	6	0	1	2	1	0	153.549	280.595	279.525	147.02	602.82	174.669	312.393	153.524	136.121	316.779	406.332	93.5781	136.29	222.783	460.92	7960.36	877.554	141.036	126.337	127.95
1230	850.824	850.809	850.842	244.254	239.458	250.189	117	3	2	4	5	3	4	5	6	3	4	6	4	4	2	5	4	25	6	6	4	6	1	388.729	784.709	1012.48	1548.08	1212.52	551.27	897.759	163.331	466.545	782.544	1200.33	787.169	664.225	287.678	195.472	1221.17	1057.38	809.336	882.453	580.949
1231	851.224	851.211	851.245	315.891	310.471	319.115	160	0	6	6	6	5	2	7	4	5	6	3	5	4	5	5	2	35	6	7	6	7	4	470.101	166.46	62.5077	3446.25	1277.73	1921.12	1235.08	828.574	1769.94	1062.4	2300.09	1161.58	4766.83	1841.68	1319.55	3018.69	1883.84	1903.65	785.987	1915.82
1232	851.384	851.368	851.399	231.589	228.951	234.512	104	2	5	4	3	3	5	4	3	3	5	6	3	3	1	4	4	23	4	3	3	4	4	449.34	582.534	1080.22	544.292	547.6	474.12	546.575	400.845	466.36	547.869	434.86	514.031	604.161	384.226	286.042	784.358	659.125	720.132	334.646	306.89
1233	852.225	852.208	852.243	315.891	310.181	318.039	79	0	2	3	4	3	2	4	4	2	3	2	4	2	2	1	1	15	2	5	6	1	2	253.514	104.464	31.09	982.348	366.478	406.628	435.442	213.941	465.538	315.581	887.411	419.587	1061.92	528.344	317.99	743.743	399.601	503.491	314.018	522.342
1234	852.382	852.366	852.399	231.35	226.185	234.19	193	3	6	6	6	5	6	7	8	7	8	7	6	6	5	6	6	37	8	8	8	8	7	1508.5	2168.88	2808.62	1609.08	1491.5	1276.1	1831.84	1523.28	1510.14	1967.29	1611.83	1690.97	2024.04	1307.78	866.476	2789.43	1855.68	2152.63	1375.69	1152.31
1235	853.38	853.365	853.398	231.475	228.951	234.187	166	3	6	5	6	6	5	7	7	4	5	7	5	4	5	5	6	32	6	7	6	7	7	751.893	1209.67	1493.06	679.544	876.994	658.401	702.631	458.327	719.346	1112.08	956.015	770.986	848.23	738.392	307.321	1286.08	986.98	1065.65	710.305	600.526
1236	854.222	854.205	854.237	219.564	217.88	221.643	110	0	3	3	5	3	4	6	3	5	4	4	2	3	2	4	4	27	4	4	3	6	4	277.07	344.686	321.864	1034.55	689.536	319.191	411.604	165.067	196.229	1380.62	1677.7	468.958	928.427	239.713	332.804	784.319	675.198	849.742	1002.82	420.09
1237	854.38	854.361	854.395	231.437	226.863	234.187	203	3	6	6	6	5	6	7	8	5	8	8	6	6	4	6	6	36	8	8	8	8	7	1603.37	2004.65	3241.45	1397.94	1571.49	1357.05	1865.32	1062.61	1730.43	1896.83	1756.55	1146.18	1715.85	1356.74	1009.61	2884.93	2205.5	2102.64	1079.99	1001.97
1238	855.378	855.358	855.393	231.5	229.229	233.496	132	3	5	5	5	6	5	3	6	2	4	4	2	4	3	4	5	25	5	6	6	5	4	569.391	826.016	1298.33	602.727	595.216	418.135	776.178	725.712	494.392	645.971	772.119	495.936	730.436	407.666	383.706	1096.31	858.507	757.953	505.24	564.601
1239	856.217	856.199	856.233	219.674	216.995	222.881	94	1	2	3	6	1	4	5	2	4	4	4	4	2	1	3	4	21	1	3	5	4	4	275.339	273.865	444.594	906.073	713.723	156.562	387.918	156.26	250.542	1421.6	1221.3	359.206	945.691	306.282	249.831	754.987	680.254	610.648	1034.97	455.465
1240	856.378	856.356	856.39	231.478	227.207	233.642	157	2	6	6	5	5	5	7	6	5	7	8	5	2	3	5	5	33	7	7	6	6	5	862.624	1333.38	1859.91	1153.01	910.506	672.982	1165.29	970.53	831.328	1233.39	971.732	797.977	959.193	1100.04	437.769	1547.82	1202.57	1296.4	850.443	775.98
1241	857.518	857.496	857.528	187.022	179.184	191.075	114	0	4	5	5	5	3	4	6	3	5	3	4	4	3	3	3	19	2	6	6	5	3	72.0659	156.803	483.127	4505.34	1546.36	1765.32	1470.58	513.404	1094.9	1298.92	1750.62	990.648	2278.82	1019.94	1285.25	1558.86	1989.68	2237.13	1173.72	1628.69
1242	858.387	858.368	858.403	231.356	228.839	234.301	100	2	4	2	6	4	3	5	4	5	2	4	2	4	3	2	3	22	3	3	5	3	4	552.369	689.883	582.344	544.113	630.797	509.535	693.973	541.601	701.565	306.876	552.795	483.874	603.804	600.232	242.44	981.49	566.44	730.188	545.724	552.128
1243	859.534	859.523	859.557	188.031	179.992	190.633	61	0	2	2	5	3	2	3	6	2	1	2	3	3	1	2	0	11	1	4	3	1	1	94.0493	198.601	578.446	2283.39	950.538	1446.32	1469.82	556.085	1092.44	1140.18	2135.79	994.442	1152.01	493.878	683.875	1172.77	515.845	777.777	955.402	1052.14
1244	860.85	860.836	860.87	246.797	245.132	251.038	210	3	5	4	6	4	6	8	8	7	8	8	6	5	5	5	6	37	7	8	8	8	7	1001.86	1004.11	2587.87	7415.94	5951.04	1167.44	2603.81	130.57	496.22	5486.3	6235.62	1915.39	4599.68	308.343	223.504	4035.72	4709.61	4090.41	4356.47	850.726
1245	861.867	861.851	861.885	246.797	244.848	250.497	78	2	1	4	3	1	3	2	3	5	4	1	2	1	2	2	3	18	3	1	5	5	2	414.062	288.498	812.601	1548.12	1188.83	376.418	734.397	126.618	302.339	1063.82	1086.03	657.586	974.633	221.436	132.754	961.198	1070.34	1114.78	850.476	588.275
1246	861.903	861.886	861.92	247.309	245.502	250.081	78	1	3	0	3	2	2	5	2	2	2	7	2	2	3	2	5	16	1	5	3	3	4	506.658	408.974	753.543	1267.31	1211.59	358.123	712.376	73.7479	279.683	1059.34	976.012	646.907	1098.37	209.469	98.6611	923.751	1248.53	1069.34	409.182	404.054
1247	862.163	862.149	862.18	171.224	166.507	176.286	68	0	0	1	2	1	5	1	3	4	2	5	0	1	1	1	1	23	2	3	1	4	5	490.926	328.265	126.543	12.0064	21.7567	30.9567	1.70768	24.2178	84.6403	93.9188	315.362	20.2181	9.33551	51.2571	887.5	856.607	28.1704	26.9387	306.469	79.1352
1248	863.175	863.163	863.197	211.786	209.845	213.349	159	2	3	3	5	4	6	4	6	7	7	8	4	4	5	6	6	36	2	6	7	7	6	505.646	238.93	2717	1195.1	739.518	24.5322	135.577	17.0575	415.903	4209.09	2360.52	345.664	966.991	373.567	411.001	904.708	1965.27	1496.33	6601.77	94.1248
1249	864.18	864.161	864.195	211.696	210.695	212.966	91	1	1	2	5	2	6	3	5	3	3	6	1	3	2	4	6	27	0	1	3	3	2	201.253	60.8497	818.867	454.719	286.526	28.5327	65.1592	30.8611	131.765	1548.33	748.12	174.356	370.315	164.263	149.389	310.909	577.213	693.907	1625.77	69.739
1250	866.222	866.209	866.242	317.926	313.659	320.588	102	0	4	4	5	3	2	2	4	4	5	3	4	3	3	3	4	19	2	3	6	3	3	443.017	108.16	205.55	9725.82	3313.25	869.542	1024.59	62.8075	198.799	4988.61	4444.54	874.556	4998.15	288.523	171.058	3376.24	5629.63	2293.08	811.014	254.754
1251	868.19	868.168	868.203	53.958	53.314	55.276	149	1	6	6	6	5	5	5	6	4	6	6	4	4	3	4	4	27	6	6	7	5	4	157.905	306.829	3093.7	3320.7	3294.79	1413.28	2606.18	1183.46	500.133	2849.95	2494.13	5410.71	2028.23	599.811	930.633	1759	2661.62	2188.83	2581.96	625.631
1252	868.276	868.256	868.29	282.544	280.356	288.015	115	3	2	5	6	4	5	2	6	4	4	4	2	6	4	3	6	24	0	4	7	4	4	604.22	476.247	761.451	992.206	927.986	128.447	81.8606	26.5997	53.2076	4385.53	2333.94	572.034	732.423	595.384	384.57	547.156	1065.62	669.658	1547.52	738.185
1253	869.197	869.184	869.217	53.961	53.316	56.573	96	1	5	3	5	4	5	3	4	2	4	3	4	4	2	2	2	18	4	4	3	4	3	111.397	152.051	817.304	959.992	1059.84	412.304	726.832	393.615	249.886	774.652	693.066	1296.76	683.488	259.361	335.501	531.242	692.969	672.252	692.401	311.453
1254	871.194	871.179	871.213	53.954	53.314	55.148	125	2	4	5	4	5	5	4	5	5	3	5	4	4	1	4	4	22	6	7	7	5	5	353.753	358.436	811.543	763.462	631.076	509.759	496.298	815.728	634.246	897.461	526.857	1590.79	527.407	644.132	888.984	443.274	586.669	738.799	821.738	857.837
1255	871.874	871.861	871.894	248.307	243.089	251.852	122	1	2	4	2	1	4	6	3	5	4	3	5	3	5	2	5	28	3	5	7	5	6	437.411	246.976	481.795	882.516	575.688	146.484	411.022	33.3514	217.197	821.538	1680.79	226.179	734.247	158.722	102.499	646.516	427.609	811.611	1173.41	300.044
1256	879.148	879.124	879.158	211.987	210.304	213.691	167	2	1	4	4	4	6	5	7	6	7	7	5	6	4	6	5	38	2	7	7	7	6	1959.98	306.3	4092.23	1399.88	1112.43	23.8278	129.478	65.0595	606.972	4272.54	1801.33	443.638	1058.74	1012.17	750.464	785.456	1954.24	1887.71	5540.09	295.065
1257	879.423	879.406	879.436	303.579	298.855	306.741	34	0	3	1	1	1	0	2	1	0	0	0	2	1	0	1	0	5	7	4	2	0	0	123.629	142.043	271.088	73.337	121.628	730.644	831.977	148.895	868.737	332.366	834.073	142.673	46.4654	139.669	157.504	403.897	292.316	174.209	108.17	91.8521
1258	879.925	879.912	879.943	303.565	298.855	306.486	33	0	3	1	1	1	1	2	2	1	0	1	2	1	0	1	0	4	6	4	0	0	0	135.998	187.298	205.053	131.321	181.56	692.397	794.16	203.2	840.076	276.146	865.47	235.24	61.4086	100.699	108.35	310.501	432.106	133.93	153.608	62.6855
1259	880.153	880.138	880.17	211.796	210.815	213.219	114	2	1	3	4	2	5	3	6	4	5	7	2	4	4	4	5	27	0	5	3	6	4	374.668	180.665	1418.97	548.991	321.126	20.4004	94.6106	76.4074	306.8	1510.24	528.031	255.397	345.091	401.885	297.021	400.272	629.747	664.234	2048.44	130.947
1260	881.151	881.136	881.169	211.98	210.639	212.734	71	2	0	1	3	1	6	3	2	4	2	5	1	2	0	1	2	25	0	1	3	1	3	324.41	117.64	751.273	299.378	266.713	47.7143	75.2575	16.6785	214.918	883.546	325.754	125.639	260.451	325.346	170	210.839	375.177	427.819	1196.4	44.4108
1261	883.535	883.516	883.55	186.443	162.073	190.784	184	0	4	6	6	6	6	6	5	6	7	5	4	4	3	5	4	25	1	6	6	6	4	230.64	494.401	1050.39	2264.9	1247.47	3369.4	1105.73	626.357	1055.54	1867.91	4915.04	2242.34	10555.8	1466.97	5493.02	4228.99	4181.2	5515.48	5973.7	8330.37
1262	884.54	884.531	884.562	185.906	161.081	189.825	113	0	2	5	6	6	3	4	5	3	6	3	2	3	3	4	3	21	0	6	4	5	3	79.9673	271.641	517.262	1394.78	593.447	919.938	788.48	281.724	568.402	1798.36	2184.53	970.375	2413.21	777.024	2747.75	2055.08	2107.53	4606.46	2786.62	3898.85
1263	885.55	885.531	885.562	187.931	172.427	193.886	239	2	6	6	6	6	6	7	7	5	7	6	6	5	4	6	5	29	7	7	8	6	7	745.294	591.837	5591.26	34926.5	13857.7	46473.3	15565.1	7512.79	4175.62	4561.69	12516.4	20110.4	16235.6	6986.01	4622.24	16382.6	27548.2	14713.8	11028.4	10778.4
1264	885.599	885.581	885.615	155.508	149.978	157.712	49	0	1	2	4	5	4	0	0	1	3	0	0	0	1	3	2	10	0	2	2	2	1	12.7219	0.712899	51.3998	419.282	1256	268.2	175.838	212.366	161.216	358.059	264.29	636.928	296.52	498.63	144.86	511.895	2108.45	310.729	567.485	627.296
1265	886.554	886.543	886.576	188.052	173.772	192.432	166	1	6	6	6	5	4	7	7	4	6	6	6	5	4	6	4	21	5	7	5	5	3	374.693	645.502	2611.28	15990.8	6111.49	20742.2	13533.8	2061.75	2727.31	3386.58	5943.47	8895.61	6422.25	3012.15	2173.41	7601.22	12453.1	6525.56	5700.19	4216.84
1266	887.559	887.541	887.574	188.332	180.748	191.638	92	1	3	3	5	6	2	1	4	3	4	4	4	3	3	3	2	11	4	5	3	3	2	195.662	234.784	931.432	3842.47	2121.36	3438.23	2711.37	1071.46	936.062	983.16	1471.57	1309.27	1915.11	995.411	587.089	2278.01	4051.4	1195.91	1683.96	1228.44
1267	890.31	890.289	890.323	292.318	290.117	296.188	69	0	2	3	1	1	3	2	2	5	4	2	2	4	1	3	3	13	0	3	3	4	3	3.66766	9.50272	41.615	884.591	1023.4	115.725	79.5324	10.8347	12.2403	445.357	971.229	356.279	931.788	41.424	27.2555	206.728	120.534	586.071	348.521	59.4878
1268	891.18	891.164	891.197	53.449	52.936	54.952	64	1	4	2	4	1	3	2	6	2	3	3	2	2	1	2	2	13	2	2	3	1	2	154.635	91.3299	604.315	312.446	280.805	341.714	264.965	437.011	214.56	372.857	229.996	557.598	332.021	283.388	305.129	223.176	248.224	444.5	325.424	413.26
1269	893.193	893.176	893.209	53.315	52.666	55.003	193	3	6	6	6	6	6	8	8	7	6	8	6	6	5	6	6	31	8	8	8	7	6	3112	1795.51	6738.85	11071.9	6749.08	5802.48	5069.71	10808.5	6769.28	9373.86	6746.61	13737.9	4953.38	8436.64	8476.39	5911.16	6031.56	6258.38	8702.76	8361.81
1270	894.195	894.173	894.208	53.32	52.666	54.952	157	2	6	6	6	6	5	7	6	6	7	5	5	5	3	5	4	31	6	6	6	6	4	1113.26	464.059	1315.19	2784.06	1763.91	1265.34	1329.06	2477.7	1492.45	2204.28	1599.87	3237.04	1273.03	1863.52	1880.52	1547.04	1535.32	1334.72	1057.85	1943.79
1271	894.841	894.824	894.855	246.787	244.848	250.053	125	1	2	4	4	3	5	4	5	6	5	5	4	4	2	2	4	25	4	4	5	5	5	330.393	200.774	746.293	1652.5	1342.91	315.622	626.19	33.8921	148.407	1573.63	1701.6	686.384	1247.61	92.3511	62.309	848.919	1018.03	960.517	1151.31	225.707
1272	899.291	899.283	899.315	388.446	370.626	397.65	69	0	3	1	3	1	5	3	2	4	2	5	3	0	1	2	1	18	2	0	2	3	4	256.013	45.2342	40.3396	852.81	776.47	45.9314	489.946	199.927	161.504	163.845	1264.15	56.6659	54.9458	92.2769	161.534	518.763	793.35	79.1788	800.916	156.466
1273	907.283	907.265	907.298	334.569	325.659	336.242	96	0	2	4	4	3	2	0	3	6	5	1	0	3	4	5	3	31	0	2	5	5	3	51.8657	34.2203	78.018	2381.61	431.638	96.6966	140.516	52.8045	177.203	2457.37	1069.14	2696.62	10120.1	300.989	147.643	4441.14	1837.6	1678.43	282.547	526.923
1274	909.603	909.593	909.621	154.799	148.396	156.527	38	0	0	4	4	5	3	1	0	2	2	0	0	0	3	1	1	7	0	0	0	1	2	0	0.706959	38.0612	229.098	236.847	147.552	91.3564	161.192	172.068	246.134	174.793	645.987	514.442	436.359	314.938	157.504	451.621	345.449	655.961	869.661
1275	910.202	910.186	910.219	53.978	53.301	55.517	97	1	4	3	2	5	2	3	3	3	5	5	4	1	3	3	2	24	3	4	4	4	3	178.964	164.304	736.455	527.912	631.924	738.887	771.613	374.147	491.234	589.816	447.805	1235.69	503.623	269.312	213.89	987.727	613.443	629.283	464.615	316.549
1276	910.341	910.326	910.36	231.435	227.9	233.873	142	3	6	6	5	4	5	6	7	3	6	7	4	4	3	4	3	31	8	4	5	6	5	742.355	859.123	1363.78	852.822	781.953	660.849	667.243	700.66	985.432	920.254	816.386	531.025	980.502	568.843	579.161	1273.25	1009.01	1007.49	581.619	492.634
1277	911.34	911.324	911.358	231.615	228.951	233.84	74	2	3	3	3	1	5	2	1	2	4	4	3	3	0	2	3	18	3	2	1	3	0	265.861	397.471	800.3	378.176	382.745	475.841	533.243	434.781	422.014	595.485	533.24	343.512	647.811	319.233	215.761	574.494	619.396	701.301	389.755	257.943
1278	912.34	912.321	912.355	231.35	226.863	233.873	155	2	6	5	6	6	6	6	8	6	5	5	4	5	4	5	5	33	8	7	6	5	5	1021.96	943.413	1487.17	985.148	936.716	783.885	939.863	700.024	862.659	1070.82	915.448	766.99	1129.78	750.182	670.564	1430.58	1315.47	1224.49	789.912	669.291
1279	914.337	914.317	914.35	231.489	227.207	233.285	125	2	5	5	3	4	3	6	5	5	5	7	5	4	3	4	4	25	5	4	4	5	5	577.944	914.766	969.68	525.579	786.166	609.821	858.987	533.737	777.704	735.771	715.986	500.778	755.032	538.324	442.502	1012.86	739.512	1018.14	471.546	521.086
1280	918.81	918.796	918.827	244.8	239.975	250.189	94	1	5	4	4	3	3	3	4	1	3	4	4	2	3	5	3	19	6	6	2	2	3	351.637	426.679	803.844	1378.23	940.524	554.587	817.32	54.3876	477.611	987.653	838.789	502.914	623.877	211.086	315.14	1230	1053.11	641.099	631.356	395.889
1281	928.153	928.141	928.174	219.258	216.673	221.471	85	0	2	1	2	3	3	4	4	3	5	2	3	3	1	5	1	23	3	5	2	3	7	326.709	498.716	423.706	855.813	700.46	282.632	329.438	222.012	291.591	1061.99	1029.4	541.087	683.901	403.039	386.654	696.355	737.03	577.662	685.185	467.215
1282	928.837	928.823	928.857	246.812	245.171	250.613	199	3	5	4	6	4	6	8	7	7	8	8	6	6	5	6	6	37	5	8	8	8	6	949.52	975.146	2564.56	6584.26	6134.88	804.269	2628.22	164.717	487.033	5233.94	6532.48	1996.69	4480.9	296.726	234.139	3269.63	4395.08	3780.99	4059.28	817.264
1283	929.345	929.331	929.364	246.907	245.172	250.227	101	1	3	4	4	3	5	4	4	4	3	5	4	3	3	2	3	17	4	4	6	4	4	182.8	149.75	403.492	1089.36	1270.62	255.676	365.36	80.2957	110.557	998.654	1098.03	635.776	971.977	100.491	46.5121	959.268	923.862	801.756	818.412	140.023
1284	929.871	929.856	929.889	246.842	244.979	250.081	86	1	2	3	1	2	3	5	5	4	5	6	4	3	2	3	3	17	3	2	2	4	5	297.992	411.481	872.655	1497.62	1717.14	357.082	605.725	64.338	319.084	834.989	1211.26	607.882	1497.63	266.978	205.021	757.721	1826.06	1221.63	964.179	446.61
1285	930.153	930.136	930.17	219.241	217.566	222.595	101	1	2	4	4	3	5	4	4	1	6	3	4	4	4	2	4	22	4	2	6	5	5	343.868	562.634	463.56	874.253	833.196	260.564	388.492	353.743	259.377	1180.3	1201.83	444.006	693.623	450.33	352.245	704.625	779.385	642.624	660.635	351.474
1286	932.203	932.183	932.218	53.648	52.891	55.448	140	1	5	6	6	5	6	6	7	4	5	5	3	4	3	4	5	27	6	7	6	4	5	127.812	156.406	2191.51	2681.22	2821.59	1426.04	1954.14	1241.59	446.248	2514.06	2302.46	5406.2	2036.09	555.981	830.107	1621.12	2212.53	1744.9	2066.57	839.832
1287	933.211	933.198	933.233	53.648	53.27	54.981	87	0	3	5	5	2	5	3	3	2	3	4	4	2	3	4	1	17	4	3	3	4	4	55.4415	96.202	770.9	975.829	818.506	470.382	714.461	353.115	170.909	789.662	497.903	1543.61	510.197	253.528	517.503	481.783	596.79	491.678	540.745	331.042
1288	935.209	935.193	935.228	53.648	52.974	54.952	103	1	4	5	3	4	5	3	6	3	5	4	2	3	2	4	3	20	5	4	6	4	4	302.909	199.641	596.255	689.734	498.159	364.751	303.61	767.401	405.959	661.781	386.381	1378.05	561.257	615.307	454.764	355.146	388.447	469.114	506.375	757.955
1289	935.612	935.596	935.63	154.784	149.491	157.611	24	0	0	1	1	5	2	1	0	1	2	0	0	0	2	2	2	3	0	0	0	0	1	6.78785	8.77762	34.2625	114.691	139.701	153.167	107.323	30.9404	225.071	168.271	219.573	328.683	404.921	311.069	237.364	238.654	245.198	417.67	551.932	821.304
1290	939.32	939.306	939.335	231.58	230.01	233.615	77	1	2	1	3	3	5	0	1	2	3	5	1	3	2	3	4	16	4	4	5	3	3	379.719	363.494	1014.9	413.157	503.798	344.054	437.862	425.795	295.954	467.224	374.907	249.619	429.556	228.223	218.958	851.041	523.462	667.302	224.072	272
1291	939.863	939.849	939.881	248.366	245.921	251.143	99	1	1	3	2	1	4	5	5	5	3	4	5	2	2	1	3	25	2	2	6	6	6	363.89	286.22	394.969	895.111	625.525	174.345	328.168	120.655	234.323	755.235	1403.51	306.644	687.149	141.486	142.413	489.023	661.179	656.95	1058.45	248.829
1292	940.32	940.304	940.335	231.63	228.905	233.478	99	1	3	4	5	4	5	4	3	3	4	5	4	3	3	4	4	17	4	3	5	3	3	320.23	422.359	1093.2	454.772	497.458	350.98	596.554	444.231	426.577	460.683	583.409	360.167	507.243	417.873	242.552	995.572	536.086	673.906	417.717	325.209
1293	941.32	941.301	941.335	231.625	229.027	233.642	113	2	4	3	4	3	5	5	3	3	4	4	4	4	2	3	4	24	6	5	3	5	5	393.619	535.393	1116.39	588.106	550.992	385.677	468.806	491.28	470.151	717.595	522.731	335.903	569.464	277.308	220.782	948.558	712.32	749.278	359.521	342.574
1294	942.317	942.298	942.333	231.659	229.229	233.615	105	2	6	4	2	4	5	3	2	1	4	4	3	4	3	4	4	24	3	4	3	4	5	335.252	632.011	959.362	384.722	543.303	412.342	499.274	471.975	595.886	522.066	711.191	370.926	627.364	382.186	224.336	805.023	534.816	538.014	336.615	267.187
1295	957.206	957.193	957.225	52.998	52.342	55.003	183	2	6	6	6	6	6	8	8	6	7	8	6	6	5	6	5	30	7	7	8	8	6	1818.69	1233.29	4248.49	7254.13	4363.18	4403.52	3545.77	7723.04	5127.89	6533.87	4452.18	9230.06	3322.19	6480.91	6203.84	4169.3	4202.88	4420.31	5990.9	6112.76
1296	958.209	958.191	958.223	53.27	52.342	55.003	143	3	6	6	5	6	4	6	6	5	5	7	4	5	4	6	3	27	5	7	5	6	5	516.075	287.941	975.341	2016.79	1074.49	1347.92	796.435	2216.33	1256.6	1994.44	1233.5	2395.84	836.993	1686.29	1540.35	1240.31	876.537	900.787	1430.21	1476.83
1297	962.829	962.809	962.843	246.795	245.171	250.417	158	1	4	4	4	3	6	7	6	7	7	7	6	4	4	4	6	32	4	5	7	6	6	457.464	239.302	1125.79	3165.94	2774.15	381.549	981.659	97.2098	177.56	2510.09	2916.99	1039.69	2115.1	148.917	100.426	1276.71	1694.68	1709.58	1721.68	268.712
1298	963.341	963.317	963.35	246.907	244.846	249.707	113	1	3	3	4	3	4	6	5	4	5	4	5	4	3	4	4	23	4	4	5	5	3	291.821	256.357	778.681	1661.54	1918.26	241.858	537.145	87.7233	206.181	1483.18	1146.78	659.059	1237.79	147.409	64.2889	1128.89	1356.12	1319.22	900.737	281.164
1299	968.303	968.286	968.32	231.29	228.839	247.133	165	3	6	6	6	4	6	7	8	5	6	8	6	5	4	6	5	33	6	7	7	7	6	1088.72	1475.75	2250.38	1044.6	1436.05	788.73	1345.51	963.281	1063.16	1292.98	1130.11	946.893	1424.29	866.681	778.309	2129.66	1426.17	1567.16	1105.17	895.691
1300	970.3	970.282	970.315	231.415	226.863	233.559	182	3	6	5	6	6	6	8	8	7	7	8	5	4	4	5	6	37	8	8	8	7	6	1385.39	1612.16	2465.59	1326.09	1730.73	1148.05	1597.16	1033.86	1436.42	1875.26	1687.96	1397.67	1671.33	932.813	759.549	2159.19	1507.68	1975.17	1321.44	1155.44
1301	971.297	971.281	971.312	231.529	228.16	233.615	83	1	3	5	2	3	3	3	4	3	3	4	4	3	2	3	4	18	4	3	2	2	3	305.664	438.01	826.229	512.197	600.671	429.038	442.797	428.879	535.332	600.058	591.177	417.844	577.938	454.336	225.93	632.507	583.122	692.522	480.972	370.919
1302	972.297	972.276	972.31	231.306	228.905	233.615	154	2	4	5	4	5	6	7	6	5	7	7	5	6	4	5	5	33	6	7	5	7	6	934.875	1268.73	2452.71	1065.95	1153.83	1068.09	1337	863.398	1195.83	1470.08	1224.89	1001.71	1424.95	1119.91	852.449	1843.7	1193.01	1507.59	1017.2	810.81
1303	974.203	974.184	974.218	53.948	52.915	55.631	85	1	3	4	5	5	5	4	3	2	3	4	1	4	0	1	3	24	2	1	4	3	2	145.165	124.305	678.496	503.115	549.026	559.214	903.302	296.24	323.402	463.48	388.762	941.851	378.857	240.342	375.842	935.273	442.051	511.232	391.661	450.532
1304	974.305	974.288	974.322	231.618	229.027	233.642	96	0	2	4	3	4	3	6	4	2	3	7	2	3	4	4	2	22	7	2	5	1	5	552.821	835.992	1040.83	653.676	706.917	430.399	607.65	669.293	722.422	829.048	904.003	565.848	938.092	730.442	390.059	1050.65	996.774	945.834	546.671	471.572
1305	980.313	980.294	980.325	393.729	372.473	404.16	89	1	2	1	4	3	5	2	2	4	5	3	3	2	1	2	5	21	3	3	3	5	5	328.833	118.94	551.23	722.691	671.945	80.9815	507.476	137.61	180.247	142.877	1214.38	66.8571	53.7878	123.435	183.55	488.415	667.846	566.398	1046.19	166.096
1306	980.818	980.8	980.831	394.601	372.473	404.16	71	1	2	1	3	0	6	3	2	1	5	3	3	1	1	1	4	16	2	1	2	4	5	280.605	143.858	509.412	607.478	433.258	93.7956	98.1322	117.564	219.076	263.851	923.696	49.7474	63.5857	73.572	141.372	317.382	639.825	33.2948	835.939	95.432
1307	981.338	981.323	981.358	282.496	281.327	284.794	59	0	1	4	3	2	4	0	1	3	2	1	0	4	4	4	4	13	0	2	1	0	2	29.7307	99.9256	223.475	525.492	453.089	67.9282	48.1264	14.2189	4.63131	1395.49	381.038	345.911	755.664	170.162	150.323	558.142	693.463	478.764	364.711	181.733
1308	989.324	989.303	989.338	353.458	343.885	364.767	115	2	3	4	5	3	5	3	3	3	6	4	3	3	3	3	5	29	4	2	6	5	5	812.389	37.2692	462.793	1284.83	941.699	37.2616	96.9287	21.6523	436.202	734.717	1640.96	368.016	520.865	22.2807	37.9102	993.392	723.775	212.989	1238.72	418.79
1309	996.218	996.198	996.233	53.638	52.619	54.952	135	0	5	5	6	6	6	6	7	4	4	6	3	4	3	2	3	27	6	6	6	5	5	195.919	162.048	1305	2244.05	2048.62	1430.14	1792.43	1021.1	318.34	2221.17	1583.74	4316.19	1293.31	819.951	664.522	1257.38	1741.81	1260.51	1640.32	945.791
1310	996.825	996.811	996.845	246.796	245.171	250.781	186	3	4	4	5	3	6	7	8	7	7	8	6	5	5	6	6	36	6	7	8	8	7	1016.34	485.375	2320.33	6140.02	5969.29	742.675	2436.28	70.2745	450.177	4797.71	5783.28	1764.11	3466.38	221.983	137.796	2641.74	3988.34	2812.46	3437.7	633.321
1311	997.28	997.266	997.298	231.436	228.905	232.927	104	3	4	2	4	4	5	5	6	3	4	5	3	4	2	2	5	21	6	2	2	3	2	601.495	660.417	945.736	689.421	634.805	391.131	553.327	471.992	498.131	767.677	648.078	319.73	617.389	463.028	217.794	1079.84	752.048	873.572	536.661	291.878
1312	997.336	997.318	997.353	246.885	245.172	249.707	124	1	3	4	4	3	3	6	7	5	7	6	5	3	4	2	4	22	4	5	6	6	6	314.036	299.912	641.333	1990.54	1857.26	355.959	798.134	88.4567	213.378	1611.04	1816.97	866.077	1514.16	125.291	77.3895	1300.22	1395.95	1516.09	1123.17	327.831
1313	997.845	997.826	997.86	246.862	244.524	250.081	109	3	3	4	4	2	4	5	5	4	4	6	5	4	3	3	5	20	4	4	5	5	3	589.686	332.397	896.62	1953.97	1837.64	383.945	537.578	59.7036	188.339	746.621	1672.21	692.992	1376.18	175.99	135.276	981.458	1622.9	1113.1	964.937	480.366
1314	998.101	998.088	998.122	219.309	217.231	223.983	110	2	2	4	6	5	5	4	3	3	6	4	3	5	3	3	2	23	6	5	6	5	4	293.684	575.486	742.796	1959.64	846.786	279.739	704.995	314.99	277.919	1783.3	2115.29	851.032	1210.32	614.757	544.608	1218.4	1104.43	823.093	1089.21	496.993
1315	998.278	998.263	998.298	231.495	228.16	233.559	145	3	6	5	6	6	4	6	5	5	6	8	3	4	3	5	5	30	6	6	6	5	6	719.963	986.672	1503.56	708.165	761.785	610.273	843.065	625.856	781.755	1109.96	998.506	697.982	1082.83	670.358	437.698	1270.86	788.287	1159.25	771.14	623.279
1316	999.225	999.208	999.243	53.32	52.792	54.67	77	1	4	2	3	2	3	4	6	2	2	3	3	4	1	3	2	14	4	4	4	3	2	177.512	186.086	503.544	538.249	377.411	374.457	330.522	719.03	353.071	402.307	328.631	640.718	308.429	438.387	535.366	302.315	297.293	369.388	560.086	515.535
1317	999.278	999.261	999.295	231.496	227.207	233.873	167	3	6	6	2	6	6	8	6	6	6	8	5	4	4	5	6	35	6	7	6	7	7	924.783	958.712	1736.38	940.896	814.224	580.29	927.822	808.771	796.275	1073.77	1074.58	655.712	899.656	723.609	453.304	1678.47	860.247	1184.62	677.894	567.526
1318	1000.09	1000.07	1000.1	219.496	216.283	222.097	179	3	5	6	6	6	6	8	8	6	8	7	6	6	5	5	6	36	6	6	8	8	7	920.553	1756.24	1691.75	4052.71	2167.41	669.672	1834.98	698.52	940.759	4882.52	5249.13	1959.97	3346.15	1357.06	1171.76	3567.19	2769.53	3003.3	3040.46	1451.52
[truncated: 161 more columns]

## Sheet: XCMS_raw_positive ion mode
	mz	mzmin	mzmax	rt	rtmin	rtmax	npeaks	Control	CS_STSG_07	CS_STSG_14	CS_STSG_21	CS_STSG_28	CS_STSG_60	K_K_day_07	K_K_day_14	K_K_day_21	K_K_day_28	K_K_day_60	K_STSG_07	K_STSG_14	K_STSG_21	K_STSG_28	K_STSG_60	Pools	Primatrix_day_07	Primatrix_day_14	Primatrix_day_21	Primatrix_day_28	Primatrix_day_60	X9678_D60_C	X9678_D60_C_pos	X9678_D60_C2_pos	X9677_D7_B3	X9677_D7_B6	X9678_D7_B10_pos	X9678_D7_B2_pos	X9679_D7_B1_pos	X9679_D7_B9_pos	X9677_D14_B3	X9677_D14_B6	X9678_D14_B10_pos	X9678_D14_B2_pos	X9679_D14_B1_pos	X9679_D14_B9_pos	X9677_D21_B3	X9677_D21_B6	X9678_D21_B10_pos	X9678_D21_B2_pos	X9679_D21_B1_pos
1	53.0192	53.0187	53.0211	331.28	314.442	333.135	88	1	4	4	3	3	2	3	5	3	2	3	5	4	1	3	2	18	4	5	4	4	2	576.96	494.206	1255.33	2966.65	2310.52	946.241	1506.61	614.65	635.401	5172.36	3293.95	1068.92	801.474	418.284	576.832	3113.56	2143.62	1068.26	1482.12	381.53
2	56.0504	56.0493	56.0517	263.214	259.776	273.066	192	2	5	5	5	3	5	8	5	3	5	6	4	4	4	4	4	27	5	8	5	7	5	883.415	934.269	1621.01	3454.85	4008.81	1314.34	1735.81	356.388	1363.13	6645.74	3860.94	1620	2506	761.323	860.302	4240.96	5166.32	1387.9	2612.92	1013.36
3	60.0566	60.0555	60.0578	299.991	295.56	302.058	135	3	3	5	5	5	6	3	3	5	6	8	2	4	4	6	6	32	2	2	5	7	7	1015.27	724.166	825.576	635.55	1069.62	370.087	390.084	236.9	504.397	2533.96	1208.99	628.506	981.636	494.392	348.902	3463.89	4955.2	1211.08	357.351	754.248
4	60.0452	60.044	60.047	274.714	272.996	276.734	83	3	2	4	4	5	6	2	1	1	4	4	0	2	4	4	4	20	1	2	1	3	2	382.058	318.819	611.03	241.502	303.362	153.692	186.166	86.3915	303.593	724.221	510.534	358.183	347.578	273.867	143.774	1560.44	1900.25	781.133	229.995	407.298
5	62.0245	62.0233	62.0259	331.039	313.917	333.458	138	2	5	5	5	5	5	8	7	4	6	6	6	4	4	4	4	30	5	7	5	5	4	699.765	638.241	1502.65	3903.38	2927.98	1498.82	2023.58	622.538	826.33	6399.38	3323.65	1576.56	1270.45	637.471	614.938	3904.38	2652.95	1472.33	2219.39	358.382
6	68.0502	68.049	68.0516	262.017	260.707	270.489	138	0	5	5	5	5	4	3	7	7	6	5	3	6	4	6	5	28	3	4	6	8	3	253.737	283.116	507.332	2045.6	1617.38	704.639	801.911	255.758	437.669	4806.94	3187.42	1325.26	1738.77	384.382	448.49	4509.66	3500.22	829.532	1418.82	661.227
7	69.9942	69.9927	69.9965	327.784	310.23	330.602	136	3	6	4	5	6	4	4	5	2	6	4	5	5	2	3	5	26	8	7	5	5	3	398.288	1237.05	935.119	2309.89	1961.66	923.924	2062.11	611.4	1226.63	3522.92	1564.96	535.64	1094.19	544.181	1056.22	3389.64	2856.16	992.89	645.509	285.799
8	70.0659	70.0649	70.0678	307.307	295.236	310.225	287	3	6	5	6	5	6	8	8	6	7	8	6	5	4	6	6	33	6	8	8	8	7	2064.17	1558.67	1843.61	4159.15	3001.7	492.74	1142.08	380.915	1763.06	14462.4	9639.51	963.846	2787.08	810.101	644.08	7453.36	5467.32	1747.36	4302.87	887.429
9	70.0659	70.0654	70.0671	276.643	267.148	278.948	183	3	6	6	6	6	6	8	8	7	8	8	6	6	5	6	6	35	8	8	7	8	7	8627.58	6571.02	5400.59	6742.58	3104.77	1370.71	2245.15	1323.49	3098.59	20901.5	11583.6	3858.25	6138.21	3277.33	1937.31	11963	28219.7	7204.43	2752.86	3575.79
10	70.9919	70.991	70.9928	328.023	322.656	330.278	45	0	5	2	2	2	0	3	3	1	1	2	1	1	1	0	1	11	2	4	2	0	1	542.505	817.895	1376.04	795.424	706.875	336.452	554.639	748.977	535.818	1484.82	2030.07	1214.83	482.879	676.855	765.671	1355.74	1246.56	1332.78	1303.33	577.757
11	71.0298	71.029	71.0312	331.079	313.403	332.928	120	1	5	5	4	5	2	8	7	3	3	4	5	5	3	4	3	23	5	6	4	5	3	680.925	1012.68	1358.56	3310.15	2051.79	1113.59	1519.74	756.633	634.689	3997.42	2099.84	1313.52	845.298	396.136	892.251	2591.32	1966.7	1202.93	1461.56	726.018
12	72.0815	72.0794	72.0832	237.57	234.229	241.44	117	1	2	4	4	2	5	5	2	6	7	5	3	4	2	3	5	27	2	2	5	6	5	433.048	292.163	340.08	865.75	819.244	181.079	255.209	174.535	430.854	3552.6	2005.2	383.865	1354.44	223.609	173.374	2414.65	1828.78	720.714	1063.3	373.057
13	73.5324	73.5308	73.5337	331.024	313.917	333.438	175	3	6	6	5	6	6	8	8	7	8	6	6	6	5	6	5	35	7	7	7	7	7	1029.52	1269.03	3035.94	7278.77	5838.73	2874.66	3445.4	742.365	1410.34	12328.3	7508.71	2791.15	2282.53	1017.41	1406.02	7331.97	5406.71	2742.45	3231.28	817.606
14	74.0244	74.0233	74.026	268.621	266.987	278.779	171	1	4	4	5	3	4	7	8	6	6	4	6	4	4	2	5	33	4	7	7	7	6	119.158	279.074	321.534	1937.56	1918.47	575.291	1152.12	245.191	458.398	6497.36	4327.26	360.61	1129.69	306.579	267.697	4422.8	2821	1102.52	1828.48	441.925
15	74.0609	74.0589	74.0634	264.197	261.083	266.888	142	3	4	5	6	5	6	5	3	4	7	6	3	4	5	3	6	32	2	2	4	6	6	807.082	679.27	1254.17	650.157	893.99	269.176	353.863	147	566.999	2915.7	1465.18	596.607	691.68	344.973	343.854	3391.84	3516.91	618.677	373.569	551.256
16	76.04	76.0393	76.0422	270.12	268.961	270.794	47	0	1	2	1	0	1	6	2	2	1	1	4	3	1	0	0	9	2	2	3	4	0	76.0811	47.9422	78.6808	233.77	314.255	82.3679	84.3958	61.9173	203.773	1339.19	2209.01	94.0326	120.312	31.0378	17.6748	248.412	182.497	180.992	875.846	41.4234
17	78.9997	78.9985	79.0009	327.72	309.716	330.774	89	1	6	5	3	5	2	4	3	0	3	3	2	2	2	2	4	20	5	5	3	2	2	302.718	780.53	506.556	1011.58	925.368	417.081	1079.83	441.064	854.33	1713.06	716.94	394.086	506.186	448.885	691.481	1580.89	1378.74	698.458	358.596	401.49
18	80.9488	80.9483	80.9499	231.856	230.104	245.547	200	3	6	6	6	6	6	8	8	7	8	8	6	6	5	6	6	35	7	8	8	8	7	5756.6	6072.19	8843.68	6076.96	6514.76	4815.95	6735.06	5932.37	8437.11	17112.5	9758.21	5784.81	6505.27	3956.34	3195.81	13665.3	9378.21	6556.3	4295.38	4502.93
19	82.0146	82.0136	82.0156	330.897	313.917	333.103	190	3	6	6	6	6	6	8	8	7	8	8	6	6	5	6	6	36	8	8	8	8	7	2514.39	2402.31	6284.27	18304.6	12433.8	6123.31	7511.49	1883.21	2927.07	26385	14235.5	5957.86	4167.82	2213.43	3307.07	16717.4	10505.4	5109.78	7014.07	1795.21
20	82.066	82.0633	82.0678	335	328.954	339.491	117	0	4	4	6	3	4	2	4	7	8	5	0	5	5	5	5	25	0	2	5	6	5	363.188	353.515	573.465	3670.81	1475.06	714.247	538.002	534.658	625.208	10986.9	2965.32	2486.72	5743.93	554.113	629.808	4405.65	3868.12	2838.8	1060.84	752.881
21	82.5379	82.5353	82.5392	330.987	314.442	333.236	175	2	6	6	6	6	5	8	8	5	7	6	6	5	5	5	4	34	8	8	6	6	6	771.868	992.989	2227.7	5623.49	3531.06	2073.37	2726.09	838.492	1250.58	6778.41	3960.23	2372.83	1691.73	781.701	1183.9	4442.57	3003.67	2160.86	2288.49	727.478
22	82.9459	82.9449	82.9473	231.969	229.789	242.242	180	3	5	5	6	5	6	7	7	7	8	8	6	5	5	5	6	30	6	7	7	8	4	744.019	1844.38	2785.95	1807.33	1897.83	1364.31	1629.05	1329.49	2364.64	4734.47	2575.47	1649.57	1933.59	900.776	1127.92	3749.69	3035.37	1895.49	1374.5	1213.9
23	83.016	83.0088	83.0402	331.317	313.403	346.518	126	1	4	4	3	2	3	4	5	2	4	4	5	4	1	4	3	14	3	4	2	3	2	553.053	530.891	734.506	984.712	796.817	805.305	918.869	538.757	464.729	3178.02	1736.25	816.298	602.293	447.256	578.614	2029.86	1181.33	677.866	874.956	388.319
24	83.0612	83.06	83.0628	303.16	282.553	305.287	167	3	5	6	6	6	6	4	3	6	7	7	4	5	5	6	6	26	4	3	5	5	4	2295.02	1737.04	1550.83	1126.95	2351.83	378.826	749.77	370.491	937.972	3218.13	1927.52	1174.42	1442.22	1137.59	666.475	4868.09	6826.51	2372.19	1191.81	1119.12
25	84.0123	84.011	84.0142	331.089	313.917	333.147	92	0	4	4	5	2	2	3	4	3	2	3	5	4	2	2	4	16	4	4	4	3	2	1172.82	1030.33	1663.71	2114.47	1355.8	731.412	939.899	444.004	619.084	3308	1624.5	683.934	469.172	664.883	882.931	2182.3	1368.69	563.755	822.294	610.462
26	84.0448	84.0444	84.0455	272.092	270.602	273.758	191	3	6	6	6	6	6	8	8	7	8	8	6	6	5	6	6	35	8	8	8	8	7	80455.1	104902	45449.1	160463	119268	25174	34929.5	17924.6	47727.9	402813	220071	88390.3	88719.5	52457	39329.7	204610	185074	120449	148090	55945.8
27	84.0448	84.0444	84.0456	262.183	259.359	264.275	190	3	6	6	6	6	6	8	8	7	8	8	6	6	5	6	6	35	8	8	8	8	7	39006.5	43368	54096.1	274891	249323	124532	193608	18728.7	103599	402777	256425	104181	155249	29562.9	43050.8	171545	138711	77705.4	166791	59340.6
28	84.0452	84.0434	84.0481	154.154	139.242	162.466	136	2	3	6	6	6	6	3	1	2	6	6	1	4	5	4	4	27	0	3	4	6	3	736.969	1880.71	2885.32	2050.04	880.497	280.368	310.35	346.724	1222.38	4595.36	2297.79	1719.02	1623.34	3073.45	429.566	24070.2	23489.8	6726.03	1352.1	3281.13
29	84.0451	84.0445	84.0463	286.139	285.08	289.121	92	1	5	3	2	0	0	7	5	7	3	1	4	4	0	2	0	22	3	3	4	6	3	2460.12	1615.36	1549.79	6414.76	5151.74	1525.6	2797.14	2085.47	2192.8	15204	18263.1	3081.92	3890.3	1459.1	1096.87	4048.96	4272.68	3489.04	7406.45	1918.04
30	84.0453	84.0427	84.063	326.398	307.649	329.291	177	3	4	5	6	6	5	5	7	6	8	7	6	5	5	6	6	32	7	6	5	7	3	1589.25	1261.54	1611.19	6566.75	3897.28	1520.06	1948.37	414.77	711.538	11033	3986.71	1695.2	2746.81	749.635	908.317	6608.54	4752.24	1907.16	2193.01	770.798
31	84.0815	84.0806	84.0823	302.994	291.95	327.452	223	3	6	6	6	6	6	8	8	7	8	8	6	6	5	6	6	35	7	8	8	8	7	9770.08	8096.38	5969.66	6705.69	9726.16	2673.08	2640.8	2665.27	6801.22	25451.4	13395.1	3293.98	7694.77	3711.31	3568.54	17166.9	20405.3	6656.6	6523.06	4681.46
32	84.9605	84.9598	84.9619	348.431	344.429	351.029	101	0	5	4	3	6	3	5	5	4	4	2	5	5	4	2	4	10	6	5	6	4	2	1161.28	2113.64	4037.99	8068.47	4465.96	4404.82	5628.4	3956.73	2495.94	12402.2	5223.59	3571.56	2725.55	2473.72	2090	9359.42	7649.26	2827.63	2456.7	1860.73
33	85.0294	85.0272	85.0309	262.146	259.359	264.359	129	1	6	5	3	4	3	6	5	4	3	6	5	4	2	3	3	25	4	7	6	5	3	845.249	953.7	662.82	2996.53	2555.15	1392.62	2047.62	331.477	1175.31	5909.22	3139.25	1996.21	2361.33	543.135	434.815	2553.4	1826.97	1045.56	2771.54	1047.24
34	85.029	85.0265	85.0307	272.091	270.602	273.429	86	1	2	4	2	3	3	4	1	2	6	4	2	3	1	3	4	17	2	2	1	4	3	561.238	2147.97	2063.06	1236.12	1015.36	2554.43	2375.26	1337.63	2843.66	3889.17	2066.24	494.257	3010.36	2217.62	366.711	10086.3	8282.48	958.825	859.605	1991.81
35	85.0293	85.027	85.0511	317.432	314.432	336.683	97	2	4	3	3	3	4	3	3	2	5	4	0	5	3	2	4	18	2	3	1	2	2	1114.71	423.029	845.447	254.415	1127.72	683.654	581.202	529.179	667.423	1942.13	2356.58	953.095	1296.48	435.814	381.635	2453.59	1801.3	1214.81	580.518	372.344
36	85.0461	85.0422	85.0501	271.768	259.025	274.062	274	3	6	6	5	6	5	7	8	6	8	8	5	5	5	6	6	33	8	6	8	8	7	2225.62	2847.08	2127.51	7426.34	5371.71	2625.61	2287.58	1419.52	3207.63	14553.2	7373.93	2853.22	2799.06	2266.28	1889.04	10254.1	11708	4523.22	2453.41	1502.49
37	85.0845	85.0822	85.0869	303.5	300.298	305.287	61	0	1	1	2	2	5	2	0	1	3	5	1	2	1	2	2	11	1	2	2	5	5	378.559	375.418	367.218	418.482	619.132	132.632	243.018	141.916	289.86	1220.01	761.598	195.249	390.507	177.858	188.84	794.055	1048.96	309.205	395.972	225.961
38	86.0607	86.0602	86.0617	262.127	260.759	263.758	198	3	6	6	6	6	6	8	8	7	8	8	6	6	5	6	6	35	8	8	8	8	7	1922.28	2026.86	3503.83	14092.7	11497.1	4183.78	5881.44	1383.88	3874.16	36830.5	12762.3	12227.4	15053.7	2287.98	3630.6	34872.9	27933.6	6343.56	11254	5610.12
39	86.0719	86.0603	86.0739	199.591	182.992	203.183	100	1	0	3	2	0	5	3	3	2	3	6	3	2	1	3	3	18	2	3	4	4	3	1568.62	421.191	3711.08	10207	9375.23	2277.68	2315.73	2666.94	4062.46	2397.08	1718.41	502.152	9273.04	2317.66	2375.84	1002.51	24167.2	1090.78	7008.86	2945.23
40	86.0972	86.0962	86.0994	293.899	291.466	297.72	202	2	6	6	6	5	6	8	8	7	7	7	6	6	5	6	6	35	7	7	8	8	7	1264.72	494.815	1251.85	5596.06	6160.66	1140.58	2558.75	682.962	1101.11	12254	9127.22	2807.89	2722.82	1095.38	706.329	5093.94	4555.16	3970.82	3922.11	1133.63
41	86.0971	86.0965	86.099	208.364	180.639	214.81	314	3	6	6	6	6	6	8	8	7	8	8	6	6	5	6	6	35	8	8	8	8	7	10523.6	7886.45	15643.6	46136.9	43160.7	11657.3	15046.8	9242.82	16324.2	115124	58471.4	23216	66089	11347.1	9976.53	90909.7	96135	30752	26182.9	19850.5
42	87.1004	87.099	87.1029	207.823	195.985	214.72	114	0	2	4	4	2	5	6	1	2	4	6	4	2	2	2	4	17	2	2	3	5	5	549.357	667.435	847.324	2036.09	1584.83	666.446	692.756	695.757	790.481	6852.05	2582.75	1150.46	2291.31	561.036	571.584	4825.98	3139.65	1390.25	1396.13	1037.79
43	88.0401	88.0368	88.0415	268.838	266.987	277.066	239	3	6	6	6	6	6	8	8	7	7	5	6	5	5	6	5	32	4	7	8	7	5	877.555	971.718	1504.07	3304.99	3757.26	687.653	1665.91	339.071	954.781	10962.4	7669.81	731.547	1936.72	619.354	945.462	7650.12	4976.99	1753.12	3414.4	909.412
44	88.0224	88.0203	88.0408	323.295	311.19	329.145	164	1	3	6	6	5	4	4	7	5	8	6	6	6	5	6	4	33	2	7	7	8	5	606.246	297.807	264.038	649.758	730.365	252.186	310.902	302.755	439.658	12344.5	2008.11	475.629	1667.57	1375.35	828.192	6698.7	5682.56	1498.64	4869.56	707.776
45	88.0707	88.0686	88.0748	261.533	259.641	264.518	54	2	5	2	2	2	1	2	3	1	1	2	3	3	1	2	1	4	4	3	2	1	1	221.81	296.595	533.949	619.136	627.341	551.576	521.436	259.617	241.001	1066.7	317.063	402.219	391.344	234.33	253.582	1047.36	696.774	287.183	127.665	239.5
46	88.1067	88.1057	88.1096	303.036	300.885	305.287	149	2	6	5	3	3	5	6	6	4	4	4	5	5	4	6	5	25	8	6	5	6	4	514.109	364.059	492.782	1360.26	1632.54	1354.57	1487.98	664.066	818.053	3477.39	1333.61	848.058	789.708	445.779	490.399	1821.76	1527.26	883.57	163.846	453.461
47	89.5073	89.5058	89.5086	172.401	164.588	186.779	190	1	5	5	5	3	2	3	6	3	4	5	3	4	3	3	5	20	5	4	5	4	2	1218.76	1077.21	2145.06	2842.31	2072.05	4311.89	7713.02	1633.3	2887.89	2234.17	3652.89	1500.03	3131.67	1168.37	1686.59	8236.08	2901.64	1941.25	2734.71	1918.96
48	89.5073	89.5069	89.5079	330.168	324.63	342.858	70	1	4	2	2	4	3	1	2	1	0	2	0	2	1	3	2	6	7	4	1	2	2	1228.3	5121.45	3226.15	4465.14	4250.08	4638.76	3580.8	3595.02	3695.59	4837.19	2669.06	2441.55	2451.17	1730.06	1533.54	6664.73	7126.17	2539.09	1636.08	1129.09
49	90.0558	90.0548	90.0578	250.662	241.853	269.795	271	3	6	6	6	6	6	8	8	7	8	8	6	6	5	6	6	35	7	8	8	8	7	2698.09	1894.25	4029.1	15824.5	13906.9	2230.25	4172.4	1070.16	2095.88	41534.6	18184.5	4434.5	11586.5	2455.86	3099.75	13433.1	11899.6	6597.99	7123.98	2265.78
50	90.5077	90.5068	90.509	327.736	309.716	330.39	201	3	6	6	6	6	6	8	8	7	8	8	6	6	5	6	5	36	8	8	8	7	5	2353.28	5755.3	3516.08	7083.55	7257.18	4072.74	8679.54	3908.41	6923.72	11684.4	5745.09	1617.19	4833.42	3558.82	4679.43	13091.4	11139.1	4485.45	1659.4	2665.33
51	90.5076	90.507	90.5087	168.244	160.905	184.281	142	3	6	3	4	4	4	5	7	3	5	5	4	4	3	4	2	21	5	5	5	5	3	1300.65	1254.48	2708.76	2053.16	3434.69	4120.81	3589.55	1496.21	4206.25	3933.03	5811.05	1701.15	3052.46	1406	2406.78	9518.04	4517.27	1768.06	6512.93	2616.31
52	90.9772	90.9769	90.9782	247.17	234.668	250.154	220	3	6	6	6	6	6	8	8	7	8	8	6	6	5	6	6	35	8	8	8	8	7	10606.6	8693.22	14644.5	23036	20842.7	8205.89	15398.9	4968.07	9996.64	71258.2	40678.1	14858.4	20996.5	6192.09	5103.31	38978.7	28501.1	14960.5	19192.4	6371.15
53	91.5054	91.5042	91.5069	327.695	310.23	330.339	160	3	6	6	6	6	5	6	7	4	6	7	5	5	4	6	4	34	8	7	7	6	4	739.875	2290.58	1266.38	2752.18	2638.99	1656.25	3124.91	1623.2	2293.02	4643.61	2515.21	640.197	1707.61	1460.63	1757.52	4595.03	4296.43	1634.74	612.85	1052.06
54	92.0173	92.0151	92.0194	266.5	264.089	269.418	150	0	5	6	6	6	6	1	6	6	8	8	3	5	4	6	5	35	2	2	5	8	6	266.995	74.6129	250.692	2454.79	1271.49	825.505	532.161	104.512	588.977	6531.01	1013.78	2124.32	2731.19	488.215	368.577	5079.8	2647.75	3136.31	366.365	830.501
55	93.0456	93.0443	93.0476	303.303	299.097	305.287	171	3	5	6	6	4	6	7	6	6	7	8	4	4	5	6	6	31	3	5	5	8	7	2064.38	991.659	1490.68	990.263	1437.94	442.791	510.717	240.063	656.578	2678.61	1559.06	905.234	1253.97	933.298	609.563	4366.53	6226.58	1809.82	1015.24	875.957
56	95.061	95.0596	95.062	284.628	279.525	287.812	188	3	3	5	6	6	6	8	7	6	8	8	5	5	5	6	6	35	4	8	7	7	7	2862.63	2278.42	8060	2160.72	3374.82	389.527	168.8	791.393	1004.46	10461.2	10321.7	1180.59	445.436	2325.57	1361.06	18088.9	17256.7	2129.67	420.073	2611.85
57	95.0608	95.0602	95.0618	303.413	300.599	305.601	53	2	1	2	4	3	3	1	0	2	2	1	1	1	4	3	2	9	1	1	0	0	2	1273.84	984.942	1139.05	853.628	1173.9	410.363	505.51	307.249	597.892	2008.59	1874.91	758.392	1054.63	827.41	694.6	5652.51	4336.39	1349.78	692.828	765.622
58	96.0792	96.0765	96.0806	235.031	227.736	238.942	153	1	3	4	3	4	2	6	7	6	5	3	3	6	3	6	3	28	1	7	6	7	5	515.143	188.967	159.448	1757.1	478.953	644.436	298.502	145.628	602.459	4840.67	2961.57	688.497	764.749	94.1268	716.034	1142.68	372.197	1082.29	1662.69	512.882
59	96.0642	96.0628	96.0656	285.267	279.955	287.594	38	0	0	0	2	1	2	0	1	0	1	4	0	1	1	1	4	6	0	0	1	2	6	230.146	175.062	453.737	132.585	246.307	57.4324	49.9402	71.6551	105.631	616.577	446.022	86.771	109.987	136.427	77.6247	748.532	818.228	129.763	88.2935	148.465
60	97.0767	97.0754	97.0782	276.337	274.964	277.743	69	0	1	2	2	2	5	2	1	1	5	4	2	2	1	3	4	9	1	2	2	2	4	455.311	308.535	353.533	399.567	237.737	126.171	153.296	142.898	346.804	1198.1	921.451	216.057	291.496	187.197	155.911	518.731	1285.49	359.575	259.89	217.065
61	97.9696	97.9691	97.9711	330.172	324.944	336.403	73	1	5	1	4	5	2	0	3	2	3	4	1	1	1	2	3	10	5	3	2	1	2	930.918	3194.24	2150.43	6536.27	3712.86	3384.84	4387.34	2478.21	1500.13	3643.86	1678.03	1656.81	1322.71	1320.77	1801.01	4368.81	4068.98	1568.91	974.14	1026.78
62	98.0608	98.0596	98.0636	253.496	250.53	256.664	59	0	2	2	3	1	2	2	2	4	3	3	2	2	1	2	3	6	0	2	3	5	5	256.483	250.479	327.501	1182.5	888.004	160.593	201.707	76.5766	137.723	4390.08	1012.08	199.816	288.407	106.373	121.427	1321.04	1322.12	263.996	578.656	196.583
63	98.9624	98.9608	98.9642	327.77	309.716	330.602	120	3	5	3	5	6	3	3	5	3	6	5	4	4	2	4	3	24	7	7	4	3	3	304.506	1246.58	657.557	1994.43	1578.62	827.657	1953.33	856.94	1108.17	2230.19	873.635	475.172	1026.9	816.944	1165.34	2405.6	2271.9	686.253	617.743	683.256
64	98.9849	98.9841	98.9862	288.945	276.339	305.276	205	3	5	3	2	4	4	3	7	3	4	5	4	4	2	3	5	29	4	6	3	6	5	5205.1	2921.36	5232.48	6208.28	7415.12	1472.03	5773.9	2664.64	2495.14	10107.3	9105.94	3223.86	2050	2404.31	2361.69	8689.13	4342.65	4016.93	2929.9	1960.22
65	98.9847	98.9843	98.9865	255.806	253.591	258.226	126	0	3	4	3	3	4	8	6	6	4	6	5	4	4	4	3	23	3	6	6	7	5	502.863	257.231	1084.28	26740.5	26291.6	1113.94	2705.4	169.806	799.569	62703.6	22288.1	2590.08	5642.68	491.466	651.014	29175.8	25824.9	3378.49	12193.1	440.6
66	98.985	98.9832	98.9863	265.791	263.251	269.163	109	2	6	3	3	3	4	5	5	1	2	3	2	3	2	2	1	17	7	6	3	0	3	2805.46	3938.95	6542.8	3229.39	4069.47	5151.49	7790.31	4288.01	9829.71	5442.78	3359.58	3999.13	1442.43	3149.12	4136.31	1762.81	2494.9	3165.01	1458.14	2085.75
67	99.5131	99.5117	99.5146	327.734	309.716	330.379	160	3	6	6	5	6	5	6	6	4	6	5	5	6	3	5	4	32	7	7	8	4	4	566.578	2091.96	1033.71	1787.77	1771.32	879.449	2446.05	1636.6	2308	2701.09	1207.28	452.036	1455.08	1312.17	1535.02	2856.69	2588.23	1546.56	433.581	1096.52
68	99.513	99.5122	99.514	167.881	158.051	175.608	68	0	2	1	4	1	2	0	6	2	3	3	1	4	1	2	2	8	0	3	2	3	1	379.454	567.535	744.65	707.443	1129.09	1172.35	1179.08	695.643	1734.48	1476.4	1751.17	749.984	1048.45	632.997	1173.4	3018.86	1024.94	646.957	1814.28	808.634
69	100.511	100.51	100.513	327.428	321.803	329.964	83	2	6	4	2	5	3	3	3	0	1	3	2	1	2	2	2	15	4	5	2	2	4	280.131	776.461	338.684	649.902	648.957	457.664	936.043	475.324	900.715	973.792	836.59	276.648	622.734	538.656	458.512	1263.38	1287.19	519.538	314.805	387.105
70	101.072	101.07	101.074	272.096	270.602	273.758	147	1	5	5	4	4	5	4	6	6	7	7	5	4	4	4	5	28	4	5	5	5	6	437.697	436.076	498.142	946.55	1037.88	331.5	431.024	227.425	379.133	3290.68	1554.22	529.476	950.061	338.679	320.802	1959.85	1604.82	901.533	769.436	345.349
71	102.056	102.046	102.057	263.547	259.693	291.65	329	3	6	6	6	6	6	8	8	7	8	8	6	6	5	6	6	35	8	8	8	8	7	6164.63	6637.04	9801.88	33420.4	27555.3	12750	20300.4	3184.85	12246.3	58980.6	39096	12241.9	20134.2	4703.93	5010.99	29968.4	23801.6	12795.1	18202.6	7780.82
72	103.055	103.053	103.057	211.456	207.321	214.083	254	3	5	6	6	6	6	7	6	6	7	8	5	4	5	6	6	34	6	7	8	8	7	894.934	1199.09	1780.47	2120.42	3577.54	1034.14	1264.87	577.407	56.116	3169.57	577.658	1794.2	3550.24	1120.31	60.5054	2452.19	4464.36	309.305	1082.02	182.824
73	103.059	103.057	103.062	262.586	259.693	273.025	90	1	5	4	3	4	2	4	3	2	4	3	2	2	1	2	3	15	2	3	3	3	2	190.743	247.748	351.029	1037.61	844.492	440.739	600.779	170.964	333.386	2188.95	1221.38	422.24	523.905	145.961	146.353	989.44	668.052	576.181	503.004	385.65
74	104.06	104.059	104.071	210.979	201.809	213.621	133	1	5	4	3	3	4	4	4	3	4	6	4	4	2	3	4	11	4	4	4	3	4	271.674	451.038	571.842	1716.68	1373.56	777.232	790.173	410.801	435.586	298.02	630.334	687.18	954.897	496.667	582.109	1553.58	1322.37	633.517	207.406	640.252
75	104.107	104.107	104.108	283.084	281.391	285.531	191	3	6	6	6	6	5	7	7	7	8	7	6	6	5	6	5	32	8	7	8	8	5	23923.1	16583.7	23499	62924.6	32177	14560	13890.1	6301.38	8393.97	231309	98217	29867.3	100544	28441.4	18455.1	39518	67499.1	52594.3	47253	21473.1
76	104.107	104.107	104.109	159.603	141.835	187.483	567	3	6	6	6	6	6	8	8	7	8	8	6	6	5	6	6	35	8	8	8	8	7	50589.3	18171.6	94523.6	256277	195468	49748.8	51208	86232	376994	1.66377e+06	1.92961e+06	148905	236224	40557.5	64502	200908	189492	143449	501818	88124
77	104.107	104.107	104.108	125.507	105.446	141.623	453	3	6	6	6	6	6	7	8	7	8	8	4	6	5	6	6	35	3	8	8	8	7	215366	248213	988006	879868	182634	7541.78	308879	194105	361551	2.49213e+06	1.2946e+06	669845	582955	261623	248987	1.33792e+06	1.13406e+06	616871	653681	38693.4
78	104.108	104.107	104.11	293.825	291.747	307.649	133	0	5	4	5	5	3	4	4	5	5	5	6	4	3	4	3	26	6	5	5	4	3	3287.53	808.546	2785.33	5442.61	6374.27	734.161	2257.56	795.664	1108.33	14492.1	9656	2861.71	2616.57	1565.75	985.667	4724.09	4328.57	4480.57	4035.72	1166.92
79	105.111	105.109	105.113	283.188	281.391	293.824	170	3	5	6	5	5	6	6	8	5	7	6	3	6	4	5	5	33	2	4	5	7	4	668.103	578.022	803.466	1867.18	1246.7	397.602	460.679	257.995	320.647	6913.78	2681.92	670.382	2327.18	820.726	509.577	1473.54	2156.54	1433.76	1231.99	628.35
80	105.111	105.11	105.112	121.029	104.748	129.581	193	1	3	5	6	5	6	4	7	4	5	7	2	4	3	6	4	29	0	6	7	7	2	5406.11	7522.1	10084.1	19589.2	1269.54	578.427	1290.68	4012.05	9393.75	60723	35234.2	10972.9	10149.9	8225.86	4005.26	15017.8	11037.1	25306.5	6848.56	3048.92
81	105.111	105.11	105.112	159.603	145.129	185.396	321	1	2	4	5	4	6	7	7	5	7	6	5	3	3	6	5	31	2	5	8	6	7	2204.61	1054.61	3104.17	16087	29608.6	1883.88	1981.3	1788.25	5006.99	43800.2	41288.2	4464	5942.54	2111.27	2361.69	7180.23	11730.5	10138.8	8437.75	1810.75
82	105.111	105.11	105.112	136.231	129.684	144.777	155	1	2	3	5	0	5	4	4	4	7	5	4	1	3	4	4	29	0	3	3	6	6	3327.36	3494.28	7130.33	39709.8	4955.06	1344.61	4330.8	2857.66	5554.06	78009.1	61649.9	6945.1	12746	3716.01	3030.86	8894.56	23312.5	12470.4	9520.44	3585.95
83	106.051	106.049	106.054	274.648	272.902	284.395	161	3	3	6	5	6	6	5	4	2	7	7	4	4	5	4	6	32	4	3	5	7	7	934.062	990.035	1595.38	379.989	530.214	276.653	295.358	219.643	645.604	1654.73	986.371	666.685	978.273	771.21	404.503	4200.72	4169.83	1750.99	644.254	864.094
84	109.077	109.075	109.079	273.666	269.071	275.862	194	3	3	6	6	6	6	8	7	7	7	8	6	6	5	5	6	34	7	8	7	8	7	1935.24	1191.71	1922.72	3647.82	3048.21	1232.11	774.068	1106.48	4381.14	7060.21	8996.9	1531.65	1258.39	1622.66	1530.93	4541.48	5025.45	2758.07	2169.18	1171.07
85	109.077	109.076	109.079	293.854	290.931	295.961	77	3	2	4	3	2	3	1	2	3	3	4	2	4	2	2	3	14	2	1	1	1	2	1413.32	844.876	1114.82	929.847	1461.39	294.116	516.353	514.883	530.96	1949.95	1529.74	695.138	364.208	435.301	408.885	1642.44	1365.14	752.588	416.711	333.015
86	110.009	110.009	110.017	330.899	313.917	337.313	204	3	6	6	6	6	6	8	8	7	8	8	6	6	5	6	6	36	8	8	8	7	7	1592.99	2481.2	7168.58	21332	13649.1	6933.08	9615.73	1984.92	3042.9	28776.9	13341.1	6860.94	3865.11	2114.57	3557.49	18826.6	10588.6	5864.5	5946.09	1857.13
87	110.028	110.027	110.036	266.497	260.987	269.418	189	3	6	6	6	6	6	6	8	7	8	8	5	6	5	6	6	35	4	6	7	8	7	1046.59	299.408	1004.94	12301.1	6006.34	3998.82	3050.93	471.216	2941.96	30695	4904.56	11344.7	19893.7	1953.25	2400.05	24079.7	13530	17166.4	1552.06	4038.88
88	110.028	110.026	110.031	295.263	293.539	297.524	75	0	2	2	4	5	3	1	1	2	4	5	0	2	3	3	4	13	0	2	1	3	4	117.11	144.586	193.139	484.92	253.049	404.623	392.512	111.068	111.971	504.977	505.665	1015.56	1648.45	117.557	97.5912	750.164	398.838	1446.33	253.79	103.847
89	110.072	110.071	110.072	303.303	298.773	305.287	200	3	6	6	6	6	6	8	8	7	8	8	6	6	5	6	6	35	8	8	8	8	7	175595	68563.4	86337.5	48618.5	60976	18764.3	24135.2	11981.4	43384.5	118564	71396	64364.3	75903.5	65762.7	33752.1	246996	437496	135672	67302	74039.4
90	111.02	111.009	111.023	328.945	309.716	333.477	228	3	6	6	6	5	3	6	7	4	6	5	6	5	3	5	3	29	6	6	4	4	3	436.808	1164.69	841.333	1444.27	1195.32	983.773	1423.13	879.978	434.244	2252.37	1077.01	893.321	1018.97	739.579	477.638	2075.08	2500.27	912.934	380.848	297.581
91	111.075	111.073	111.077	303.249	299.411	304.983	211	3	6	6	6	6	6	8	6	7	8	7	5	5	5	6	6	35	4	5	8	8	7	3188.74	1839.27	2255.23	1806.73	2082.79	773.847	1000.75	439.179	1338.27	4443.46	2456.37	1787.65	2163.7	1513.56	993.884	7583.12	11100.5	3615.5	2200.92	1672.39
92	112.008	112.006	112.02	330.112	309.716	333.124	151	2	5	4	4	4	3	3	4	3	3	3	6	4	3	3	3	21	6	4	5	3	1	600.26	605.658	793.989	2506.54	1800.86	791.713	1055.77	533.53	406.642	3186.13	1736.26	1004.54	542.205	509.798	530.029	2374.29	799.688	581.371	558.904	592.883
93	112.053	112.051	112.055	224.347	221.607	226.209	182	1	6	5	6	6	6	8	8	6	7	6	5	5	4	5	6	33	5	6	8	8	6	167.194	530.892	605.499	2041.76	1150.93	870.725	677.387	552.103	986.852	5267.24	3517.65	908.857	1875.24	293.414	434.048	2734.01	1562.48	1546.16	2102.74	374.267
94	112.051	112.05	112.053	291.311	289.451	293.56	97	2	2	4	4	5	5	2	2	2	3	5	1	5	3	5	4	18	2	3	3	2	3	728.647	867.801	1353.5	589.283	774.883	253.332	340.932	521.142	520.632	1375.48	1159.9	482.474	488.055	1076.27	504.942	2519.95	2185.78	868.454	410.773	1293.94
95	112.051	112.05	112.053	318.453	306.897	322.23	203	2	6	6	6	6	6	8	8	7	8	7	6	6	5	6	5	34	7	8	6	8	7	2150.94	869.588	2131.65	10237.6	11315.1	3975.03	8128.98	1642.01	4335.38	50914.1	12034.6	2893.46	12716.1	2202.1	1982.27	14021.6	9657.93	6656.33	11166.3	3544.11
96	112.088	112.086	112.089	284.626	279.525	287.812	180	3	2	6	5	6	6	8	7	6	8	8	6	5	5	6	6	35	2	8	7	8	7	2567.38	2090.68	7236.39	1643.65	3186.38	252.99	219.363	802.898	1079.6	10585.8	8911.89	1103.4	562.889	1998.71	1069.07	16292.5	15133.7	1978.77	525.743	2048.28
97	112.077	112.075	112.079	261.355	258.155	263.951	123	1	5	4	4	4	2	4	4	4	4	3	4	5	5	4	3	16	2	4	5	5	3	213.288	135.8	710.695	1520.07	1835.06	784.874	1088.89	150.805	394.379	3819.51	1382.89	1265.86	1467.69	183.627	176.775	3015.92	2287.17	614.607	788.168	194.158
98	112.088	112.073	112.089	300.292	295.236	305.465	93	0	2	3	4	3	6	3	0	1	4	4	2	2	3	2	5	16	1	2	2	3	5	1627.88	1188.83	2425.06	993.033	1385.8	449.726	456.387	333.045	753.62	3152.96	1807.75	794.498	863.707	863.409	489.064	4962.69	6022.19	1252.7	448.002	1087.32
99	112.113	112.109	112.116	325.779	317.984	330.045	170	3	4	5	6	6	6	4	7	7	8	8	3	6	4	6	6	35	3	3	5	7	6	644.688	2581.67	797.273	1437.48	2083.51	1332.21	1519.73	224.53	380.501	3632.84	3338.75	1011.95	1348.24	387.247	1799.32	3888.11	2069.88	833.952	1080.92	493.302
100	112.896	112.896	112.898	219.951	218.186	221.529	192	3	6	6	6	6	6	8	8	7	8	8	6	6	5	6	6	35	8	8	8	8	7	7931.91	10794.9	8827.46	32499.6	28144.4	9537.42	9921.89	7951.74	17132.4	75198.2	52326.5	15438.4	27043.3	8070.32	8561.95	39186.9	30098.3	21677	26773.2	9960.66
101	113.035	113.034	113.038	189.841	183.32	193.801	205	3	5	6	5	6	6	8	8	7	8	8	6	6	5	6	6	35	3	7	8	8	7	2726.53	813.071	2875.1	3183.31	2742.06	464.812	994.601	288.375	1902.06	32258.2	21059.5	1765.01	4345.4	1482.99	647.711	9397.96	8513.41	4113.16	12856.3	1085.81
102	113.072	113.07	113.08	276.57	261.687	278.643	192	3	6	6	6	6	6	8	8	7	8	8	6	6	5	6	6	35	8	8	8	8	7	14297.6	9674.42	8699.61	9601.2	4095.91	1848.02	3084.78	1679.92	4310.98	29585.8	17242.1	5487.88	9120.88	4885.09	2991	18369.1	44674.3	11245.9	3542.1	5717.08
103	113.09	113.088	113.092	285.955	279.955	287.901	43	0	0	2	1	2	3	1	0	1	1	3	0	1	1	1	5	7	0	0	0	4	5	1044.22	806.167	980.971	343.881	395.21	118.589	219.137	209.488	443.337	696.281	439.101	343.278	202.9	285.124	193.35	943.188	1378.55	482.178	217.154	453.834
104	113.965	113.964	113.966	330.582	323.548	345.382	200	2	6	4	4	6	4	3	5	2	5	5	4	4	3	4	4	23	7	5	3	4	3	3547.44	6612.38	6122.57	12249.2	10250.6	15731.5	10349.3	8974.19	8562.55	10792.8	4563.63	4480.1	5494.68	4846.28	5834.67	15619.3	14423	5890.43	4428.62	2960.08
105	113.965	113.964	113.98	413.927	384.172	436.681	160	0	2	2	3	1	1	2	1	1	1	0	2	1	1	1	0	6	2	6	2	1	1	2389.44	6654.84	1672.42	8099.29	10339.7	1319.35	9998.33	7174.06	20093.8	10831.5	15152.1	1654.98	6936.02	4414.33	5595.7	25725.5	14063.8	11123.7	1279.05	6235.15
106	114.067	114.066	114.067	199.44	196.913	201.143	226	3	6	6	6	6	6	8	8	7	8	8	6	6	5	6	6	35	8	8	8	8	7	50661.5	59519.8	82280.1	97643.7	54686.8	37778.1	35649.5	32991.1	33597	313708	235002	83357.1	78882	20586	29849.9	115643	71181.5	111337	159617	50683.8
107	114.065	114.056	114.067	277.177	266.616	281.95	247	3	5	6	6	4	6	6	7	6	8	8	4	5	5	5	6	33	3	3	6	6	7	3027.01	2012.28	1971.29	20893.6	8764.32	3811.34	6248.77	1706.64	871.429	66676.6	23588.2	1619.12	11163.4	1365.22	2652.82	22849.1	8471.19	2471.84	2940.61	850.836
108	114.067	114.066	114.068	171.999	150.029	178.208	218	3	6	6	6	6	6	5	8	7	8	8	1	5	5	6	6	35	3	8	7	6	5	4290.71	12076.5	20173	7288.65	1663.15	3913.78	6062.47	2452.18	5882.72	23853.5	20790.7	5456.9	16122.8	2787.25	3224.52	15909.2	10426.2	7959.52	13271.4	4566.9
109	114.067	114.066	114.068	186.328	178.569	190.799	245	2	6	6	6	6	6	7	8	5	7	7	6	5	5	6	6	35	7	7	8	8	6	7804.68	4069.55	11879.6	39989.8	34757.1	10782.8	23554.2	7931.23	19073.1	122541	63719.7	19797.6	47514.1	11862.4	6671.28	52982.1	44066.6	37896.1	43121.7	18107.7
110	114.104	114.102	114.106	300.056	295.56	301.534	43	0	0	2	2	2	5	1	0	1	3	4	0	2	1	2	5	5	1	2	0	0	2	316.438	254.076	278.58	385.177	472.513	164.701	183.302	117.806	177.644	784.029	292.317	287.053	316.055	157.413	247.77	1052.55	1479.83	380.958	223.073	317.116
111	114.894	114.893	114.895	219.954	217.912	221.294	192	3	6	6	6	6	6	8	8	7	8	8	6	6	5	6	6	35	8	8	8	8	7	3753.2	4235.88	3750.62	12415	10738	4175.84	4052.19	3224.49	6424.32	29747	20004.6	5890.92	9553.39	3423.47	3556.59	15310.8	11494.4	8193.62	10389	4441.45
112	115.069	115.067	115.072	199.464	196.709	201.136	201	3	4	5	5	5	6	7	8	6	7	8	6	4	4	5	6	35	6	7	8	8	7	1128.16	1197.73	1916.64	2391.85	1797.75	985.325	1012.36	973.03	931.881	9833.02	5583.87	1871.89	2012.54	587.856	798.297	3236.08	2378.87	2643.55	4335.28	1283.69
113	115.087	115.086	115.09	276.603	262.555	278.643	199	3	6	6	6	6	6	8	8	7	8	8	6	6	5	6	6	35	8	8	8	8	7	6736.54	5078.24	4615.24	5336.28	2811.81	1094.15	1581.81	1086.7	2624.28	17105.9	9510.78	3353.71	5025	2606.18	1734.93	10881.6	23630.5	6127.06	2156.35	3038.71
114	115.087	115.086	115.09	307.955	305.724	310.672	176	2	5	4	6	5	6	8	8	6	6	6	6	5	3	4	6	33	6	8	8	8	7	531.549	775.348	933.598	1679.7	1674.77	379.432	655.483	310.861	786.403	7503.55	5180.99	475.211	1248.14	345.74	406.924	3222.3	2779.28	1036.57	2553.83	483.396
115	115.965	115.964	115.968	327.744	309.716	330.43	164	3	6	5	5	6	4	5	7	6	7	6	4	5	4	5	5	32	8	7	6	6	3	916.207	2293.37	1208.92	2585.48	2568.71	1264.78	3240.32	1342.62	2608.03	4222.91	1620.61	651.989	1627.77	1598.24	2022.38	4106.37	3620.98	1425.05	638.363	1138.16
116	116.035	116.033	116.037	278.332	277.367	280.052	98	1	4	4	3	3	5	6	2	2	6	3	3	2	1	3	3	16	2	3	4	4	4	308.566	318.715	416.703	996.361	627.115	363.198	456.114	233.719	573.786	2167.09	1250.3	418.91	911.039	219.316	212.296	1188.27	1562.11	723.854	504.09	371.167
117	116.035	116.033	116.037	268.488	266.987	270.101	128	0	3	4	6	2	6	4	6	5	5	5	4	4	2	2	3	23	3	5	5	7	5	110.712	221.815	175.439	1454.22	1674.84	322.189	742.668	208.088	360.543	4986.05	3385.07	416.311	1021.34	279.406	221.481	3524.13	2163.27	681.741	1356.95	388.603
118	116.071	116.07	116.073	307.062	295.236	309.95	382	3	6	6	6	6	6	8	8	7	8	8	6	6	5	6	6	35	8	8	8	8	7	4710.42	7523.08	12295	14869.3	12341.1	3709.57	4074.05	2963.16	7616.65	69063.9	47185.9	3602.24	11352.7	2245.06	2761.85	46862.3	25316.5	7808.61	23147.3	3863.95
119	116.072	116.07	116.073	276.752	275.825	279.242	176	3	6	6	5	6	6	7	4	6	8	7	2	3	5	6	6	34	4	5	5	8	7	3048.89	2064.89	1838.75	2587.06	1106.31	833.545	1104.4	730.091	1575.63	7714.4	4184	1728.28	2523.41	1200.93	732.17	4181.17	8747.51	2915.95	1081.83	1346.15
120	116.071	116.068	116.079	246.919	226.525	264.359	288	3	6	6	6	6	6	7	6	6	8	8	5	5	5	4	5	34	8	5	5	8	7	1013.18	1789.24	2338.04	3805.89	4142.57	2123.36	2014.15	1176.07	2152.31	7037.05	3686.77	2615.87	3459.2	1622.24	936.888	11526.6	12919.6	3315.47	1955.34	1448.94
121	117.075	117.073	117.078	307.832	296.952	309.821	84	1	1	3	3	1	5	4	1	2	4	4	2	2	1	2	3	12	2	3	3	5	3	266.059	496.718	308.483	476.84	509.047	134.052	253.945	98.9538	386.43	2653.22	1697.72	177.504	612.055	139.64	138.519	1856.8	971.877	390.115	781.847	164.244
122	117.961	117.96	117.963	327.928	309.716	330.509	98	2	5	4	3	5	2	2	4	2	2	3	3	1	2	3	4	17	6	6	3	3	2	301.141	809.362	318.454	828.986	880.502	437.823	1070.16	502.532	627.579	1216.42	607.612	251.983	567.871	647.858	718.597	1471.36	1294.42	534.016	360.92	542.885
123	118.087	118.061	118.088	256.734	250.668	259.657	69	0	2	3	3	2	2	1	2	3	2	1	2	2	4	2	1	5	0	2	3	3	2	562.048	486.128	644.778	3681.95	2682.27	829.732	1810.34	327.468	792.885	10019.8	8228.53	1644.83	2684.32	374.274	480.343	5228.74	3292.85	811.003	3207.04	455.577
124	118.087	118.086	118.088	225.946	222.442	240.299	263	3	6	6	6	6	6	8	8	7	8	8	6	6	5	6	6	35	8	8	8	8	7	47217.7	61898.9	105496	402870	284328	200457	268078	74186.8	182171	1.18649e+06	1.05874e+06	286690	683142	67587.8	83568.1	569965	342804	565757	1.06107e+06	130314
125	119.09	119.089	119.093	225.914	222.802	237.837	225	3	6	6	6	6	6	8	8	7	8	8	6	6	5	6	6	35	8	8	8	8	7	1288.94	1482.96	2417.19	8737.13	6350.12	3523.7	5212.63	1992.82	3582.34	28279	22376.1	4929.37	11378.7	1549.64	1801.74	12911.9	8215.6	9845.11	15305.9	2438.56
126	120.066	120.065	120.069	264.001	256.706	266.888	189	3	6	6	6	6	6	8	8	6	8	8	4	6	5	6	6	34	6	6	7	8	7	1667.09	1817.51	2830.26	1493.05	1958.37	498.888	754.715	441.085	1338.3	6543.39	2887.61	1375.59	1642.67	956.652	550.553	7947.54	7532.57	1684.13	949.387	1234.02
127	120.081	120.081	120.085	211.658	196.367	225.29	320	3	6	6	6	6	6	8	8	7	8	8	6	6	5	6	6	35	8	8	8	8	7	26054.7	26428.7	3875.11	99552.1	47386.1	22991.9	25273.9	1523.73	2670.22	89248.6	56263.4	41989.4	98847.8	3339.44	2677.18	108118	111213	46306.6	31502.6	44045
128	121.041	121.038	121.043	189.801	177.114	193.421	98	3	1	3	5	6	6	0	0	0	0	4	0	2	4	5	5	18	0	2	0	0	1	2407.09	1142.46	380.267	188.339	241.208	169.124	145.697	65.4959	1826.15	1638.44	286.59	637.056	471.849	1495.57	492.916	7356.28	13426.9	1005.57	200.496	6018.18
129	121.041	121.031	121.042	150.298	131.634	158.751	72	1	1	3	4	5	6	0	0	0	1	2	0	3	3	2	4	9	0	2	1	0	1	423.619	771.364	159.928	434.203	167.931	1018.56	268.016	269.601	409.093	1757.83	761.417	399.329	1034.49	609.399	143.881	4943.71	2805.49	592.427	552.008	1693.67
130	121.085	121.083	121.086	211.61	201.868	214.821	268	3	5	6	6	6	6	8	8	6	7	8	6	5	5	6	6	34	6	8	8	8	7	1321.13	1358.81	1496.42	474.788	2264.58	1089.04	1552.37	714.256	90.6939	5112.96	2928.71	242.355	4115.04	169.456	1280.73	6130.37	5352.29	139.252	1424.42	1859.4
131	121.088	121.086	121.09	300.499	297.287	309.173	105	0	5	4	3	2	4	4	6	3	3	4	2	4	3	4	4	9	7	4	4	2	3	256.425	289.546	270.654	897.332	1171.09	801.325	759.428	291.506	435.401	1462.98	943.145	522.05	317.206	346.209	334.996	761.95	793.094	565.757	92.1807	267.23
132	122.094	122.093	122.097	211.619	194.276	214.418	351	3	6	6	5	5	6	8	8	7	7	8	6	6	5	6	6	35	8	8	8	8	7	7007.73	8682.24	1264.86	3111.91	31030.9	40081.2	35213.4	10251.3	2006.97	37883.6	15993.8	31306.5	32832.4	2773.48	19485.7	58379.8	39234.8	16260.4	248.814	14984.4
133	123.041	123.04	123.045	330.966	313.917	332.982	190	3	6	6	6	5	5	8	7	4	8	8	6	5	5	5	5	33	8	7	7	6	5	632.981	759.208	2045.38	5115.27	3710.44	1867.66	2558.18	731.104	928.546	8020.67	4477.52	1961.57	1433.28	728.807	904.345	5083.71	3445.06	1698.22	2349.14	611.321
134	123.056	123.055	123.057	135.56	121.217	151.732	367	3	6	6	6	6	6	8	8	7	8	8	6	6	5	6	6	35	8	8	8	8	7	51468.7	21588	36819.5	359861	99099.6	19564.9	121384	49703.6	31690	778170	768168	75614.5	271073	27616.9	42247.1	69299.2	121248	121416	550352	22561.1
135	123.056	123.055	123.058	103.313	93.734	110.736	189	0	5	5	6	5	5	8	5	5	5	1	5	6	4	3	4	23	6	6	4	8	3	47086.8	10814.1	11626.5	75219.5	90838.1	8763.66	12568.9	10354.7	6948.58	123246	38945.6	25103.3	11804.2	6261.21	4831.29	14760.7	41006.8	6765.97	61854.2	5295.11
136	123.056	123.055	123.057	115.817	110.875	121.113	128	3	3	2	1	0	3	2	5	1	7	4	4	2	4	4	2	27	3	7	4	3	6	23625.3	3369	13221.6	156789	33643.4	2512.7	6556.68	12284.8	8775.25	111341	43913	6060.02	42761.8	9107.24	9021.85	11602.4	13067.1	16398.9	38401.4	4472.38
137	123.045	123.044	123.058	242.984	239.483	253.488	128	1	3	4	5	4	6	6	3	5	6	6	2	3	1	3	4	26	2	3	3	4	5	235.587	222.322	289.783	794.293	804.1	130.808	242.582	181.408	533.505	1600.65	1091.24	404.486	649.363	236.762	187.56	1647.76	1279.95	429.876	549.52	253.614
138	123.056	123.055	123.059	303.498	301.832	305.883	111	3	1	2	2	1	6	0	0	4	3	7	0	3	3	3	6	25	2	2	4	6	7	1833.06	473.867	1022.29	1154.68	497.328	827.892	945.042	592.67	822.629	4147.71	845.329	687.063	691.306	571.353	491.723	848.807	474.903	818.896	697.796	384.011
139	123.097	123.094	123.1	211.567	207.321	213.759	183	2	5	5	4	3	5	7	6	4	6	6	5	4	2	4	4	26	6	5	5	6	3	427.664	533.177	896.448	268.117	257.788	1594.76	972.712	1125.16	949.588	595.375	236.075	919.228	1645.87	836.818	1048.44	3463.18	2514.18	1224.39	317.81	991.274
140	124.059	124.058	124.06	139.434	120.289	152.036	213	2	5	5	4	3	5	4	5	4	6	5	4	5	4	4	6	24	0	6	7	7	6	1052.61	1758.74	2349.6	9981.89	3834	882.605	3530.53	1841.56	1713.51	25291.5	19583.2	2785.1	8091.41	1219.92	1343.58	3411.64	4839.15	3612.07	11996	1146.19
141	124.088	124.087	124.089	293.6	290.293	295.993	202	3	6	6	6	6	6	8	8	7	8	8	6	6	5	6	6	35	8	8	8	8	7	42747.4	16963.3	24449.5	16627.2	21194.9	2171.51	6225.53	9987.24	6846.6	30442	28025.1	9824.46	3938.48	7835.29	9498.13	34903.9	24234.1	11704.9	5003.23	4104.32
142	125.001	124.999	125.004	293.55	281.391	297.383	255	2	6	5	6	6	6	7	8	7	7	7	6	6	5	5	6	33	7	7	8	8	7	1502.48	494.193	1261.04	6527.87	7760.46	1101.9	2698.62	613.089	1045.75	13168.9	10820.4	3186.12	2438.99	1108.86	865.937	5771.21	5428.11	4440.37	4109.23	1096.74
143	125.016	125.015	125.018	145.901	135.137	156.168	89	0	6	3	3	2	0	5	3	1	3	1	3	3	1	2	1	11	4	3	1	2	0	53.5759	93.9951	24.4314	2844	12981.1	2426.6	7424.37	3770.98	2322.08	4835.61	2620.51	155.301	2077.62	1171.1	507.905	3295.13	1687.75	182.438	104.707	1236.67
144	125.091	125.088	125.094	293.808	290.617	296.082	128	3	4	4	5	4	6	2	5	5	5	6	4	5	5	2	5	23	2	4	3	3	6	1195.03	802.347	962.817	961.484	1023.17	182.018	468.112	452.714	339.112	1613.6	1362.48	430.876	271.461	376.682	478.767	1599.27	1325.57	653.513	334.395	240.394
145	125.987	125.986	125.989	348.485	341.217	351.332	132	1	6	5	4	5	6	7	7	3	4	3	5	4	3	4	2	16	6	5	7	4	2	787.78	2055.09	4139.19	7973.94	5101.69	4119.95	6062.07	4101.58	2968.83	14876.9	5464.62	3926	3009.33	2013.13	2009.31	9686.1	8000.59	3114.12	2625.06	1768.98
146	126.023	126.005	126.025	289.644	278.921	292.947	133	0	4	4	4	6	5	4	4	3	4	5	5	3	3	4	5	20	4	5	5	4	4	497.304	266.499	246.814	2081.4	1341.99	703.808	2111.73	234.805	265.064	770.01	4845.33	1368.64	1884.63	128.393	132.33	2089.37	1340.59	1958.03	2069.49	111.392
147	126.023	126.021	126.025	254.645	250.865	258.596	131	1	6	6	5	6	4	3	5	2	3	4	3	5	3	4	4	22	6	7	4	4	3	282.166	346.254	722.733	2277.28	2208.25	3230.62	2707.13	2587.26	2066.12	1408.77	1100.9	1266.44	1281.39	923.552	1064.9	3323.75	2409.32	1588.28	1324.32	510.367
148	126.103	126.102	126.106	273.667	269.071	276.113	191	3	4	5	5	6	6	8	7	7	8	8	6	6	5	6	6	35	5	8	8	8	7	1570.59	1205.6	1969.57	3014.85	2930.23	1194.32	880.365	1180.35	4252.27	6675.88	7893.76	1489.41	1072.65	1492.14	1156.41	4224.79	4196.02	2334.11	1872.97	1099.95
149	127.033	127.025	127.035	258.713	250.865	260.028	125	0	2	3	3	4	4	4	5	6	7	5	4	4	4	4	5	26	0	5	6	6	3	66.2071	117.787	187.157	865.046	545.342	82.3599	95.0312	55.3784	82.3243	2950.98	707.202	827.29	1436.63	108.716	307.038	1578.78	522.374	167.858	1412.25	224.673
150	127.088	127.086	127.106	267.205	255.491	275.034	118	0	2	3	4	4	5	1	1	4	3	4	1	3	3	3	5	15	2	2	3	5	5	172.875	133.106	191.699	946.039	240.581	193.883	172.075	94.7571	193.501	1618.57	682.944	614.159	302.393	150.181	196.741	1420.07	1261.64	928.8	521.216	378.166
151	128.071	128.069	128.073	334.983	327.336	345.256	214	3	6	6	6	6	6	7	8	7	8	7	6	6	5	6	5	36	4	5	8	8	7	874.574	1126.27	1032.01	29354.9	10536.5	5164.96	4291.6	1989.19	2964.35	91046.5	19313	18377.2	59142.9	3090.24	2130.35	31785.8	27430.1	19954.3	9608.22	5264.52
152	128.071	128.069	128.073	316.983	312.815	319.45	108	0	2	3	5	3	5	3	4	4	6	3	2	3	1	3	5	25	2	2	4	7	4	177.581	238.033	190.751	1209.19	1681.22	361.707	402.499	349.028	572.508	6310.91	4245.04	767.308	2824.17	610.014	421.238	5105.89	3275.3	1278	1084.96	1265.34
153	129.075	129.073	129.078	334.869	327.74	337.853	71	0	2	4	3	2	3	1	1	3	5	2	0	3	4	3	4	13	0	2	2	4	4	322.062	514.958	474.089	1335.05	578.512	488.58	419.029	235.514	396.913	3870.68	932.612	786.222	2127.34	244.385	419.454	1510.67	1320.48	1046.34	659.33	382.999
154	129.103	129.102	129.106	303.143	300.436	305.448	95	2	2	2	2	3	4	3	3	3	3	4	4	3	2	4	4	18	2	4	3	5	7	621.786	771.961	494.06	1007.74	991.971	334.381	424.48	249.862	656.35	2860.2	1581.9	491.853	966.329	361.885	345.657	1926.58	1989.06	686.5	889.982	482.358
155	129.14	129.138	129.142	326.086	317.984	329.711	193	3	4	5	5	6	6	4	8	7	8	8	3	6	3	6	6	35	5	5	5	7	7	554.998	3737.39	1441.74	1923.15	2871.85	1855.07	413.906	197.967	636.064	4948.54	4479.28	1243.28	1808.95	324.981	1687.61	5268.14	2444.21	1157.93	1242.92	574.246
156	130.051	130.05	130.052	326.397	320.614	329.711	236	3	6	6	6	6	5	6	8	7	8	8	6	6	5	6	6	35	8	8	8	7	7	5669.85	3784	5579.4	25410.7	12802.3	5708.14	7265.11	975.504	1803.71	42682.7	11577.2	6630.14	10329.5	2753.52	2682.75	25166.1	17549.3	7158.82	5894.11	2976.22
157	130.05	130.05	130.051	272.062	270.268	273.758	199	3	6	6	6	6	6	8	8	7	8	8	6	6	5	6	6	35	8	8	8	8	7	430868	420717	269067	703360	570606	134883	206317	108372	267613	1.64973e+06	959784	463462	533495	344699	211052	1.25234e+06	832306	632188	731594	315250
158	130.05	130.05	130.051	262.095	259.359	263.706	196	3	6	6	6	6	6	8	8	7	8	8	6	6	5	6	6	35	8	8	8	8	7	78404.7	86366.6	106545	478738	437000	249781	384993	44281.6	219113	761520	492063	201741	301088	65817.1	79197.5	321996	244464	174391	328986	117128
159	130.05	130.05	130.052	286.455	285.08	289.304	185	2	6	4	5	5	2	8	8	7	6	5	6	6	5	4	2	35	8	8	8	8	3	8169.62	6288.29	6022.72	27584.9	25445	4665.91	11127.7	7434.95	8762.02	69231	106719	11508.6	15981.7	4526.28	3546.4	14946.4	14646.8	14415	42318.9	6125.26
160	130.051	130.05	130.053	154.078	130.47	162.126	214	3	5	6	6	6	6	3	4	4	7	6	3	5	5	6	6	34	1	4	6	7	4	2521.29	5126.09	8144.3	2459.44	1972.81	497.919	2072.54	793.053	3708.95	11318.9	5267.05	5101.35	3540.39	8949.31	1669.78	76374.2	74124.5	18750	3908.98	9419.14
161	130.087	130.08	130.098	300.298	272.086	317.603	474	3	6	6	6	6	6	8	8	7	8	8	6	6	5	6	6	35	8	8	8	8	7	9501.7	3037.3	2430.46	2320.36	3967.07	832.594	1274.12	9022.86	1568.66	6923.08	3503.97	2211.2	3412.05	2294.99	1169.66	10851.6	22040.6	4801.63	23267	2810.4
162	130.087	130.085	130.09	225.695	223.4	235.046	102	2	2	4	4	3	5	4	3	4	4	5	4	4	3	2	5	19	3	2	3	6	4	172.347	261.351	339.709	703.102	519.009	279.203	306.153	115.901	341.031	5501.25	1862.93	382.007	663.714	105.389	94.0261	1836.75	853.044	602.191	472.235	209.744
163	131.051	131.049	131.054	272.076	270.602	273.758	236	3	6	6	6	6	6	8	8	7	8	8	6	6	5	6	6	35	8	8	8	8	7	11260.8	10695.4	11957.1	32856.3	25409	11842.7	12131.9	7264.75	15466	68179.4	32780	16984	14552	10507.1	8815.46	45759.7	37573.8	21747.5	11010.5	9966.1
164	131.053	131.031	131.055	262.012	259.359	265.007	206	1	5	4	6	3	6	6	7	6	8	5	5	3	5	4	5	33	5	8	6	8	5	1736.13	2250.81	2629.27	10029.7	9297.52	4766.13	7369.92	1093.25	4801.52	20782.6	1066.19	569.322	794.792	1550.94	1699.9	557.073	638.713	452.914	693.249	2541.8
165	131.05	131.048	131.052	211.964	207.321	214.15	168	1	3	4	5	3	5	7	3	3	5	6	3	3	4	4	5	23	2	4	5	5	6	499.237	529.194	374.507	990.886	1265.96	444.08	529.25	428.784	723.141	1418.63	107.067	747.941	1122.01	475.744	378.417	2032.25	1929.65	828.897	375.227	513.196
166	131.053	131.051	131.055	154.751	140.207	163.451	42	0	0	2	3	2	5	0	0	0	2	1	0	0	2	3	3	4	0	0	1	0	1	231.317	342.404	243.521	276.223	128.62	159.185	127.199	227.203	354.033	1156.47	514.983	376.25	255.889	536.956	151.689	3294.49	2733.02	566.78	236.269	344.312
167	131.091	131.083	131.095	303.025	277.214	305.601	177	3	3	6	6	4	6	7	6	6	8	8	5	3	4	4	6	32	5	5	7	8	7	1409.87	806.369	858.884	1003.83	1421.24	353.268	442.817	310.442	1024.58	3978.12	2024.8	546.142	1142.06	439.257	521.761	2631.93	2884.6	1057.62	848.218	526.37
168	131.1	131.097	131.104	299.44	296.628	301.279	31	0	0	1	2	2	5	0	0	0	2	3	0	0	1	2	4	3	1	0	0	0	2	424.352	261.051	185.184	168.867	199.774	115.973	120.818	107.253	314.962	397.961	201.424	163.311	216.99	277.315	214.036	451.254	1153.77	326.943	136.014	147.365
169	132.066	132.066	132.067	262.003	260.435	263.8	176	3	6	6	6	6	6	8	8	7	8	8	6	6	5	6	6	35	8	8	8	8	7	9961.3	10459	21049	85723.5	69942	24465.2	35185.8	7186.68	21890.2	238710	83512.1	85573.1	108731	14230.5	21335.6	230005	179793	44979.1	73762	34840.6
170	132.056	132.052	132.076	272.091	267.726	277.382	163	3	6	5	6	4	5	7	7	6	6	4	6	4	4	5	6	30	6	7	7	7	5	888.315	423.347	737.05	1862.15	1804.01	483.852	600.222	458.483	733.051	4361.02	2331.9	1794.06	1042.48	252.62	1091.3	2955.57	2117.66	1438.95	1264.63	453.786
171	132.103	132.076	132.104	209.012	180.933	222.231	468	3	6	6	6	6	6	8	8	7	8	8	6	6	5	6	6	35	8	8	8	8	7	5254.38	5774.37	8668.31	18535.2	17195.9	5666	7443.63	4461.8	7259.96	36726.6	29199.7	9576.35	28261	5607	2564.7	51144.9	44901.6	17606.9	7515.11	8418.31
172	132.077	132.076	132.099	250.698	241.853	268.636	282	3	6	6	6	6	6	8	8	7	8	8	6	6	5	6	6	35	8	8	8	8	7	28230.3	20778.4	43529.1	158361	115216	17660.5	41267.8	6492.04	16468.2	419665	189085	46366.6	136668	30694.2	30892.4	185306	108217	66692.7	79246.5	19173.1
173	133.062	133.06	133.063	278.414	276.901	292.248	140	2	6	3	4	4	5	7	4	6	6	6	3	3	3	4	5	26	2	3	5	4	6	459.578	503.478	599.143	1611.85	1355.94	575.435	864.836	443.022	968.004	3364.56	2015.8	747.027	1376.26	398.93	326.961	2155.98	2344.81	957.537	1149.75	494.568
174	133.08	133.077	133.084	250.492	241.853	256.175	194	2	4	6	6	5	6	4	6	6	8	6	5	5	4	5	6	28	4	5	6	7	7	644.999	504.115	1061.9	4134.22	3719.36	299.118	1002.63	247.843	544.099	10862.7	4323.2	1050.76	255.818	852.904	859.054	3534.54	2658.66	1683.7	1987.95	548.634
175	133.07	133.067	133.082	261.992	256.675	263.644	163	2	5	5	6	6	5	4	5	7	7	8	5	5	3	6	4	27	5	6	7	8	6	553.052	426.476	570.575	2534.83	2023.46	796.852	1219.44	322.163	668.363	7577.88	2727.03	2216.75	2657.74	465.103	692.397	6180.08	4971.08	1439.65	2011.01	844.669
176	133.098	133.096	133.101	308.042	305.724	315.486	142	1	3	4	5	3	5	6	7	7	5	6	5	4	3	3	3	26	2	4	5	6	7	436.654	414.575	501.515	858.925	873.557	255.84	428.542	297.118	573.835	3017.14	2397.33	260.636	469.084	201.506	212.962	1466.65	976.881	566.477	1082.01	446.494
177	133.106	133.079	133.108	207.854	196.07	222.565	133	0	1	3	2	2	4	3	1	1	4	4	3	3	1	2	4	8	2	2	2	1	5	413.124	449.597	533.509	1028.98	979.759	538.731	582.372	382.872	688.815	503.558	1619.06	831.273	1557.67	444.74	516.681	3231.2	2255.65	1034.92	754.326	609.667
178	134.02	134.019	134.035	250.234	228.848	252.798	266	3	6	6	6	6	6	8	8	7	8	8	6	6	5	6	6	35	8	8	8	8	7	5993.92	5723.86	4809	9185.99	7709.75	3466.11	5434.99	1585.53	2139.69	24198.2	9090.7	6498.32	11229.8	4322.8	3906.57	18807.1	18981.7	5900.24	8544.29	3041.06
179	134.028	134.027	134.03	323.171	309.716	326.635	183	2	3	6	6	6	6	7	8	6	8	6	6	6	5	6	5	36	2	8	8	8	5	1240.82	384.309	343.936	1095.84	1462.99	223.758	493.321	135.605	227.693	26609.5	4644.82	838.048	3059.73	2643.3	1577.21	13742.7	11339.4	2926.63	11584	1489.58
180	134.046	134.044	134.048	268.555	266.987	270.7	200	2	6	6	6	6	6	8	8	7	8	7	6	5	5	6	5	35	6	8	8	8	7	230.667	507.283	668.321	4009.7	4272.15	868.885	2494.87	470.377	1525.84	13995.1	9782.71	942.829	2905.05	645.104	631.483	9158.88	5681.68	1906.72	3825.58	1202.24
181	134.112	134.111	134.117	302.95	300.06	308.205	202	3	6	6	5	5	6	8	8	7	7	8	6	6	4	6	6	35	8	8	8	8	5	1278	1220.36	1835.52	3783.62	4924.25	4080.11	4059.74	1940.1	2542.7	9271.95	3544.17	2257.44	1994.89	1246.34	1505.75	5367.89	4211.83	2842.58	153	1317.96
182	135.082	135.08	135.085	261.707	259.128	264.275	139	2	6	6	3	5	3	5	6	2	4	4	5	6	3	5	4	24	8	6	6	4	3	434.398	709.714	1260.22	1308.09	1432.57	1916.37	1920.3	1101.32	1576.33	1978.48	544.397	1030.01	794.563	496.348	648.81	2715.42	1835.5	780.573	84.0278	498.242
183	135.115	135.111	135.117	300.602	297.938	302.38	84	1	5	3	3	2	3	1	2	2	2	4	2	4	3	5	4	13	5	3	3	1	2	368.827	329.591	361.276	985.035	1230.98	970.383	802.465	378.067	438.792	1920.1	602.172	563.661	491.759	324.683	329.259	1209.19	1098.19	702.422	193.404	295.401
184	136.049	136.048	136.063	250.134	241.519	261.818	205	3	6	6	6	6	6	8	8	7	8	8	6	6	5	6	6	35	8	8	8	8	7	8697.2	6861.7	12954.1	21172.9	17886	4318.9	10781	1366.52	2944.83	76944.5	32539.4	12707	22847.8	7415.54	8306.03	32844	23536.8	9355.58	10669.2	3073.42
185	136.04	136.038	136.064	148.828	125.627	164.14	331	3	0	3	4	3	6	5	5	5	5	8	1	4	4	5	5	34	1	4	6	4	6	34187.5	68883.5	136660	666.023	327.45	239.289	329.584	376.416	746.458	7341.35	26224.5	333.566	418.295	458.81	3851.95	161245	11709.7	1460.28	4566.63	1017.72
186	136.063	136.062	136.065	289.884	287.414	291.467	55	2	2	1	0	1	3	0	3	5	1	3	0	3	1	1	3	7	2	1	4	5	1	1547.97	474.645	1321.51	3956.53	4017.76	476.712	1353.46	738.49	1632.51	6785.11	12588.1	1022.34	809.946	779.163	894.852	4263.78	4072.95	1979.84	2408.27	624.23
187	136.062	136.048	136.063	204.156	197.044	206.913	332	3	6	6	6	6	6	8	8	7	7	8	6	6	5	6	6	35	8	8	8	8	7	154088	86447.3	3821.28	144407	46168.1	33695.9	28552.8	18051.6	56684.7	800239	462441	267776	215930	41670.6	121887	218550	127452	292958	16481.6	63952.7
188	136.062	136.062	136.064	310.173	307.982	321.68	244	3	6	6	6	5	5	8	8	7	7	6	6	6	5	5	6	35	8	8	8	8	6	2555.05	4038.18	974.491	289148	352497	40340.3	243273	18742.3	78534.7	487368	90057	55169.8	379174	14461.8	37892.4	253418	154935	136089	25943.7	30227.7
189	136.077	136.071	136.08	243.112	239.483	245.317	177	3	4	4	6	6	6	7	7	6	8	8	6	4	3	5	6	33	3	5	6	8	6	513.901	556.187	884.076	1750.44	1464.85	344.485	386.598	459.926	1289.72	3398.84	2369.07	606.682	1388.63	448.569	608.349	3400.95	3165.45	1104.3	1390.85	774.073
190	137.044	137.042	137.045	151.475	141.483	168.98	49	2	0	1	2	2	5	0	1	1	2	4	0	0	1	1	2	7	0	1	0	2	2	1494.85	3019.55	3244.65	204.13	147.203	89.0754	101.053	77.3818	95.9331	632.077	2055.04	77.9971	110.805	101.773	168.996	7710.82	618.676	154.834	294.892	119.281
191	137.046	137.046	137.047	190.488	187.472	193.035	201	3	6	6	6	6	6	8	8	6	8	8	6	6	5	6	6	35	8	7	8	8	7	117116	40123.2	108584	456046	704467	41952.3	65939.2	17458.5	100558	849730	2.11536e+06	68235.3	236121	54957.1	19960.7	208452	198247	200689	1.33269e+06	63330.8
192	137.046	137.046	137.063	211.945	203.547	214.006	208	3	6	6	6	6	6	8	8	7	8	8	6	6	5	6	6	35	8	8	8	8	7	124760	80808.7	268721	416985	459729	25789.2	40717.8	16799.9	92419.3	1.44609e+06	1.78152e+06	96312.3	384475	136574	100944	284254	286870	230961	1.09118e+06	73349.6
193	137.047	137.045	137.049	268.008	264.767	270.481	112	0	2	2	4	2	4	3	4	4	6	4	2	3	1	4	5	28	2	1	5	6	6	229.659	221.554	128.292	2206.53	2685.57	54.2836	83.6228	21.9487	357.837	4431.93	4090.17	192.721	128.728	124.725	155.632	1042.24	1442.32	706.959	2228.12	77.638
194	137.047	137.046	137.071	307.445	289.327	318.34	312	1	6	6	5	5	4	8	7	7	7	6	6	4	5	5	4	35	6	8	7	8	7	706.598	500.218	183.473	8292.56	9155.68	1234.21	12845.2	815.717	1588.02	15686.4	99900.6	1620.56	7947.57	1371.32	3795.61	4075.23	5704.28	7496.54	53514.7	789.426
195	137.065	137.063	137.076	204.54	198.386	211.932	218	3	5	6	6	5	6	7	8	7	8	7	6	6	5	5	6	35	5	8	8	8	7	4013.17	3408.87	955.427	5611.77	3822.24	2899.26	448.914	941.88	2459.37	32644.4	17304.4	7647.15	6844.74	2028.62	823.985	10880.8	6248.82	7739.66	1283.33	2443.86
196	138.056	138.048	138.057	207.115	204.135	214.075	266	3	6	6	6	6	6	8	8	7	8	7	6	6	5	6	6	35	8	8	8	7	7	15796.1	13218.6	27832.2	148031	122926	79100.6	67455.6	32709	28307.5	187393	105314	58412.1	59312.4	30233.4	38471	97574	58908.3	50551.9	20053.6	44901.1
197	138.049	138.048	138.05	190.5	187.472	192.721	121	0	5	5	3	5	3	4	4	4	4	5	5	4	3	5	5	21	3	4	7	6	5	3192.23	1817.82	2698.84	10581.4	15560.5	1307.33	1933.08	745.09	2880.23	24705.6	51506.1	2031.8	5798.1	1614.57	716.927	7063.29	5908.79	4917.05	24381.6	1837.11
198	138.045	138.044	138.048	250.57	248.415	253.132	184	3	6	6	5	5	6	8	8	7	7	8	6	6	5	6	6	35	8	8	8	8	7	2747.69	3677.4	5502.48	4334.77	4019.48	9829.58	6881.06	3688.19	2636.14	8705.76	2508.77	4331.92	3518.97	2589.94	2695.53	10158.5	7396.95	2701.44	104.051	1250.09
199	138.052	138.048	138.066	306.454	301.689	316.998	86	1	2	3	1	1	3	3	4	0	2	4	4	1	2	0	5	9	1	5	4	6	4	358.241	398.921	860.539	2335.23	2566.1	538.189	1008.93	265.669	1236.27	3707.07	2265.6	455.345	611.13	329.067	422.851	1666.58	1471.83	1010.62	2534.01	292.847
[truncated: 2,120 more rows]
[truncated: 159 more columns]

## Sheet: NEG_INT_PARTIAL_110
Sample	Treatment	Time	92.9277	94.9247	96.9218	102.957	104.954	108.012	115.921	124.048	130.983	152.884	157.037	168.038	170.944	176.936	197.076	210.842	212.839	218.874	220.871	221.06	221.108	228.903	230.9	238.931	239.063	240.929	241.059	242.079	243.083	247.093	268.801	270.798	272.795	276.833	278.83	280.828	283.262	287.049	288.859	296.89	298.887	302.101	306.919	308.917	322.989	324.763	354.072
[truncated: 78 more rows]
[truncated: 63 more columns]

[truncated: 3 more sheets: POS_INT_PARTIAL_208, NEG_INT_FULL_70, POS_INT_FULL_174]
